# Supplementary material for: ﻿Morphological and molecular re-assessment of European and Levantine species of the genus Hortiboletus (Boletaceae)
Source: IMA Fungus. 2025 Jun 12;16:e144731. doi: 10.3897/imafungus.16.144731 (PMC12179652; doi:10.3897/imafungus.16.144731)
Supplement: XML Treatment for Hortiboletus [file imafungus.16.144731-treatment1.xml]

<!DOCTYPE tp:taxon-treatment
  PUBLIC "-//TaxonX//DTD Taxonomic Treatment Publishing DTD v0 20100105//EN" "tax-treatment-NSO.dtd">
<tp:taxon-treatment xmlns:tp="http://www.plazi.org/taxpub"><tp:treatment-meta><kwd-group><label>Taxon classification</label><kwd>
              <named-content content-type="kingdom">Fungi</named-content>
            </kwd><kwd>
              <named-content content-type="order">Boletales</named-content>
            </kwd><kwd>
              <named-content content-type="family">Boletaceae</named-content>
            </kwd></kwd-group><mixed-citation publication-type="journal"><person-group><name><surname>Biketova</surname><given-names>Alona Yu.</given-names></name><name><surname>Svetasheva</surname><given-names>Tatyana Yu.</given-names></name><name><surname>Taylor</surname><given-names>Andy F. S.</given-names></name><name><surname>Simonini</surname><given-names>Giampaolo</given-names></name><name><surname>Gelardi</surname><given-names>Matteo</given-names></name><name><surname>Morozova</surname><given-names>Olga V.</given-names></name><name><surname>Polemis</surname><given-names>Elias</given-names></name><name><surname>Muñoz</surname><given-names>José A.</given-names></name><name><surname>Albert</surname><given-names>László</given-names></name><name><surname>Saitta</surname><given-names>Salvatore</given-names></name><name><surname>Wasser</surname><given-names>Solomon P.</given-names></name><name><surname>Nevo</surname><given-names>Eviatar</given-names></name><name><surname>Zervakis</surname><given-names>Georgios I.</given-names></name><name><surname>Vizzini</surname><given-names>Alfredo</given-names></name><name><surname>Dima</surname><given-names>Bálint</given-names></name></person-group><article-title>﻿Morphological and molecular re-assessment of European and Levantine species of the genus <italic><tp:taxon-name><tp:taxon-name-part taxon-name-part-type="genus" reg="Hortiboletus">Hortiboletus</tp:taxon-name-part></tp:taxon-name></italic> (<italic><tp:taxon-name><tp:taxon-name-part taxon-name-part-type="family">Boletaceae</tp:taxon-name-part></tp:taxon-name></italic>)</article-title><source>IMA Fungus</source><day>12</day><month>06</month><year>2025</year><volume>16</volume><pub-id pub-id-type="doi">10.3897/imafungus.16.144731</pub-id></mixed-citation></tp:treatment-meta><tp:nomenclature><label>﻿</label><tp:taxon-name>
            <object-id xmlns:xlink="http://www.w3.org/1999/xlink" content-type="arpha" xlink:type="simple">61E9D3D7-35D5-5356-A081-D753158DF915</object-id>
            <tp:taxon-name-part taxon-name-part-type="genus" reg="Hortiboletus">Hortiboletus</tp:taxon-name-part>
          </tp:taxon-name><tp:taxon-authority>Simonini, Vizzini &amp; Gelardi, in Vizzini, Index Fungorum 244: 1 (2015), emend. Biketova, Simonini, Gelardi &amp; Vizzini</tp:taxon-authority></tp:nomenclature><tp:treatment-sec sec-type="description" id="SECID0EYGAI"><title>Emended description.</title><p>
            Basidiomes stipitate-pileate with tubular-poroid hymenophore, epigeal, xerocomoid, small or medium-sized. Pileus surface dry, matt, subtomentose to finely squamulose pileus, in some species, gradually cracking with age and becoming areolate-rimose along the margin or overall, exposing the pale or reddish context in the cracks, colours ranging from ochraceous, pinkish-red, scarlet red, vinaceous red, reddish-brown to brown, not showing a blue-green reaction with NH<sub>3</sub>. Stipe fibrous, surface dry, pruinose or fibrillose, yellow to pinkish-red or brownish. Context whitish to light yellow, sometimes flesh pink or reddish-pink in the upper part of the pileus, pale to dull yellowish-brown in the stipe, usually bruising pale blue or, less frequently, deep blue in the pileus and the connection zone with the stipe; the stipe base context sometimes showing minute orange to orange-red dots. Taste mild. Spore print olive-brown. Pileipellis a palisadoderm or physalo-palisadoderm of more or less encrusted hyphae, or rarely a trichoderm. Basidiospores smooth, never striate nor truncate at apex, ellipsoid-fusiform, with an average spore quotient (<abbrev xmlns:xlink="http://www.w3.org/1999/xlink" xlink:title="average quotient (length/width ratio)" id="ABBRID0EGHAI" xlink:type="simple">Qm</abbrev>) lower than or up to 2.6. Hymenophoral trama bilateral divergent intermediate between the “<italic><tp:taxon-name><tp:taxon-name-part taxon-name-part-type="genus" reg="Boletus">Boletus</tp:taxon-name-part></tp:taxon-name></italic>-type” and the “<italic><tp:taxon-name><tp:taxon-name-part taxon-name-part-type="genus" reg="Phylloporus">Phylloporus</tp:taxon-name-part></tp:taxon-name></italic>-type”. Lateral stipe stratum absent or rarely present of the boletoid type. Fertile caulohymenium. Hymenophore tissue and basidiospores inamyloid or with a fleeting amyloid reaction; and negative amyloid reaction at stipe base according to Imler’s procedure. Basidiomes grow preferably in light, grassy forests, forest edges, meadows, and disturbed places, such as urban or rural areas.</p><p>The etymology of the generic name <italic><tp:taxon-name><tp:taxon-name-part taxon-name-part-type="genus" reg="Hortiboletus">Hortiboletus</tp:taxon-name-part></tp:taxon-name></italic> derives from the Latin word <italic>hortus</italic> (garden) and refers to the growth of these boletes in gardens.</p></tp:treatment-sec><tp:treatment-sec sec-type="Generic type" id="SECID0EJIAI"><title>Generic type.</title><p><italic><tp:taxon-name><tp:taxon-name-part taxon-name-part-type="genus" reg="Boletus">Boletus</tp:taxon-name-part><tp:taxon-name-part taxon-name-part-type="species" reg="rubellus">rubellus</tp:taxon-name-part></tp:taxon-name></italic> Krombh.</p></tp:treatment-sec><tp:treatment-sec sec-type="notes" id="SECID0E1IAI"><title>Notes.</title><p>According to the original description, the genus <italic><tp:taxon-name><tp:taxon-name-part taxon-name-part-type="genus" reg="Hortiboletus">Hortiboletus</tp:taxon-name-part></tp:taxon-name></italic> is close to <italic><tp:taxon-name><tp:taxon-name-part taxon-name-part-type="genus" reg="Xerocomellus">Xerocomellus</tp:taxon-name-part></tp:taxon-name></italic>, differing by the smooth basidiospores without any ornamentation (both under light microscopy and <abbrev xmlns:xlink="http://www.w3.org/1999/xlink" xlink:title="scanning electron microscope(y)" id="ABBRID0EOJAI" xlink:type="simple">SEM</abbrev>, see Fig. <xref ref-type="fig" rid="F2">3</xref>), the average spore quotient (<abbrev xmlns:xlink="http://www.w3.org/1999/xlink" xlink:title="average quotient (length/width ratio)" id="ABBRID0EWJAI" xlink:type="simple">Qm</abbrev>) that is lower than or equal to 2.5 and the presence of tiny carrot-orange to orange-red dots in the context at the stipe base (<xref ref-type="bibr" rid="B185">Vizzini 2015</xref>). Nevertheless, recent studies show that not all representatives of the genus <italic><tp:taxon-name><tp:taxon-name-part taxon-name-part-type="genus" reg="Hortiboletus">Hortiboletus</tp:taxon-name-part></tp:taxon-name></italic> share the aforementioned morphological features, based on which they were separated from <italic><tp:taxon-name><tp:taxon-name-part taxon-name-part-type="genus" reg="Xerocomellus">Xerocomellus</tp:taxon-name-part></tp:taxon-name></italic>. For example, the average spore quotient of some collections of <italic><tp:taxon-name><tp:taxon-name-part taxon-name-part-type="genus" reg="Hortiboletus">H.</tp:taxon-name-part><tp:taxon-name-part taxon-name-part-type="species" reg="bubalinus">bubalinus</tp:taxon-name-part></tp:taxon-name></italic> and <italic><tp:taxon-name><tp:taxon-name-part taxon-name-part-type="genus" reg="Hortiboletus">H.</tp:taxon-name-part><tp:taxon-name-part taxon-name-part-type="species" reg="subpaludosus">subpaludosus</tp:taxon-name-part></tp:taxon-name></italic> may be higher than 2.5 (<xref ref-type="bibr" rid="B91">Ladurner and Simonini 2003</xref>; <xref ref-type="bibr" rid="B191">Wu et al. 2016</xref>). In addition, <italic><tp:taxon-name><tp:taxon-name-part taxon-name-part-type="genus" reg="Hortiboletus">Hortiboletus</tp:taxon-name-part></tp:taxon-name></italic> species do not have peculiar microchemical reactions (iodine, metachromatic, cyanophilic). Amyloid reaction of the stipe base trama is negative according to Imler’s procedure (<xref ref-type="bibr" rid="B69">Imler 1950</xref>).</p><fig id="F2" position="float" orientation="portrait"><object-id xmlns:xlink="http://www.w3.org/1999/xlink" content-type="doi" xlink:type="simple">10.3897/imafungus.16.144731.figure3</object-id><object-id xmlns:xlink="http://www.w3.org/1999/xlink" content-type="arpha" xlink:type="simple">1361B6CC-2A1E-592E-BE75-0E1C767A3D78</object-id><label>Figure 3.</label><caption><p>Scanning electron micrographs of <italic><tp:taxon-name><tp:taxon-name-part taxon-name-part-type="genus" reg="Hortiboletus">Hortiboletus</tp:taxon-name-part></tp:taxon-name></italic> basidiospores: <bold>a</bold><italic><tp:taxon-name><tp:taxon-name-part taxon-name-part-type="genus" reg="Hortiboletus">H.</tp:taxon-name-part><tp:taxon-name-part taxon-name-part-type="species" reg="rubellus">rubellus</tp:taxon-name-part></tp:taxon-name></italic> (MCVE31743, epitype); <bold>b</bold><italic><tp:taxon-name><tp:taxon-name-part taxon-name-part-type="genus" reg="Hortiboletus">H.</tp:taxon-name-part><tp:taxon-name-part taxon-name-part-type="species" reg="engelii">engelii</tp:taxon-name-part></tp:taxon-name></italic> (K-M000170238); <bold>c, d</bold><italic><tp:taxon-name><tp:taxon-name-part taxon-name-part-type="genus" reg="Hortiboletus">H.</tp:taxon-name-part><tp:taxon-name-part taxon-name-part-type="species" reg="hershenzoniae">hershenzoniae</tp:taxon-name-part></tp:taxon-name></italic> (K-M001435594, holotype). Photos: (<bold>a</bold>) A. Yu. Biketova and Y. Pollak; (<bold>b</bold>) A. Yu. Biketova and B. Dobrić; (<bold>c, d</bold>) A. Yu. Biketova and M. Kalina.</p></caption><graphic xmlns:xlink="http://www.w3.org/1999/xlink" xlink:href="imafungus-16-e144731-g003.jpg" position="float" orientation="portrait" xlink:type="simple" id="oo_1351681.jpg"><uri content-type="original_file" xlink:type="simple">https://binary.pensoft.net/fig/1351681</uri></graphic></fig><p>Possible and fickle appearance of orange-red dots (“<italic>ponctuation de Redeuilh</italic>”; Simonini (1998)) in the context of the stipe base is a feature which discriminates European and Levantine members of the genus <italic><tp:taxon-name><tp:taxon-name-part taxon-name-part-type="genus" reg="Hortiboletus">Hortiboletus</tp:taxon-name-part></tp:taxon-name></italic> from those of <italic><tp:taxon-name><tp:taxon-name-part taxon-name-part-type="genus" reg="Xerocomellus">Xerocomellus</tp:taxon-name-part></tp:taxon-name></italic> and <italic><tp:taxon-name><tp:taxon-name-part taxon-name-part-type="genus" reg="Rheubarbariboletus">Rheubarbariboletus</tp:taxon-name-part></tp:taxon-name></italic>. However, it is probably a character shared by only a few species in this genus. For the majority of Asian and American <italic><tp:taxon-name><tp:taxon-name-part taxon-name-part-type="genus" reg="Hortiboletus">Hortiboletus</tp:taxon-name-part></tp:taxon-name></italic> species, such as <italic><tp:taxon-name><tp:taxon-name-part taxon-name-part-type="genus" reg="Hortiboletus">H.</tp:taxon-name-part><tp:taxon-name-part taxon-name-part-type="species" reg="amygdalinus">amygdalinus</tp:taxon-name-part></tp:taxon-name></italic>, <italic><tp:taxon-name><tp:taxon-name-part taxon-name-part-type="genus" reg="Hortiboletus">H.</tp:taxon-name-part><tp:taxon-name-part taxon-name-part-type="species" reg="arduinus">arduinus</tp:taxon-name-part></tp:taxon-name></italic>, <italic><tp:taxon-name><tp:taxon-name-part taxon-name-part-type="genus" reg="Hortiboletus">H.</tp:taxon-name-part><tp:taxon-name-part taxon-name-part-type="species" reg="campestris">campestris</tp:taxon-name-part></tp:taxon-name></italic>, <italic><tp:taxon-name><tp:taxon-name-part taxon-name-part-type="genus" reg="Hortiboletus">H.</tp:taxon-name-part><tp:taxon-name-part taxon-name-part-type="species" reg="coccyginus">coccyginus</tp:taxon-name-part></tp:taxon-name></italic>, <italic><tp:taxon-name><tp:taxon-name-part taxon-name-part-type="genus" reg="Hortiboletus">H.</tp:taxon-name-part><tp:taxon-name-part taxon-name-part-type="species" reg="flavorubellus">flavorubellus</tp:taxon-name-part></tp:taxon-name></italic>, <italic><tp:taxon-name><tp:taxon-name-part taxon-name-part-type="genus" reg="Hortiboletus">H.</tp:taxon-name-part><tp:taxon-name-part taxon-name-part-type="species" reg="napaeus">napaeus</tp:taxon-name-part></tp:taxon-name></italic>, <italic><tp:taxon-name><tp:taxon-name-part taxon-name-part-type="genus" reg="Hortiboletus">H.</tp:taxon-name-part><tp:taxon-name-part taxon-name-part-type="species" reg="rubroreticulatus">rubroreticulatus</tp:taxon-name-part></tp:taxon-name></italic>, <italic><tp:taxon-name><tp:taxon-name-part taxon-name-part-type="genus" reg="Hortiboletus">H.</tp:taxon-name-part><tp:taxon-name-part taxon-name-part-type="species" reg="rufosquamosus">rufosquamosus</tp:taxon-name-part></tp:taxon-name></italic>, <italic><tp:taxon-name><tp:taxon-name-part taxon-name-part-type="genus" reg="Hortiboletus">H.</tp:taxon-name-part><tp:taxon-name-part taxon-name-part-type="species" reg="rupicapreus">rupicapreus</tp:taxon-name-part></tp:taxon-name></italic>, <italic><tp:taxon-name><tp:taxon-name-part taxon-name-part-type="genus" reg="Hortiboletus">H.</tp:taxon-name-part><tp:taxon-name-part taxon-name-part-type="species" reg="sinorubellus">sinorubellus</tp:taxon-name-part></tp:taxon-name></italic>, <italic><tp:taxon-name><tp:taxon-name-part taxon-name-part-type="genus" reg="Hortiboletus">H.</tp:taxon-name-part><tp:taxon-name-part taxon-name-part-type="species" reg="subpaludosus">subpaludosus</tp:taxon-name-part></tp:taxon-name></italic>, and <italic><tp:taxon-name><tp:taxon-name-part taxon-name-part-type="genus" reg="Hortiboletus">H.</tp:taxon-name-part><tp:taxon-name-part taxon-name-part-type="species" reg="tomentosus">tomentosus</tp:taxon-name-part></tp:taxon-name></italic>, no red dots are reported to occur in the stipe base (<xref ref-type="bibr" rid="B173">Thiers and Smith 1966</xref>; <xref ref-type="bibr" rid="B161">Smith and Thiers 1971</xref>; <xref ref-type="bibr" rid="B191">Wu et al. 2016</xref>; <xref ref-type="bibr" rid="B52">Frank et al. 2020</xref>; <xref ref-type="bibr" rid="B192">Xie et al. 2020</xref>; <xref ref-type="bibr" rid="B93">Lebeuf et al. 2021</xref>; <xref ref-type="bibr" rid="B98">Mao et al. 2023</xref>; <xref ref-type="bibr" rid="B133">Pham et al. 2024</xref>; <xref ref-type="bibr" rid="B186">Wang et al. 2024</xref>). Moreover, in many cases (especially in wet conditions), they are not observable even in <italic><tp:taxon-name><tp:taxon-name-part taxon-name-part-type="genus" reg="Hortiboletus">H.</tp:taxon-name-part><tp:taxon-name-part taxon-name-part-type="species" reg="rubellus">rubellus</tp:taxon-name-part></tp:taxon-name></italic>, <italic><tp:taxon-name><tp:taxon-name-part taxon-name-part-type="genus" reg="Hortiboletus">H.</tp:taxon-name-part><tp:taxon-name-part taxon-name-part-type="species" reg="engelii">engelii</tp:taxon-name-part></tp:taxon-name></italic>, and <italic><tp:taxon-name><tp:taxon-name-part taxon-name-part-type="genus" reg="Hortiboletus">H.</tp:taxon-name-part><tp:taxon-name-part taxon-name-part-type="species" reg="hershenzoniae">hershenzoniae</tp:taxon-name-part></tp:taxon-name></italic>. In most specimens of <italic><tp:taxon-name><tp:taxon-name-part taxon-name-part-type="genus" reg="Hortiboletus">H.</tp:taxon-name-part><tp:taxon-name-part taxon-name-part-type="species" reg="hershenzoniae">hershenzoniae</tp:taxon-name-part></tp:taxon-name></italic>, they are visible only using a stereomicroscope. As already pointed out by <xref ref-type="bibr" rid="B168">Taylor and Eberhardt (2006)</xref> and <xref ref-type="bibr" rid="B58">Gelardi (2010)</xref>, our present investigation shows that dispersed red dots may be rarely present in some collections of <italic><tp:taxon-name><tp:taxon-name-part taxon-name-part-type="genus" reg="Hortiboletus">H.</tp:taxon-name-part><tp:taxon-name-part taxon-name-part-type="species" reg="bubalinus">bubalinus</tp:taxon-name-part></tp:taxon-name></italic>.</p><p><italic><tp:taxon-name><tp:taxon-name-part taxon-name-part-type="genus" reg="Hortiboletus">Hortiboletus</tp:taxon-name-part></tp:taxon-name></italic> exsiccata, like those of <italic><tp:taxon-name><tp:taxon-name-part taxon-name-part-type="genus" reg="Xerocomellus">Xerocomellus</tp:taxon-name-part></tp:taxon-name></italic>, gradually lose their bright colour becoming brownish upon drying; but red dots in the context of the stipe base, if present in fresh basidiomes, retain their bright colour for decades. In addition, the stipe base context in <italic><tp:taxon-name><tp:taxon-name-part taxon-name-part-type="genus" reg="Rheubarbariboletus">Rheubarbariboletus</tp:taxon-name-part></tp:taxon-name></italic> remains yellow-orange to orange. Probably there are similar pigments present in the stipe base of both genera, but further investigation will be necessary to confirm it.</p><p><italic><tp:taxon-name><tp:taxon-name-part taxon-name-part-type="genus" reg="Hortiboletus">Hortiboletus</tp:taxon-name-part></tp:taxon-name></italic> species have a palisadoderm or physalo-palisadoderm pileipellis, as is the case in the genus <italic><tp:taxon-name><tp:taxon-name-part taxon-name-part-type="genus" reg="Xerocomellus">Xerocomellus</tp:taxon-name-part></tp:taxon-name></italic>, although <italic><tp:taxon-name><tp:taxon-name-part taxon-name-part-type="genus" reg="Hortiboletus">H.</tp:taxon-name-part><tp:taxon-name-part taxon-name-part-type="species" reg="arduinus">arduinus</tp:taxon-name-part></tp:taxon-name></italic>, <italic><tp:taxon-name><tp:taxon-name-part taxon-name-part-type="genus" reg="Hortiboletus">H.</tp:taxon-name-part><tp:taxon-name-part taxon-name-part-type="species" reg="campestris">campestris</tp:taxon-name-part></tp:taxon-name></italic>, <italic><tp:taxon-name><tp:taxon-name-part taxon-name-part-type="genus" reg="Hortiboletus">H.</tp:taxon-name-part><tp:taxon-name-part taxon-name-part-type="species" reg="coccyginus">coccyginus</tp:taxon-name-part></tp:taxon-name></italic>, <italic><tp:taxon-name><tp:taxon-name-part taxon-name-part-type="genus" reg="Hortiboletus">H.</tp:taxon-name-part><tp:taxon-name-part taxon-name-part-type="species" reg="flavorubellus">flavorubellus</tp:taxon-name-part></tp:taxon-name></italic>, and <italic><tp:taxon-name><tp:taxon-name-part taxon-name-part-type="genus" reg="Hortiboletus">H.</tp:taxon-name-part><tp:taxon-name-part taxon-name-part-type="species" reg="napaeus">napaeus</tp:taxon-name-part></tp:taxon-name></italic> appear to display a trichoderm pileipellis (<xref ref-type="bibr" rid="B173">Thiers and Smith 1966</xref>; <xref ref-type="bibr" rid="B161">Smith and Thiers 1971</xref>; <xref ref-type="bibr" rid="B52">Frank et al. 2020</xref>; <xref ref-type="bibr" rid="B192">Xie et al. 2020</xref>). According to literature and our current observations, the hymenophoral trama of <italic><tp:taxon-name><tp:taxon-name-part taxon-name-part-type="genus" reg="Hortiboletus">Hortiboletus</tp:taxon-name-part></tp:taxon-name></italic> species is intermediate between the “<italic><tp:taxon-name><tp:taxon-name-part taxon-name-part-type="genus" reg="Boletus">Boletus</tp:taxon-name-part></tp:taxon-name></italic>-type” and the “<italic><tp:taxon-name><tp:taxon-name-part taxon-name-part-type="genus" reg="Phylloporus">Phylloporus</tp:taxon-name-part></tp:taxon-name></italic>-type” and an intermediate structure is also typical of stipitate-pileate <italic><tp:taxon-name><tp:taxon-name-part taxon-name-part-type="genus" reg="Xerocomellus">Xerocomellus</tp:taxon-name-part></tp:taxon-name></italic> species (<xref ref-type="bibr" rid="B164">Šutara 2008</xref>; <xref ref-type="bibr" rid="B185">Vizzini 2015</xref>). When compressed under a cover glass, the lateral strata separate easily, as in the “<italic><tp:taxon-name><tp:taxon-name-part taxon-name-part-type="genus" reg="Boletus">Boletus</tp:taxon-name-part></tp:taxon-name></italic>-type” trama (<xref ref-type="bibr" rid="B158">Singer 1965</xref>). In the descriptions of <italic><tp:taxon-name><tp:taxon-name-part taxon-name-part-type="genus" reg="Hortiboletus">H.</tp:taxon-name-part><tp:taxon-name-part taxon-name-part-type="species" reg="arduinus">arduinus</tp:taxon-name-part></tp:taxon-name></italic>, <italic><tp:taxon-name><tp:taxon-name-part taxon-name-part-type="genus" reg="Hortiboletus">H.</tp:taxon-name-part><tp:taxon-name-part taxon-name-part-type="species" reg="napaeus">napaeus</tp:taxon-name-part></tp:taxon-name></italic>, <italic><tp:taxon-name><tp:taxon-name-part taxon-name-part-type="genus" reg="Hortiboletus">H.</tp:taxon-name-part><tp:taxon-name-part taxon-name-part-type="species" reg="rufosquamosus">rufosquamosus</tp:taxon-name-part></tp:taxon-name></italic>, <italic><tp:taxon-name><tp:taxon-name-part taxon-name-part-type="genus" reg="Hortiboletus">H.</tp:taxon-name-part><tp:taxon-name-part taxon-name-part-type="species" reg="rupicapreus">rupicapreus</tp:taxon-name-part></tp:taxon-name></italic> and <italic><tp:taxon-name><tp:taxon-name-part taxon-name-part-type="genus" reg="Hortiboletus">H.</tp:taxon-name-part><tp:taxon-name-part taxon-name-part-type="species" reg="tomentosus">tomentosus</tp:taxon-name-part></tp:taxon-name></italic>, the trama is reported to be of the boletoid type (<xref ref-type="bibr" rid="B192">Xie et al. 2020</xref>; <xref ref-type="bibr" rid="B93">Lebeuf et al. 2021</xref>; <xref ref-type="bibr" rid="B98">Mao et al. 2023</xref>). However, we assume that their trama is also intermediate, although the authors of these species likely did not recognise this transitional type.</p><p>Species of this genus develop ectomycorrhizal associations with plants of the families <italic><tp:taxon-name><tp:taxon-name-part taxon-name-part-type="family">Betulaceae</tp:taxon-name-part></tp:taxon-name></italic>, <italic><tp:taxon-name><tp:taxon-name-part taxon-name-part-type="family">Cistaceae</tp:taxon-name-part></tp:taxon-name></italic>, <italic><tp:taxon-name><tp:taxon-name-part taxon-name-part-type="family">Corylaceae</tp:taxon-name-part></tp:taxon-name></italic>, <italic><tp:taxon-name><tp:taxon-name-part taxon-name-part-type="family">Fagaceae</tp:taxon-name-part></tp:taxon-name></italic>, <italic><tp:taxon-name><tp:taxon-name-part taxon-name-part-type="family">Malvaceae</tp:taxon-name-part></tp:taxon-name></italic>, <italic><tp:taxon-name><tp:taxon-name-part taxon-name-part-type="family">Pinaceae</tp:taxon-name-part></tp:taxon-name></italic>, and <italic><tp:taxon-name><tp:taxon-name-part taxon-name-part-type="family">Salicaceae</tp:taxon-name-part></tp:taxon-name></italic>, growing preferably in grassy forests, forest edges, meadows, riverbanks, and disturbed places in general, such as urban or rural areas (urban parks, public and private gardens, lawns, flowerbeds, ruderal places, pastureland, open heaths, abandoned agricultural fields, sport fields, parking lots, roadsides, clearings, drainage ditches, etc.) (<xref ref-type="bibr" rid="B91">Ladurner and Simonini 2003</xref>; <xref ref-type="bibr" rid="B57">Gelardi 2009</xref>; <xref ref-type="bibr" rid="B40">Das et al. 2016</xref>; <xref ref-type="bibr" rid="B191">Wu et al. 2016</xref>; <xref ref-type="bibr" rid="B115">Naseer et al. 2019</xref>; <xref ref-type="bibr" rid="B52">Frank et al. 2020</xref>; <xref ref-type="bibr" rid="B93">Lebeuf et al. 2021</xref>). <italic><tp:taxon-name><tp:taxon-name-part taxon-name-part-type="genus" reg="Hortiboletus">Hortiboletus</tp:taxon-name-part></tp:taxon-name></italic> species are edible, but similarly to other xerocomoid boletes, not particularly palatable. Accordingly, they do not have economic importance and are rarely collected for consumption by mushroom hunters.</p><p>Maps of distribution of four target species (<italic><tp:taxon-name><tp:taxon-name-part taxon-name-part-type="genus" reg="Hortiboletus">H.</tp:taxon-name-part><tp:taxon-name-part taxon-name-part-type="species" reg="rubellus">rubellus</tp:taxon-name-part></tp:taxon-name></italic>, <italic><tp:taxon-name><tp:taxon-name-part taxon-name-part-type="genus" reg="Hortiboletus">H.</tp:taxon-name-part><tp:taxon-name-part taxon-name-part-type="species" reg="bubalinus">bubalinus</tp:taxon-name-part></tp:taxon-name></italic>, <italic><tp:taxon-name><tp:taxon-name-part taxon-name-part-type="genus" reg="Hortiboletus">H.</tp:taxon-name-part><tp:taxon-name-part taxon-name-part-type="species" reg="engelii">engelii</tp:taxon-name-part></tp:taxon-name></italic>, and <italic><tp:taxon-name><tp:taxon-name-part taxon-name-part-type="genus" reg="Hortiboletus">H.</tp:taxon-name-part><tp:taxon-name-part taxon-name-part-type="species" reg="hershenzoniae">hershenzoniae</tp:taxon-name-part></tp:taxon-name></italic>), based on the current study and sequence data from public repositories and associated publications, are given below (Figs <xref ref-type="fig" rid="F3">4</xref>, <xref ref-type="fig" rid="F4">5</xref>).</p><fig id="F3" position="float" orientation="portrait"><object-id xmlns:xlink="http://www.w3.org/1999/xlink" content-type="doi" xlink:type="simple">10.3897/imafungus.16.144731.figure4</object-id><object-id xmlns:xlink="http://www.w3.org/1999/xlink" content-type="arpha" xlink:type="simple">65C36D24-1222-561E-A547-2A7E89A8A250</object-id><label>Figure 4.</label><caption><p>Distribution map of <bold>a</bold><italic><tp:taxon-name><tp:taxon-name-part taxon-name-part-type="genus" reg="Hortiboletus">H.</tp:taxon-name-part><tp:taxon-name-part taxon-name-part-type="species" reg="rubellus">rubellus</tp:taxon-name-part></tp:taxon-name></italic> and <bold>b</bold><italic><tp:taxon-name><tp:taxon-name-part taxon-name-part-type="genus" reg="Hortiboletus">H.</tp:taxon-name-part><tp:taxon-name-part taxon-name-part-type="species" reg="bubalinus">bubalinus</tp:taxon-name-part></tp:taxon-name></italic>, based on the current study and sequence data from public repositories and associated publications.</p></caption><graphic xmlns:xlink="http://www.w3.org/1999/xlink" xlink:href="imafungus-16-e144731-g004.jpg" position="float" orientation="portrait" xlink:type="simple" id="oo_1351682.jpg"><uri content-type="original_file" xlink:type="simple">https://binary.pensoft.net/fig/1351682</uri></graphic></fig><fig id="F4" position="float" orientation="portrait"><object-id xmlns:xlink="http://www.w3.org/1999/xlink" content-type="doi" xlink:type="simple">10.3897/imafungus.16.144731.figure5</object-id><object-id xmlns:xlink="http://www.w3.org/1999/xlink" content-type="arpha" xlink:type="simple">BDF2FAD8-9F65-53B1-BBF3-0FD39CBD9249</object-id><label>Figure 5.</label><caption><p>Distribution map of <bold>a</bold><italic><tp:taxon-name><tp:taxon-name-part taxon-name-part-type="genus" reg="Hortiboletus">H.</tp:taxon-name-part><tp:taxon-name-part taxon-name-part-type="species" reg="engelii">engelii</tp:taxon-name-part></tp:taxon-name></italic> and <bold>b</bold><italic><tp:taxon-name><tp:taxon-name-part taxon-name-part-type="genus" reg="Hortiboletus">H.</tp:taxon-name-part><tp:taxon-name-part taxon-name-part-type="species" reg="hershenzoniae">hershenzoniae</tp:taxon-name-part></tp:taxon-name></italic>, based on the current study and sequence data from public repositories and associated publications.</p></caption><graphic xmlns:xlink="http://www.w3.org/1999/xlink" xlink:href="imafungus-16-e144731-g005.jpg" position="float" orientation="portrait" xlink:type="simple" id="oo_1351683.jpg"><uri content-type="original_file" xlink:type="simple">https://binary.pensoft.net/fig/1351683</uri></graphic></fig></tp:treatment-sec><ref-list><ref id="B185"><mixed-citation xmlns:xlink="http://www.w3.org/1999/xlink" xlink:type="simple"><person-group><name name-style="western"><surname>Vizzini</surname><given-names>A</given-names></name></person-group> (<year>2015</year>) Nomenclatural novelties. Index Fungorum 244: 1.</mixed-citation></ref><ref id="B91"><mixed-citation xmlns:xlink="http://www.w3.org/1999/xlink" xlink:type="simple"><person-group><name name-style="western"><surname>Ladurner</surname><given-names>H</given-names></name><name name-style="western"><surname>Simonini</surname><given-names>G</given-names></name></person-group> (<year>2003</year>) <source><italic><tp:taxon-name><tp:taxon-name-part taxon-name-part-type="genus">Xerocomus</tp:taxon-name-part></tp:taxon-name></italic> s.l. <tp:taxon-name><tp:taxon-name-part taxon-name-part-type="kingdom">Fungi</tp:taxon-name-part></tp:taxon-name> Europaei, vol 8.</source><publisher-name>Edizioni Candusso</publisher-name>, <publisher-loc>Alassio</publisher-loc>, <size units="page">527 pp</size>.</mixed-citation></ref><ref id="B191"><mixed-citation xmlns:xlink="http://www.w3.org/1999/xlink" xlink:type="simple"><person-group><name name-style="western"><surname>Wu</surname><given-names>G</given-names></name><name name-style="western"><surname>Li</surname><given-names>YC</given-names></name><etal/></person-group> (<year>2016</year>) <article-title>One hundred noteworthy boletes from China.</article-title><source>Fungal Diversity</source><volume>81</volume>: <fpage>25</fpage>–<lpage>188</lpage>. <ext-link xlink:href="10.1007/s13225-016-0375-8" ext-link-type="doi" xlink:type="simple">https://doi.org/10.1007/s13225-016-0375-8</ext-link></mixed-citation></ref><ref id="B69"><mixed-citation xmlns:xlink="http://www.w3.org/1999/xlink" xlink:type="simple"><person-group><name name-style="western"><surname>Imler</surname><given-names>L</given-names></name></person-group> (<year>1950</year>) <article-title>Recherches sur les bolets.</article-title><source>Bulletin de la Société Mycologique de France</source><volume>66</volume>(<issue>4</issue>): <fpage>177</fpage>–<lpage>203</lpage>.</mixed-citation></ref><ref id="B173"><mixed-citation xmlns:xlink="http://www.w3.org/1999/xlink" xlink:type="simple"><person-group><name name-style="western"><surname>Thiers</surname><given-names>HD</given-names></name><name name-style="western"><surname>Smith</surname><given-names>AH</given-names></name></person-group> (<year>1966</year>) <article-title>An undescribed bolete in the <italic><tp:taxon-name><tp:taxon-name-part taxon-name-part-type="genus">B.</tp:taxon-name-part><tp:taxon-name-part taxon-name-part-type="species">rubellus</tp:taxon-name-part></tp:taxon-name></italic> group.</article-title><source>Michigan Botanist</source><volume>5</volume>: <fpage>117</fpage>–<lpage>118</lpage>.</mixed-citation></ref><ref id="B161"><mixed-citation xmlns:xlink="http://www.w3.org/1999/xlink" xlink:type="simple"><person-group><name name-style="western"><surname>Smith</surname><given-names>AH</given-names></name><name name-style="western"><surname>Thiers</surname><given-names>HD</given-names></name></person-group> (<year>1971</year>) <source>The Boletes of Michigan.</source><publisher-name>University of Michigan Press</publisher-name>, <publisher-loc>Ann Arbor</publisher-loc>, <size units="page">438 pp</size>.</mixed-citation></ref><ref id="B52"><mixed-citation xmlns:xlink="http://www.w3.org/1999/xlink" xlink:type="simple"><person-group><name name-style="western"><surname>Frank</surname><given-names>J</given-names></name><name name-style="western"><surname>Siegel</surname><given-names>N</given-names></name><etal/></person-group> (<year>2020</year>) <article-title><italic><tp:taxon-name><tp:taxon-name-part taxon-name-part-type="genus">Xerocomellus</tp:taxon-name-part></tp:taxon-name> (<tp:taxon-name><tp:taxon-name-part taxon-name-part-type="family">Boletaceae</tp:taxon-name-part></tp:taxon-name>)</italic> in western North America.</article-title><source>Fungal Systematics and Evolution</source><volume>6</volume>: <fpage>265</fpage>–<lpage>288</lpage>. <ext-link xlink:href="10.3114/fuse.2020.06.13" ext-link-type="doi" xlink:type="simple">https://doi.org/10.3114/fuse.2020.06.13</ext-link></mixed-citation></ref><ref id="B192"><mixed-citation xmlns:xlink="http://www.w3.org/1999/xlink" xlink:type="simple"><person-group><name name-style="western"><surname>Xie</surname><given-names>HJ</given-names></name><name name-style="western"><surname>Lin</surname><given-names>WF</given-names></name><etal/></person-group> (<year>2020</year>) <article-title>Two new species of <italic><tp:taxon-name><tp:taxon-name-part taxon-name-part-type="genus">Hortiboletus</tp:taxon-name-part></tp:taxon-name></italic> (<italic><tp:taxon-name><tp:taxon-name-part taxon-name-part-type="family">Boletaceae</tp:taxon-name-part></tp:taxon-name></italic>, <italic><tp:taxon-name><tp:taxon-name-part taxon-name-part-type="order">Boletales</tp:taxon-name-part></tp:taxon-name></italic>) from China.</article-title><source>Mycological Progress</source><volume>19</volume>(<issue>11</issue>): <fpage>1377</fpage>–<lpage>1386</lpage>. <ext-link xlink:href="10.1007/s11557-020-01634-z" ext-link-type="doi" xlink:type="simple">https://doi.org/10.1007/s11557-020-01634-z</ext-link></mixed-citation></ref><ref id="B93"><mixed-citation xmlns:xlink="http://www.w3.org/1999/xlink" xlink:type="simple"><person-group><name name-style="western"><surname>Lebeuf</surname><given-names>R</given-names></name><name name-style="western"><surname>Alexandrova</surname><given-names>AV</given-names></name><etal/></person-group> (<year>2021</year>) <article-title>Fungal Systematics and Evolution: FUSE 8.</article-title><source>Sydowia</source><volume>74</volume>: <fpage>193</fpage>–<lpage>249</lpage>.</mixed-citation></ref><ref id="B98"><mixed-citation xmlns:xlink="http://www.w3.org/1999/xlink" xlink:type="simple"><person-group><name name-style="western"><surname>Mao</surname><given-names>N</given-names></name><name name-style="western"><surname>Zhao</surname><given-names>TY</given-names></name><etal/></person-group> (<year>2023</year>) <article-title><italic><tp:taxon-name><tp:taxon-name-part taxon-name-part-type="family">Boletaceae</tp:taxon-name-part></tp:taxon-name></italic> from Shanxi Province of northern China with descriptions of ten new species.</article-title><source>Mycosphere</source><volume>14</volume>(<issue>1</issue>): <fpage>2013</fpage>–<lpage>2091</lpage>. <ext-link xlink:href="10.5943/mycosphere/14/1/24" ext-link-type="doi" xlink:type="simple">https://doi.org/10.5943/mycosphere/14/1/24</ext-link></mixed-citation></ref><ref id="B133"><mixed-citation xmlns:xlink="http://www.w3.org/1999/xlink" xlink:type="simple"><person-group><name name-style="western"><surname>Pham</surname><given-names>THG</given-names></name><name name-style="western"><surname>Popov</surname><given-names>E</given-names></name><etal/></person-group> (<year>2024</year>) New data on <italic><tp:taxon-name><tp:taxon-name-part taxon-name-part-type="family">Boletaceae</tp:taxon-name-part></tp:taxon-name></italic> (<italic><tp:taxon-name><tp:taxon-name-part taxon-name-part-type="class">Agaricomycetes</tp:taxon-name-part></tp:taxon-name></italic>, <italic><tp:taxon-name><tp:taxon-name-part taxon-name-part-type="phylum">Basidiomycota</tp:taxon-name-part></tp:taxon-name></italic>) from central Vietnam with description of two new species and creation of a new combination based on morphological and phylogenetic evidence. Journal of Fungi 10: 223. <ext-link xlink:href="10.3390/jof10030223" ext-link-type="doi" xlink:type="simple">https://doi.org/10.3390/jof10030223</ext-link></mixed-citation></ref><ref id="B186"><mixed-citation xmlns:xlink="http://www.w3.org/1999/xlink" xlink:type="simple"><person-group><name name-style="western"><surname>Wang</surname><given-names>Y</given-names></name><name name-style="western"><surname>Ma</surname><given-names>YH</given-names></name><etal/></person-group> (<year>2024</year>) <article-title>Polyphasic taxonomy clarifies the relationships bet­ween <italic><tp:taxon-name><tp:taxon-name-part taxon-name-part-type="genus">Butyriboletus</tp:taxon-name-part></tp:taxon-name></italic> and <italic><tp:taxon-name><tp:taxon-name-part taxon-name-part-type="genus">Exsudoporus</tp:taxon-name-part></tp:taxon-name></italic>, and new taxa and reports of <italic><tp:taxon-name><tp:taxon-name-part taxon-name-part-type="family">Boletaceae</tp:taxon-name-part></tp:taxon-name></italic> from China.</article-title><source>Mycosphere</source><volume>15</volume>(<issue>1</issue>): <fpage>881</fpage>–<lpage>953</lpage>. <ext-link xlink:href="10.5943/mycosphere/15/1/7" ext-link-type="doi" xlink:type="simple">https://doi.org/10.5943/mycosphere/15/1/7</ext-link></mixed-citation></ref><ref id="B168"><mixed-citation xmlns:xlink="http://www.w3.org/1999/xlink" xlink:type="simple"><person-group><name name-style="western"><surname>Taylor</surname><given-names>AFS</given-names></name><name name-style="western"><surname>Eberhardt</surname><given-names>U</given-names></name></person-group> (<year>2006</year>) <article-title>The genus <italic><tp:taxon-name><tp:taxon-name-part taxon-name-part-type="genus">Xerocomus</tp:taxon-name-part></tp:taxon-name></italic> in Sweden.</article-title><source>Svensk Mykologisk Tidskrift</source><volume>27</volume>(<issue>3</issue>): <fpage>35</fpage>–<lpage>48</lpage>.</mixed-citation></ref><ref id="B58"><mixed-citation xmlns:xlink="http://www.w3.org/1999/xlink" xlink:type="simple"><person-group><name name-style="western"><surname>Gelardi</surname><given-names>M</given-names></name></person-group> (<year>2010</year>) Additional data and iconography concerning <italic><tp:taxon-name><tp:taxon-name-part taxon-name-part-type="genus">Xerocomus</tp:taxon-name-part><tp:taxon-name-part taxon-name-part-type="species">bubalinus</tp:taxon-name-part></tp:taxon-name></italic> from central and northern Italy. Bollettino dell’Associazione Micologica ed Ecologica Romana 80–81(2–3): 13–21.</mixed-citation></ref><ref id="B164"><mixed-citation xmlns:xlink="http://www.w3.org/1999/xlink" xlink:type="simple"><person-group><name name-style="western"><surname>Šutara</surname><given-names>J</given-names></name></person-group> (<year>2008</year>) <article-title><italic><tp:taxon-name><tp:taxon-name-part taxon-name-part-type="genus">Xerocomus</tp:taxon-name-part></tp:taxon-name></italic> s.l. in the light of the present state of knowledge.</article-title><source>Czech Mycology</source><volume>60</volume>(<issue>1</issue>): <fpage>29</fpage>–<lpage>62</lpage>. <ext-link xlink:href="10.33585/cmy.60104" ext-link-type="doi" xlink:type="simple">https://doi.org/10.33585/cmy.60104</ext-link></mixed-citation></ref><ref id="B158"><mixed-citation xmlns:xlink="http://www.w3.org/1999/xlink" xlink:type="simple"><person-group><name name-style="western"><surname>Singer</surname><given-names>R</given-names></name></person-group> (<year>1965</year>) <source>Die Röhrlinge Teil I. Die <italic><tp:taxon-name><tp:taxon-name-part taxon-name-part-type="family">Boletaceae</tp:taxon-name-part></tp:taxon-name></italic> (ohne <italic><tp:taxon-name><tp:taxon-name-part taxon-name-part-type="subfamily">Boletoideae</tp:taxon-name-part></tp:taxon-name></italic>). Die Pilze Mitteleuropas Band V.</source><publisher-name>Verlag Julius Klinkhardt</publisher-name>, <publisher-loc>Bad Heilbrun</publisher-loc>, <size units="page">131 pp</size>.</mixed-citation></ref><ref id="B57"><mixed-citation xmlns:xlink="http://www.w3.org/1999/xlink" xlink:type="simple"><person-group><name name-style="western"><surname>Gelardi</surname><given-names>M</given-names></name></person-group> (<year>2009</year>) First record of <italic><tp:taxon-name><tp:taxon-name-part taxon-name-part-type="genus">Xerocomus</tp:taxon-name-part><tp:taxon-name-part taxon-name-part-type="species">bubalinus</tp:taxon-name-part></tp:taxon-name></italic> in Italy and the generic placement of <italic><tp:taxon-name><tp:taxon-name-part taxon-name-part-type="genus">Xerocomus</tp:taxon-name-part><tp:taxon-name-part taxon-name-part-type="species">engelii</tp:taxon-name-part></tp:taxon-name></italic> comb. nov. Bollettino dell’Associazione Micologica ed Ecologica Romana 75–76(3–1): 11–20.</mixed-citation></ref><ref id="B40"><mixed-citation xmlns:xlink="http://www.w3.org/1999/xlink" xlink:type="simple"><person-group><name name-style="western"><surname>Das</surname><given-names>K</given-names></name><name name-style="western"><surname>Chakraborty</surname><given-names>D</given-names></name><etal/></person-group> (<year>2016</year>) <article-title>New species of xerocomoid boletes (<italic><tp:taxon-name><tp:taxon-name-part taxon-name-part-type="family">Boletaceae</tp:taxon-name-part></tp:taxon-name></italic>) from Himalayan India based on morphological and molecular evidence.</article-title><source>Mycologia</source><volume>108</volume>(<issue>4</issue>): <fpage>753</fpage>–<lpage>764</lpage>. <ext-link xlink:href="10.3852/15-206" ext-link-type="doi" xlink:type="simple">https://doi.org/10.3852/15-206</ext-link></mixed-citation></ref><ref id="B115"><mixed-citation xmlns:xlink="http://www.w3.org/1999/xlink" xlink:type="simple"><person-group><name name-style="western"><surname>Naseer</surname><given-names>A</given-names></name><name name-style="western"><surname>Sarwar</surname><given-names>S</given-names></name><etal/></person-group> (<year>2019</year>) <article-title><italic><tp:taxon-name><tp:taxon-name-part taxon-name-part-type="genus">Hortiboletus</tp:taxon-name-part><tp:taxon-name-part taxon-name-part-type="species">kohistanensis</tp:taxon-name-part></tp:taxon-name></italic>: a new species from temperate and subalpine oak forests of Pakistan.</article-title><source>Phytotaxa</source><volume>388</volume>(<issue>3</issue>): <fpage>239</fpage>–<lpage>246</lpage>. <ext-link xlink:href="10.11646/phytotaxa.388.3.3" ext-link-type="doi" xlink:type="simple">https://doi.org/10.11646/phytotaxa.388.3.3</ext-link></mixed-citation></ref></ref-list></tp:taxon-treatment>
