# Supplementary material for: ﻿Morphological and molecular re-assessment of European and Levantine species of the genus Hortiboletus (Boletaceae)
Source: IMA Fungus. 2025 Jun 12;16:e144731. doi: 10.3897/imafungus.16.144731 (PMC12179652; doi:10.3897/imafungus.16.144731)
Supplement: XML Treatment for Hortiboletus rubellus [file imafungus.16.144731-treatment2.xml]

<!DOCTYPE tp:taxon-treatment
  PUBLIC "-//TaxonX//DTD Taxonomic Treatment Publishing DTD v0 20100105//EN" "tax-treatment-NSO.dtd">
<tp:taxon-treatment xmlns:tp="http://www.plazi.org/taxpub"><tp:treatment-meta><kwd-group><label>Taxon classification</label><kwd>
              <named-content content-type="kingdom">Fungi</named-content>
            </kwd><kwd>
              <named-content content-type="order">Boletales</named-content>
            </kwd><kwd>
              <named-content content-type="family">Boletaceae</named-content>
            </kwd></kwd-group><mixed-citation publication-type="journal"><person-group><name><surname>Biketova</surname><given-names>Alona Yu.</given-names></name><name><surname>Svetasheva</surname><given-names>Tatyana Yu.</given-names></name><name><surname>Taylor</surname><given-names>Andy F. S.</given-names></name><name><surname>Simonini</surname><given-names>Giampaolo</given-names></name><name><surname>Gelardi</surname><given-names>Matteo</given-names></name><name><surname>Morozova</surname><given-names>Olga V.</given-names></name><name><surname>Polemis</surname><given-names>Elias</given-names></name><name><surname>Muñoz</surname><given-names>José A.</given-names></name><name><surname>Albert</surname><given-names>László</given-names></name><name><surname>Saitta</surname><given-names>Salvatore</given-names></name><name><surname>Wasser</surname><given-names>Solomon P.</given-names></name><name><surname>Nevo</surname><given-names>Eviatar</given-names></name><name><surname>Zervakis</surname><given-names>Georgios I.</given-names></name><name><surname>Vizzini</surname><given-names>Alfredo</given-names></name><name><surname>Dima</surname><given-names>Bálint</given-names></name></person-group><article-title>﻿Morphological and molecular re-assessment of European and Levantine species of the genus <italic><tp:taxon-name><tp:taxon-name-part taxon-name-part-type="genus" reg="Hortiboletus">Hortiboletus</tp:taxon-name-part></tp:taxon-name></italic> (<italic><tp:taxon-name><tp:taxon-name-part taxon-name-part-type="family">Boletaceae</tp:taxon-name-part></tp:taxon-name></italic>)</article-title><source>IMA Fungus</source><day>12</day><month>06</month><year>2025</year><volume>16</volume><pub-id pub-id-type="doi">10.3897/imafungus.16.144731</pub-id></mixed-citation></tp:treatment-meta><tp:nomenclature><label>﻿</label><tp:taxon-name>
            <object-id xmlns:xlink="http://www.w3.org/1999/xlink" content-type="arpha" xlink:type="simple">FFE19591-C8E3-5D93-92FE-F8A460BD443B</object-id>
            <tp:taxon-name-part taxon-name-part-type="genus" reg="Hortiboletus">Hortiboletus</tp:taxon-name-part>
            <tp:taxon-name-part taxon-name-part-type="species" reg="rubellus">rubellus</tp:taxon-name-part>
            <object-id xmlns:xlink="http://www.w3.org/1999/xlink" content-type="mycobank" xlink:type="simple">MB551214</object-id>
          </tp:taxon-name><tp:taxon-authority>(Krombh.) Simonini, Vizzini &amp; Gelardi, in Vizzini, Index Fungorum 244: 1 (2015)</tp:taxon-authority><xref ref-type="fig" rid="F2">Figs 3a</xref><xref ref-type="fig" rid="F5">, 6</xref><xref ref-type="fig" rid="F6">, 7</xref><xref ref-type="fig" rid="F7">, 8</xref><tp:nomenclature-citation-list><tp:nomenclature-citation><tp:taxon-name>
                <tp:taxon-name-part taxon-name-part-type="genus" reg="Boletus"/>
                <tp:taxon-name-part taxon-name-part-type="species" reg="rubellus"/>
              </tp:taxon-name><comment>≡ <tp:taxon-name><tp:taxon-name-part taxon-name-part-type="genus" reg="Boletus">Boletus</tp:taxon-name-part><tp:taxon-name-part taxon-name-part-type="species" reg="rubellus">rubellus</tp:taxon-name-part></tp:taxon-name> Krombh., Naturgetr. Abbild. Beschr. Schwämme 5: 12 (1836) </comment></tp:nomenclature-citation><tp:nomenclature-citation><tp:taxon-name>
                <tp:taxon-name-part taxon-name-part-type="genus" reg="Suillus"/>
                <tp:taxon-name-part taxon-name-part-type="species" reg="rubellus"/>
              </tp:taxon-name><comment>≡ <tp:taxon-name><tp:taxon-name-part taxon-name-part-type="genus" reg="Suillus">Suillus</tp:taxon-name-part><tp:taxon-name-part taxon-name-part-type="species" reg="rubellus">rubellus</tp:taxon-name-part></tp:taxon-name> (Krombh.) Kuntze, Revisio generum plantarum 3(3): 536 (1898) </comment></tp:nomenclature-citation><tp:nomenclature-citation><tp:taxon-name>
                <tp:taxon-name-part taxon-name-part-type="genus" reg="Leucobolites"/>
                <tp:taxon-name-part taxon-name-part-type="species" reg="rubellus"/>
              </tp:taxon-name><comment>≡ <tp:taxon-name><tp:taxon-name-part taxon-name-part-type="genus" reg="Leucobolites">Leucobolites</tp:taxon-name-part><tp:taxon-name-part taxon-name-part-type="species" reg="rubellus">rubellus</tp:taxon-name-part></tp:taxon-name> (Krombh.) Beck, Z. Pilzk. 2(7): 142 (1923) </comment></tp:nomenclature-citation><tp:nomenclature-citation><tp:taxon-name>
                <tp:taxon-name-part taxon-name-part-type="genus" reg="Tubiporus"/>
                <tp:taxon-name-part taxon-name-part-type="species" reg="rubellus"/>
              </tp:taxon-name><comment>≡ <tp:taxon-name><tp:taxon-name-part taxon-name-part-type="genus" reg="Tubiporus">Tubiporus</tp:taxon-name-part><tp:taxon-name-part taxon-name-part-type="species" reg="rubellus">rubellus</tp:taxon-name-part></tp:taxon-name> (Krombh.) S. Imai, Trans. Mycol. Soc. Japan 8(3): 113 (1968) </comment></tp:nomenclature-citation><tp:nomenclature-citation><tp:taxon-name>
                <tp:taxon-name-part taxon-name-part-type="genus" reg="Xerocomellus"/>
                <tp:taxon-name-part taxon-name-part-type="species" reg="rubellus"/>
              </tp:taxon-name><comment>≡ <tp:taxon-name><tp:taxon-name-part taxon-name-part-type="genus" reg="Xerocomellus">Xerocomellus</tp:taxon-name-part><tp:taxon-name-part taxon-name-part-type="species" reg="rubellus">rubellus</tp:taxon-name-part></tp:taxon-name> (Krombh.) Šutara, Czech Mycol. 60(1): 50 (2008) </comment></tp:nomenclature-citation><tp:nomenclature-citation><tp:taxon-name>
                <tp:taxon-name-part taxon-name-part-type="genus" reg="Xerocomus"/>
                <tp:taxon-name-part taxon-name-part-type="species" reg="rubellus"/>
              </tp:taxon-name><comment>= <tp:taxon-name><tp:taxon-name-part taxon-name-part-type="genus" reg="Xerocomus">Xerocomus</tp:taxon-name-part><tp:taxon-name-part taxon-name-part-type="species" reg="rubellus">rubellus</tp:taxon-name-part></tp:taxon-name> Quél., Compt. Rend. Assoc. Franç. Avancem. Sci. 24(2): 620 (1896) [1895] </comment></tp:nomenclature-citation><tp:nomenclature-citation><tp:taxon-name>
                <tp:taxon-name-part taxon-name-part-type="genus" reg="Boletus"/>
                <tp:taxon-name-part taxon-name-part-type="species" reg="versicolor"/>
              </tp:taxon-name><comment>= <tp:taxon-name><tp:taxon-name-part taxon-name-part-type="genus" reg="Boletus">Boletus</tp:taxon-name-part><tp:taxon-name-part taxon-name-part-type="species" reg="versicolor">versicolor</tp:taxon-name-part></tp:taxon-name> Rostk., in Sturm, Deutschl. Fl., 3 Abt. (Pilze Deutschl.) 5: 55 (1844), <italic>nom. illegit.</italic>, Art. 53.1 (Shenzhen), non <tp:taxon-name><tp:taxon-name-part taxon-name-part-type="genus" reg="Boletus">Boletus</tp:taxon-name-part><tp:taxon-name-part taxon-name-part-type="species" reg="versicolor">versicolor</tp:taxon-name-part></tp:taxon-name> L., Sp. Pl. 2: 1176 (1753) = <tp:taxon-name><tp:taxon-name-part taxon-name-part-type="genus" reg="Trametes">Trametes</tp:taxon-name-part><tp:taxon-name-part taxon-name-part-type="species" reg="versicolor">versicolor</tp:taxon-name-part></tp:taxon-name> (L.) Lloyd (1921) [1920] </comment></tp:nomenclature-citation><tp:nomenclature-citation><tp:taxon-name>
                <tp:taxon-name-part taxon-name-part-type="genus" reg="Versipellis"/>
                <tp:taxon-name-part taxon-name-part-type="species" reg="versicolor"/>
              </tp:taxon-name><comment>= <tp:taxon-name><tp:taxon-name-part taxon-name-part-type="genus" reg="Versipellis">Versipellis</tp:taxon-name-part><tp:taxon-name-part taxon-name-part-type="species" reg="versicolor">versicolor</tp:taxon-name-part></tp:taxon-name> (Rostk.) Quél., Enchir. Fung.: 158 (1886), <italic>nom. illegit.</italic>, Art. 53.1 (Shenzhen) </comment></tp:nomenclature-citation><tp:nomenclature-citation><tp:taxon-name>
                <tp:taxon-name-part taxon-name-part-type="genus" reg="Versipellis"/>
                <tp:taxon-name-part taxon-name-part-type="species" reg="pruinata"/>
              </tp:taxon-name><comment>= <tp:taxon-name><tp:taxon-name-part taxon-name-part-type="genus" reg="Versipellis">Versipellis</tp:taxon-name-part><tp:taxon-name-part taxon-name-part-type="species" reg="pruinata">pruinata</tp:taxon-name-part><tp:taxon-name-part taxon-name-part-type="infraspecific-rank">var.</tp:taxon-name-part><tp:taxon-name-part taxon-name-part-type="variety" reg="versicolor">versicolor</tp:taxon-name-part></tp:taxon-name> Quél., Enchir. Fung.: 158 (1886), replaced synonym of <tp:taxon-name><tp:taxon-name-part taxon-name-part-type="genus" reg="Boletus">Boletus</tp:taxon-name-part><tp:taxon-name-part taxon-name-part-type="species" reg="versicolor">versicolor</tp:taxon-name-part></tp:taxon-name> Rostk. (1844) </comment></tp:nomenclature-citation><tp:nomenclature-citation><tp:taxon-name>
                <tp:taxon-name-part taxon-name-part-type="genus" reg="Boletus"/>
                <tp:taxon-name-part taxon-name-part-type="species" reg="sanguineus"/>
              </tp:taxon-name><comment>? = <tp:taxon-name><tp:taxon-name-part taxon-name-part-type="genus" reg="Boletus">Boletus</tp:taxon-name-part><tp:taxon-name-part taxon-name-part-type="species" reg="sanguineus">sanguineus</tp:taxon-name-part></tp:taxon-name>With., Syst. Arr. Brit. Pl., Edn 4 4: 313 (1801), <italic>nom. illegit.</italic>, Art. 53.1 (Shenzhen), non <tp:taxon-name><tp:taxon-name-part taxon-name-part-type="genus" reg="Boletus">Boletus</tp:taxon-name-part><tp:taxon-name-part taxon-name-part-type="species" reg="sanguineus">sanguineus</tp:taxon-name-part></tp:taxon-name> L., Sp. Pl., Edn 2 2(2): 1646 (1763) = <tp:taxon-name><tp:taxon-name-part taxon-name-part-type="genus" reg="Pycnoporus">Pycnoporus</tp:taxon-name-part><tp:taxon-name-part taxon-name-part-type="species" reg="sanguineus">sanguineus</tp:taxon-name-part></tp:taxon-name> (L.) Murrill (1904) </comment></tp:nomenclature-citation><tp:nomenclature-citation><tp:taxon-name>
                <tp:taxon-name-part taxon-name-part-type="genus" reg="Viscipellis"/>
                <tp:taxon-name-part taxon-name-part-type="species" reg="sanguinea"/>
              </tp:taxon-name><comment>? = <tp:taxon-name><tp:taxon-name-part taxon-name-part-type="genus" reg="Viscipellis">Viscipellis</tp:taxon-name-part><tp:taxon-name-part taxon-name-part-type="species" reg="sanguinea">sanguinea</tp:taxon-name-part></tp:taxon-name> (With.) Quél., Enchir. Fung. (Paris): 156 (1886), <italic>nom. illegit.</italic>, Art. 53.1 (Shenzhen) </comment></tp:nomenclature-citation><tp:nomenclature-citation><tp:taxon-name>
                <tp:taxon-name-part taxon-name-part-type="genus" reg="Boletus"/>
                <tp:taxon-name-part taxon-name-part-type="species" reg="rutilus"/>
              </tp:taxon-name><comment>? = <tp:taxon-name><tp:taxon-name-part taxon-name-part-type="genus" reg="Boletus">Boletus</tp:taxon-name-part><tp:taxon-name-part taxon-name-part-type="species" reg="rutilus">rutilus</tp:taxon-name-part></tp:taxon-name>Fr., in Fries &amp; Hök, Boleti, Fungorum generis, illustratio: 5 (1835) </comment></tp:nomenclature-citation></tp:nomenclature-citation-list></tp:nomenclature><tp:treatment-sec sec-type="Holotype" id="SECID0EHMBI"><title>Holotype.</title><p>CZECHIA • tab. XXXVI, figs 21–24 (<xref ref-type="bibr" rid="B86">Krombholz 1836</xref>).</p><fig id="F5" position="float" orientation="portrait"><object-id xmlns:xlink="http://www.w3.org/1999/xlink" content-type="doi" xlink:type="simple">10.3897/imafungus.16.144731.figure6</object-id><object-id xmlns:xlink="http://www.w3.org/1999/xlink" content-type="arpha" xlink:type="simple">D22A6D02-F948-514F-BFB1-B712FF70E842</object-id><label>Figure 6.</label><caption><p><italic><tp:taxon-name><tp:taxon-name-part taxon-name-part-type="genus" reg="Hortiboletus">Hortiboletus</tp:taxon-name-part><tp:taxon-name-part taxon-name-part-type="species" reg="rubellus">rubellus</tp:taxon-name-part></tp:taxon-name></italic> basidiomes: <bold>a</bold> epitype collection MCVE31743; <bold>b</bold> MG781; <bold>c</bold> DB-2022-06-29-3; <bold>d</bold> AL 13-125, <bold>e</bold> LE F-316026; <bold>f</bold> K-M001435677; <bold>g</bold> basal mycelium of Vgy-2018-07-21-1; <bold>h</bold> orange-red dots in the stipe base context of GK6705. Photos: (<bold>a</bold>) G. Simonini; (<bold>b</bold>) M. Gelardi; (<bold>c</bold>) B. Dima; (<bold>d</bold>) L. Albert; (<bold>e</bold>) A. I. Ivanov; (<bold>f</bold>) A. Yu. Biketova; (<bold>g</bold>) G. Vrba; (<bold>h</bold>) G. Konstantinidis.</p></caption><graphic xmlns:xlink="http://www.w3.org/1999/xlink" xlink:href="imafungus-16-e144731-g006.jpg" position="float" orientation="portrait" xlink:type="simple" id="oo_1351684.jpg"><uri content-type="original_file" xlink:type="simple">https://binary.pensoft.net/fig/1351684</uri></graphic></fig></tp:treatment-sec><tp:treatment-sec sec-type="Epitype designated here" id="SECID0EJOBI"><title>Epitype designated here</title><p><bold>(MBT 10022257).</bold> ITALY • Emilia-Romagna: Reggio Emilia, Viano, Pulpiano, <named-content xmlns:xlink="http://www.w3.org/1999/xlink" content-type="dwc:verbatimCoordinates" xlink:type="simple"><named-content content-type="geo-json" specific-use="{&#34;type&#34;:&#34;Point&#34;,&#34;coordinates&#34;:[10.556667,44.506389]}" id="NCID0EUOBI" xlink:type="simple">44°30'23"N, 10°33'24"E</named-content></named-content>, 507 m, several young to mature basidiomes growing in a cultivated field beside a track, close to a <italic><tp:taxon-name><tp:taxon-name-part taxon-name-part-type="genus" reg="Quercus">Quercus</tp:taxon-name-part><tp:taxon-name-part taxon-name-part-type="species" reg="cerris">cerris</tp:taxon-name-part></tp:taxon-name></italic> and <italic><tp:taxon-name><tp:taxon-name-part taxon-name-part-type="genus" reg="Quercus">Q.</tp:taxon-name-part><tp:taxon-name-part taxon-name-part-type="species" reg="pubescens">pubescens</tp:taxon-name-part></tp:taxon-name></italic> wood, 19.06.2011, leg. &amp; det. G. Simonini, MCVE31743 (GS10212 – collector’s number, K-M001435705 – isoepitype), GenBank: <abbrev xmlns:xlink="http://www.w3.org/1999/xlink" xlink:title="nuclear ribosomal internal transcribed spacer" id="ABBRID0EPPBI" xlink:type="simple">ITS</abbrev> – <ext-link xmlns:xlink="http://www.w3.org/1999/xlink" xlink:href="PV094851" ext-link-type="gen" xlink:type="simple">PV094851</ext-link>.</p><fig id="F6" position="float" orientation="portrait"><object-id xmlns:xlink="http://www.w3.org/1999/xlink" content-type="doi" xlink:type="simple">10.3897/imafungus.16.144731.figure7</object-id><object-id xmlns:xlink="http://www.w3.org/1999/xlink" content-type="arpha" xlink:type="simple">D0E47468-974E-50F6-91E1-C7C64D99280B</object-id><label>Figure 7.</label><caption><p>Microscopical features of <italic><tp:taxon-name><tp:taxon-name-part taxon-name-part-type="genus" reg="Hortiboletus">H.</tp:taxon-name-part><tp:taxon-name-part taxon-name-part-type="species" reg="rubellus">rubellus</tp:taxon-name-part></tp:taxon-name></italic>: <bold>a</bold> basidiospores of the epitype collection MCVE31743 in L4; <bold>b</bold> basidia in Congo red, left collection K-M001437348, right – MCVE31743; <bold>c</bold> pileipellis in Congo red, left collection MCVE31743, centre – GS10226, right – GS11020; <bold>d</bold> pleurocystidia in Congo red (K-M001437348); <bold>e</bold> cheilocystidia in Congo red (GS11020); <bold>f</bold> end cells of pileipellis in Congo red (GS10226). Scale bar: 10 μm. Photos: G. Simonini.</p></caption><graphic xmlns:xlink="http://www.w3.org/1999/xlink" xlink:href="imafungus-16-e144731-g007.jpg" position="float" orientation="portrait" xlink:type="simple" id="oo_1351685.jpg"><uri content-type="original_file" xlink:type="simple">https://binary.pensoft.net/fig/1351685</uri></graphic></fig></tp:treatment-sec><tp:treatment-sec sec-type="description" id="SECID0E3QBI"><title>Description.</title><p><bold><italic>Basidiomes</italic></bold> pileate-stipitate, xerocomoid, epigeal, small to medium-small sized. <bold><italic>Ontogenetic development</italic></bold> gymnocarpic.</p><fig id="F7" position="float" orientation="portrait"><object-id xmlns:xlink="http://www.w3.org/1999/xlink" content-type="doi" xlink:type="simple">10.3897/imafungus.16.144731.figure8</object-id><object-id xmlns:xlink="http://www.w3.org/1999/xlink" content-type="arpha" xlink:type="simple">DCF27798-3A11-51EB-BFEE-49126902A3A1</object-id><label>Figure 8.</label><caption><p>Size distributions of <bold>a</bold> spores and <bold>b</bold> terminal cells of pileipellis in <italic><tp:taxon-name><tp:taxon-name-part taxon-name-part-type="genus" reg="Hortiboletus">Hortiboletus</tp:taxon-name-part></tp:taxon-name></italic> using the “isoprobability ellipse” method. The distributions of average spore sizes in collections are shown with one standard deviation.</p></caption><graphic xmlns:xlink="http://www.w3.org/1999/xlink" xlink:href="imafungus-16-e144731-g008.jpg" position="float" orientation="portrait" xlink:type="simple" id="oo_1351686.jpg"><uri content-type="original_file" xlink:type="simple">https://binary.pensoft.net/fig/1351686</uri></graphic></fig><p><bold><italic>Pileus</italic></bold> (2–)3.5–10(–15) cm broad, nearly hemispherical at first, then convex, pulvinate to applanate, also slightly depressed at centre, sometimes irregularly shaped; surface matt, dry, ± finely tomentose to sometimes rugulose, but later smooth, sometimes areolate towards the peripheral zone or with minute to coarse cracks especially in dry weather and showing a yellowish or somewhat pinkish subcuticular layer resembling some areolate <italic><tp:taxon-name><tp:taxon-name-part taxon-name-part-type="genus" reg="Xerocomellus">Xerocomellus</tp:taxon-name-part></tp:taxon-name></italic> species; margin initially involute then extended, regular to wavy-lobed, acute and slightly exceeding the pileal context; rather variable in colours, but generally with bright red tints, initially blood red, wine red, cherry red, rose red, orange-red, pink, fading in mature basidiomes from ochraceous red, ochraceous pink to reddish-brown, with a margin at the very beginning whitish (due to a narrow band 1–2 mm broad), then gradually concolourous with age, unchanging or becoming slightly darker on handling or when injured.</p><p><bold><italic>Tubes</italic></bold> up to 12 mm long, at first adnate, later emarginate or slightly decurrent with a tooth, initially lemon or chrome yellow, later greenish-yellow to olive brown, slightly bluing when injured.</p><p><bold><italic>Pores</italic></bold> large, wider than 1 mm (up to 1.5–2 mm) in old basidiomes, roundish to angular, concolourous with the tubes, in mature basidiomes with orange-rusty tinges, weakly bluing when bruised and later becoming dirty brownish.</p><p><bold><italic>Stipe</italic></bold> (2–)2.5–7(–12) × 0.4–2.5(–3.5) cm, usually as long as or slightly longer than pileus diameter, central or slightly off-centre, solid, firstly versiform, clavate or somewhat bulbous, later more cylindrical or sometime inflated in the lower part, always tapering at the very base and slightly rooting; surface with fine reddish punctuations or fibrils on an ochraceous yellow background, later often with rather coarse longitudinal striations; surface usually concolourous with the pileus or paler, but yellow or pale yellow at apex; sometimes the stipe can be entirely yellow or entirely red, or a mix of both colours; basal mycelium whitish-yellow.</p><p><bold><italic>Context</italic></bold> rather firm when young, later soft, becoming fibrous in the stipe (up to 1.5 cm in the centre of the pileus); pale yellow, dirty ochraceous yellow in the lower half of the stipe and eventually pale pinkish underneath the cuticle; in the stipe base with a typical orange-red pigment in the form of small dots, which are sometimes scarce and hardly noticeable or conversely abundant and then visible as a large flame-orange area at the stipe base; light blue on exposure, especially in the pileus-stipe connection zone, above the tubes and in the peripheral layers of the stipe, later fading to dirty yellow; discolouration less pronounced in dry and old basidiomes.</p><p><bold><italic>Spore print</italic></bold> olive brown.</p><p><bold><italic>Odour</italic></bold> pleasantly mushroom-like to fruity or inconspicuous. <bold><italic>Taste</italic></bold> mild.</p><p><bold><italic>Macrochemical spot-test reactions</italic></bold>: Melzer’s reagent: a weak fleeting-amyloid reaction in the stipe context and exceptionally also in the hymenophoral trama of dried basidiomes sometimes occurs, but most collections show a strong dextrinoid reaction in all tissues; 20% <abbrev xmlns:xlink="http://www.w3.org/1999/xlink" xlink:title="5% potassium hydroxide" id="ABBRID0ESUBI" xlink:type="simple">KOH</abbrev>: reddish-brown on pileus and hymenophore, pinkish on pileal context, bright orange on stipe surface and context and progressively darker downwards; 25% NH<sub>4</sub>OH: negative to pale yellow everywhere; 10% FeSO<sub>4</sub>: sordid green everywhere, particularly on hymenophore.</p><p><bold><italic>Basidiospores</italic></bold> [561/19/19] (10.3–)11.6 ± 0.6(–12.8) × (4.7–)5.0 ± 0.2(–5.5) μm, Q = (2.07–) 2.31 ± 0.12(–2.59), <abbrev xmlns:xlink="http://www.w3.org/1999/xlink" xlink:title="average spore volume" id="ABBRID0EBVBI" xlink:type="simple">Vm</abbrev> = 155 ± 17 μm<sup>3</sup>, inequilateral, broadly ellipsoid or fusiform to ellipsoid-fusiform in side view, ellipsoid to amygdaliform or slightly fusiform in face view, smooth under both light microscope and <abbrev xmlns:xlink="http://www.w3.org/1999/xlink" xlink:title="scanning electron microscope(y)" id="ABBRID0EHVBI" xlink:type="simple">SEM</abbrev>, apex rounded, with a short apiculus, usually with a weak to pronounced suprahilar depression and with a slightly pronounced adaxial swelling, moderately thick-walled (up to 1 μm), straw yellow to honey yellow in water and 5% <abbrev xmlns:xlink="http://www.w3.org/1999/xlink" xlink:title="5% potassium hydroxide" id="ABBRID0ELVBI" xlink:type="simple">KOH</abbrev>, having one or two large oil droplets when mature, rarely pluri-guttulate, inamyloid and orthochromatic.</p><p><bold><italic>Basidia</italic></bold> [17/4/4] (24.8–)33.9 ± 6.1(–46.3) × (7.8–)10.8 ± 1.3(–12.0) μm, subclavate to clavate, predominantly 4-spored, sterigmata 3.1–5.0 μm, hyaline to yellowish in 5% <abbrev xmlns:xlink="http://www.w3.org/1999/xlink" xlink:title="5% potassium hydroxide" id="ABBRID0EWVBI" xlink:type="simple">KOH</abbrev>, and containing concolourous oil guttules; basidioles subcylindrical to faintly clavate, similar in size to basidia.</p><p><bold><italic>Cheilocystidia</italic></bold> [17/4/4] (26.0–)33.8 ± 7.0(–43.8) × (8.7–)9.3 ± 0.4(–10.0) μm, relatively common, scattered, slender, ventricose-fusiform, often with elongated straight or flexuous neck, with rounded tip, smooth, hyaline to pale yellowish in water and 5% <abbrev xmlns:xlink="http://www.w3.org/1999/xlink" xlink:title="5% potassium hydroxide" id="ABBRID0EBWBI" xlink:type="simple">KOH</abbrev>, without epiparietal encrustations. <bold><italic>Pleurocystidia</italic></bold> [10/2/2] (21.9–)37.8 ± 10.2(–51.3) × (6.0–)8.4 ± 0.7(–11.3) μm, infrequent, slender, ventricose-fusiform, often with elongate neck, mostly hyaline, rarely with yellowish content in 5% <abbrev xmlns:xlink="http://www.w3.org/1999/xlink" xlink:title="5% potassium hydroxide" id="ABBRID0EIWBI" xlink:type="simple">KOH</abbrev>. <bold><italic>Pseudocystidia</italic></bold> not observed.</p><p><bold><italic>Hymenophoral trama</italic></bold> bilaterally divergent, intermediate between the “<italic><tp:taxon-name><tp:taxon-name-part taxon-name-part-type="genus" reg="Phylloporus">Phylloporus</tp:taxon-name-part></tp:taxon-name></italic>-type” and the “<italic><tp:taxon-name><tp:taxon-name-part taxon-name-part-type="genus" reg="Boletus">Boletus</tp:taxon-name-part></tp:taxon-name></italic>-type”: lateral strata consisting of poorly divergent, tightly arranged, non-gelatinous hyphae almost touching each other, hyaline to very pale yellow in water and 5% <abbrev xmlns:xlink="http://www.w3.org/1999/xlink" xlink:title="5% potassium hydroxide" id="ABBRID0EJXBI" xlink:type="simple">KOH</abbrev>; mediostratum consisting of tightly adpressed, non gelatinous, parallel running hyphae; in Congo red the mediostratum is slightly darker than the lateral strata.</p><p><bold><italic>Pileipellis</italic></bold> a physalo-palisadoderm consisting of moderately long, more or less cylindrical, septate hyphae; <bold><italic>terminal elements</italic></bold> [539/15/15] (21.4–)25.6 ± 4.2(–36.1) × (6.3–)8.6 ± 1.7(–12.1) μm, Q = (2.03–)3.12 ± 0.55(–4.19), versiform, mainly broadly cylindrical with rounded apex to cystidioid, sometimes also with elongate neck, but also slender, cylindrical, moderately clavate, slightly tapering towards the tip, lageniform, utriform, acorn-shaped, sometimes bifurcate, apex mainly rounded-obtuse, but sometimes pointed, not encrusted (especially in young basidiomes) or poorly and finely encrusted (fine granular or rarely zebra-like epiparietal encrustations) at base, hyaline to pale yellow in water and 5% <abbrev xmlns:xlink="http://www.w3.org/1999/xlink" xlink:title="5% potassium hydroxide" id="ABBRID0EAYBI" xlink:type="simple">KOH</abbrev>; <bold><italic>subterminal elements</italic></bold> subcylindrical or somewhat inflated and then broader than terminal ones (up to 18 μm), sometimes branched, more frequently encrusted, pale yellowish-brown in 5% <abbrev xmlns:xlink="http://www.w3.org/1999/xlink" xlink:title="5% potassium hydroxide" id="ABBRID0EQYBI" xlink:type="simple">KOH</abbrev>. <bold><italic>Subpileipellis elements</italic></bold> usually distinctly encrusted by a fine, pale yellow, granular pigment (5% <abbrev xmlns:xlink="http://www.w3.org/1999/xlink" xlink:title="5% potassium hydroxide" id="ABBRID0EAZBI" xlink:type="simple">KOH</abbrev>).</p><p><bold><italic>Stipitipellis</italic></bold> consisting of slender, subparallel to loosely interwoven, smooth-walled, hyaline to pale yellow hyphae 3–5 μm broad, forming a partially developed <bold><italic>caulohymenium</italic></bold>; in the upper third of the stipe, bundles of caulohymenium consist of clavate, hyaline to yellow caulobasidia (30–50 × 8–15 μm), caulobasidioles, and broadly ventricose-fusiform or clavate caulocystidia (24–50 × 7–11 μm), with an often extremely elongated neck (to 30 μm long). <bold><italic>Stipe texture</italic></bold> formed of parallel running, ± hyaline, 2–4 mm broad hyphae; scattered to scarce orange-red crystals (hyphal excretions) dissolving in 5% <abbrev xmlns:xlink="http://www.w3.org/1999/xlink" xlink:title="5% potassium hydroxide" id="ABBRID0ERZBI" xlink:type="simple">KOH</abbrev> found in the stipe base context. <bold><italic>Lateral stipe stratum</italic></bold> under the caulohymenium poorly differentiated from the stipe trama, consisting of divergent, inclined and running towards the external surface, densely arranged hyphae.</p><p><bold><italic>Stipe trama</italic></bold> inconspicuous, formed of parallel running, filamentous, 4–13 μm broad hyphae, ± hyaline in water and 5% <abbrev xmlns:xlink="http://www.w3.org/1999/xlink" xlink:title="5% potassium hydroxide" id="ABBRID0E6ZBI" xlink:type="simple">KOH</abbrev>, inamyloid.</p><p><bold><italic>Clamp connections</italic></bold> absent in all tissues.</p></tp:treatment-sec><tp:treatment-sec sec-type="ecology" id="SECID0EK1BI"><title>Ecology and phenology.</title><p>Solitary, gregarious in small groups (2–3 basidiomes) or even subcaespitose, growing on bare soil, on litter or in the grass, often in anthropogenic environments, such as gardens, urban parks, lawns, meadows, disturbed roadsides, light grassy forest and planting edges, shrublands, sometimes in undisturbed forests, mostly under broadleaved trees including preferably <italic><tp:taxon-name><tp:taxon-name-part taxon-name-part-type="genus" reg="Quercus">Quercus</tp:taxon-name-part></tp:taxon-name></italic> spp. (<italic><tp:taxon-name><tp:taxon-name-part taxon-name-part-type="genus" reg="Quercus">Q.</tp:taxon-name-part><tp:taxon-name-part taxon-name-part-type="species" reg="cerris">cerris</tp:taxon-name-part></tp:taxon-name></italic>, <italic><tp:taxon-name><tp:taxon-name-part taxon-name-part-type="genus" reg="Quercus">Q.</tp:taxon-name-part><tp:taxon-name-part taxon-name-part-type="species" reg="coccifera">coccifera</tp:taxon-name-part></tp:taxon-name></italic>, <italic><tp:taxon-name><tp:taxon-name-part taxon-name-part-type="genus" reg="Quercus">Q.</tp:taxon-name-part><tp:taxon-name-part taxon-name-part-type="species" reg="faginea">faginea</tp:taxon-name-part></tp:taxon-name></italic>, <italic><tp:taxon-name><tp:taxon-name-part taxon-name-part-type="genus" reg="Quercus">Q.</tp:taxon-name-part><tp:taxon-name-part taxon-name-part-type="species" reg="frainetto">frainetto</tp:taxon-name-part></tp:taxon-name></italic>, <italic><tp:taxon-name><tp:taxon-name-part taxon-name-part-type="genus" reg="Quercus">Q.</tp:taxon-name-part><tp:taxon-name-part taxon-name-part-type="species" reg="petraea">petraea</tp:taxon-name-part></tp:taxon-name></italic>, <italic><tp:taxon-name><tp:taxon-name-part taxon-name-part-type="genus" reg="Quercus">Q.</tp:taxon-name-part><tp:taxon-name-part taxon-name-part-type="species" reg="pubescens">pubescens</tp:taxon-name-part></tp:taxon-name></italic>, <italic><tp:taxon-name><tp:taxon-name-part taxon-name-part-type="genus" reg="Quercus">Q.</tp:taxon-name-part><tp:taxon-name-part taxon-name-part-type="species" reg="pyrenaica">pyrenaica</tp:taxon-name-part></tp:taxon-name></italic>, <italic><tp:taxon-name><tp:taxon-name-part taxon-name-part-type="genus" reg="Quercus">Q.</tp:taxon-name-part><tp:taxon-name-part taxon-name-part-type="species" reg="robur">robur</tp:taxon-name-part></tp:taxon-name></italic>), <italic><tp:taxon-name><tp:taxon-name-part taxon-name-part-type="genus" reg="Castanea">Castanea</tp:taxon-name-part><tp:taxon-name-part taxon-name-part-type="species" reg="sativa">sativa</tp:taxon-name-part></tp:taxon-name></italic>, <italic><tp:taxon-name><tp:taxon-name-part taxon-name-part-type="genus" reg="Fagus">Fagus</tp:taxon-name-part></tp:taxon-name></italic> spp. (<italic><tp:taxon-name><tp:taxon-name-part taxon-name-part-type="genus" reg="Fagus">F.</tp:taxon-name-part><tp:taxon-name-part taxon-name-part-type="species" reg="sylvatica">sylvatica</tp:taxon-name-part></tp:taxon-name></italic>, <italic><tp:taxon-name><tp:taxon-name-part taxon-name-part-type="genus" reg="Fagus">F.</tp:taxon-name-part><tp:taxon-name-part taxon-name-part-type="species" reg="orientalis">orientalis</tp:taxon-name-part></tp:taxon-name></italic>), and <italic><tp:taxon-name><tp:taxon-name-part taxon-name-part-type="genus" reg="Tilia">Tilia</tp:taxon-name-part></tp:taxon-name></italic> spp. (<italic><tp:taxon-name><tp:taxon-name-part taxon-name-part-type="genus" reg="Tilia">T.</tp:taxon-name-part><tp:taxon-name-part taxon-name-part-type="species" reg="cordata">cordata</tp:taxon-name-part></tp:taxon-name></italic>, <tp:taxon-name><tp:taxon-name-part taxon-name-part-type="genus" reg="Tilia">T.</tp:taxon-name-part><tp:taxon-name-part taxon-name-part-type="hybrid-sign">×</tp:taxon-name-part><tp:taxon-name-part taxon-name-part-type="species" reg="europaea">europaea</tp:taxon-name-part></tp:taxon-name>). It was also collected in mixed forest with the presence of <italic><tp:taxon-name><tp:taxon-name-part taxon-name-part-type="genus" reg="Carpinus">Carpinus</tp:taxon-name-part><tp:taxon-name-part taxon-name-part-type="species" reg="betulus">betulus</tp:taxon-name-part></tp:taxon-name></italic>, <italic><tp:taxon-name><tp:taxon-name-part taxon-name-part-type="genus" reg="Corylus">Corylus</tp:taxon-name-part><tp:taxon-name-part taxon-name-part-type="species" reg="avellana">avellana</tp:taxon-name-part></tp:taxon-name></italic>, <italic><tp:taxon-name><tp:taxon-name-part taxon-name-part-type="genus" reg="Betula">Betula</tp:taxon-name-part><tp:taxon-name-part taxon-name-part-type="species" reg="pendula">pendula</tp:taxon-name-part></tp:taxon-name></italic>, and sometimes <italic><tp:taxon-name><tp:taxon-name-part taxon-name-part-type="genus" reg="Pinus">Pinus</tp:taxon-name-part><tp:taxon-name-part taxon-name-part-type="species" reg="sylvestris">sylvestris</tp:taxon-name-part></tp:taxon-name></italic> and <italic><tp:taxon-name><tp:taxon-name-part taxon-name-part-type="genus" reg="Salix">Salix</tp:taxon-name-part></tp:taxon-name></italic> spp., but there are no reports in monodominant forests consisting of these species. There are some molecularly unconfirmed data (<xref ref-type="bibr" rid="B48">Engel et al. 1996</xref>; <xref ref-type="bibr" rid="B91">Ladurner and Simonini 2003</xref>; Assyov in litt.; Klofac in litt.; pers. obs.) about a possible ectomycorrhizal association of <italic><tp:taxon-name><tp:taxon-name-part taxon-name-part-type="genus" reg="Hortiboletus">H.</tp:taxon-name-part><tp:taxon-name-part taxon-name-part-type="species" reg="rubellus">rubellus</tp:taxon-name-part></tp:taxon-name></italic> with <italic><tp:taxon-name><tp:taxon-name-part taxon-name-part-type="genus" reg="Abies">Abies</tp:taxon-name-part></tp:taxon-name></italic>, <italic><tp:taxon-name><tp:taxon-name-part taxon-name-part-type="genus" reg="Alnus">Alnus</tp:taxon-name-part></tp:taxon-name></italic>, <italic><tp:taxon-name><tp:taxon-name-part taxon-name-part-type="genus" reg="Cedrus">Cedrus</tp:taxon-name-part></tp:taxon-name></italic>, <italic><tp:taxon-name><tp:taxon-name-part taxon-name-part-type="genus" reg="Picea">Picea</tp:taxon-name-part></tp:taxon-name></italic>, <italic><tp:taxon-name><tp:taxon-name-part taxon-name-part-type="genus" reg="Populus">Populus</tp:taxon-name-part></tp:taxon-name></italic>; however, they are not confirmed in the present study. The main fruiting period is spring (late April) to autumn (November to early December).</p></tp:treatment-sec><tp:treatment-sec sec-type="distribution" id="SECID0E6CCI"><title>Known distribution (see Fig. 4a).</title><p>Proven area of this species distribution is Europe and Western Asia (Fig. <xref ref-type="fig" rid="F3">4a</xref>). Asia: Abkhazia* (this study, GP), Armenia (<xref ref-type="bibr" rid="B114">Nanagulyan 2008</xref>), Azerbaijan (<xref ref-type="bibr" rid="B110">Mustafabayli and Aghayeva 2019</xref>), and Turkey (<xref ref-type="bibr" rid="B151">Sesli and Denchev 2009</xref>); Europe: Austria (<xref ref-type="bibr" rid="B29">Breitenbach and Kränzlin 1991</xref>; <xref ref-type="bibr" rid="B91">Ladurner and Simonini 2003</xref>), Belgium (<xref ref-type="bibr" rid="B179">Vadthanarat et al. 2019</xref>, GP), Bulgaria (<xref ref-type="bibr" rid="B12">Assyov and Denchev 2004</xref>, <xref ref-type="bibr" rid="B13">2010</xref>), Croatia (<xref ref-type="bibr" rid="B175">Tkalčec and Mešić 2003</xref>), Czechia (<xref ref-type="bibr" rid="B134">Pilát and Dermek 1974</xref>; <xref ref-type="bibr" rid="B165">Šutara et al. 2009</xref>; <xref ref-type="bibr" rid="B104">Mikšík 2017</xref>), Denmark (<xref ref-type="bibr" rid="B83">Knudsen and Taylor 2008</xref>, <xref ref-type="bibr" rid="B84">2012</xref>; Kjøller unpubl., GP), Finland (<xref ref-type="bibr" rid="B91">Ladurner and Simonini 2003</xref>; <xref ref-type="bibr" rid="B83">Knudsen and Taylor 2008</xref>, <xref ref-type="bibr" rid="B84">2012</xref>), France (<xref ref-type="bibr" rid="B92">Lannoy and Estadès 2001</xref>; <xref ref-type="bibr" rid="B91">Ladurner and Simonini 2003</xref>; <xref ref-type="bibr" rid="B50">Eyssartier and Roux 2011</xref>; this study), Germany (<xref ref-type="bibr" rid="B48">Engel et al. 1996</xref>; <xref ref-type="bibr" rid="B91">Ladurner and Simonini 2003</xref>; this study, GP), Greece (<xref ref-type="bibr" rid="B196">Zervakis et al. 1998</xref>; <xref ref-type="bibr" rid="B85">Konstantinidis 2014</xref>; this study, GP), Hungary (<xref ref-type="bibr" rid="B44">Dima et al. 2013</xref>, <xref ref-type="bibr" rid="B75">Kaposvári 2013</xref>; this study, GP), Italy (<xref ref-type="bibr" rid="B6">Alessio 1985</xref>; <xref ref-type="bibr" rid="B154">Simonini 1998a</xref>, <xref ref-type="bibr" rid="B155">1998b</xref>; <xref ref-type="bibr" rid="B95">Lunghini and Perrone 2001</xref>; <xref ref-type="bibr" rid="B127">Papetti et al. 2001</xref>; <xref ref-type="bibr" rid="B170">Taylor et al. 2001</xref>; <xref ref-type="bibr" rid="B35">Cazzoli 2002</xref>; <xref ref-type="bibr" rid="B91">Ladurner and Simonini 2003</xref>; <xref ref-type="bibr" rid="B25">Boccardo et al. 2008</xref>; <xref ref-type="bibr" rid="B53">Galli 2013</xref>; <xref ref-type="bibr" rid="B183">Vasquez 2014</xref>; this study, GP), Malta (<xref ref-type="bibr" rid="B102">Mifsud 2017</xref>; <xref ref-type="bibr" rid="B149">Sammut 2021</xref>), Montenegro (<xref ref-type="bibr" rid="B131">Perič and Perič 2006</xref>; <xref ref-type="bibr" rid="B77">Kasom and Karadelev 2012</xref>), Netherlands (<xref ref-type="bibr" rid="B91">Ladurner and Simonini 2003</xref>; <xref ref-type="bibr" rid="B116">Noordeloos 2007</xref>), North Macedonia (<xref ref-type="bibr" rid="B76">Karadelev et al. 2007</xref>), Norway (<xref ref-type="bibr" rid="B83">Knudsen and Taylor 2008</xref>, <xref ref-type="bibr" rid="B84">2012</xref>, this study, GP), Poland (<xref ref-type="bibr" rid="B96">Łuszczyński 2007</xref>), Portugal (<xref ref-type="bibr" rid="B33">Calzada Domínguez 2007</xref>), Romania (<xref ref-type="bibr" rid="B126">Pál-Fám and Benedek 2010</xref>), Russia (<xref ref-type="bibr" rid="B26">Bolshakov et al. 2021</xref>; this study, GP), Serbia (<xref ref-type="bibr" rid="B178">Uzelac 2009</xref>; <xref ref-type="bibr" rid="B15">Atlagić et al. 2013</xref>; <xref ref-type="bibr" rid="B132">Petrović et al. 2019</xref>), Slovakia (<xref ref-type="bibr" rid="B181">Vasas and Locsmándi 2013</xref>), Spain (<xref ref-type="bibr" rid="B91">Ladurner and Simonini 2003</xref>; <xref ref-type="bibr" rid="B128">Pardo et al. 2004</xref>; <xref ref-type="bibr" rid="B33">Calzada Domínguez 2007</xref>; <xref ref-type="bibr" rid="B107">Muñoz et al. 2008</xref>; this study, GP), Sweden (<xref ref-type="bibr" rid="B168">Taylor and Eberhardt 2006</xref>; <xref ref-type="bibr" rid="B83">Knudsen and Taylor 2008</xref>, <xref ref-type="bibr" rid="B84">2012</xref>; this study, GP), Switzerland (<xref ref-type="bibr" rid="B29">Breitenbach and Kränzlin 1991</xref>), Turkey (East Thrace) (<xref ref-type="bibr" rid="B11">Asan and Gücin 1990</xref>), Ukraine (<xref ref-type="bibr" rid="B195">Zerova and Rozhenko 1988</xref>; <xref ref-type="bibr" rid="B3">Akulov and Prydiuk 2007</xref>; this study, GP), and United Kingdom (<xref ref-type="bibr" rid="B187">Watling and Hills 2005</xref>; <xref ref-type="bibr" rid="B65">Hills 2008</xref>; <xref ref-type="bibr" rid="B79">Kibby 2017</xref>; this study, GP). This species is also recorded in North Africa (Algeria, Morocco, Tunisia) (<xref ref-type="bibr" rid="B159">Singer 1967</xref>; <xref ref-type="bibr" rid="B97">Malençon and Bertault 1970</xref>; <xref ref-type="bibr" rid="B18">Bertault 1979</xref>; <xref ref-type="bibr" rid="B62">Haimed et al. 2013</xref>; <xref ref-type="bibr" rid="B118">Nounsi et al. 2014</xref>; <xref ref-type="bibr" rid="B125">Outcoumit et al. 2014</xref>; <xref ref-type="bibr" rid="B45">El Mokni and El Aouni 2019</xref>; <xref ref-type="bibr" rid="B124">Ouali et al. 2021</xref>; <xref ref-type="bibr" rid="B193">Youcef Khodja et al. 2021</xref>), Macaronesia (Canary islands) (<xref ref-type="bibr" rid="B16">Bañares Baudet 1988</xref>), East Asia (Russian Siberia, China, Japan, Thailand) (<xref ref-type="bibr" rid="B36">Chiu 1957</xref>; <xref ref-type="bibr" rid="B159">Singer 1967</xref>; <xref ref-type="bibr" rid="B182">Vasiljeva 1978</xref>; <xref ref-type="bibr" rid="B22">Bi et al. 1994</xref>; <xref ref-type="bibr" rid="B48">Engel et al. 1996</xref>; <xref ref-type="bibr" rid="B113">Nagasawa 1997</xref>; <xref ref-type="bibr" rid="B197">Zhuang 2001</xref>; <xref ref-type="bibr" rid="B194">Zang 2006</xref>; <xref ref-type="bibr" rid="B99">Mao 2009</xref>; <xref ref-type="bibr" rid="B26">Bolshakov et al. 2021</xref>; <xref ref-type="bibr" rid="B174">Thongkantha et al. 2021</xref>); and North America (Guatemala, Mexico, USA) (<xref ref-type="bibr" rid="B156">Singer 1945</xref>, <xref ref-type="bibr" rid="B157">1947</xref>, <xref ref-type="bibr" rid="B159">1967</xref>; <xref ref-type="bibr" rid="B161">Smith and Thiers 1971</xref>; <xref ref-type="bibr" rid="B60">Grund and Harrison 1976</xref>; <xref ref-type="bibr" rid="B28">Both 1993</xref>; <xref ref-type="bibr" rid="B19">Bessette et al. 2000</xref>, <xref ref-type="bibr" rid="B20">2016</xref>, <xref ref-type="bibr" rid="B21">2019</xref>; <xref ref-type="bibr" rid="B54">García-Jiménez 2013</xref>; <xref ref-type="bibr" rid="B51">Flores Arzù 2020</xref>; <xref ref-type="bibr" rid="B147">Saldivar 2021</xref>). However, extra-European and extra-Western Asian records, perhaps except for north African samples, may represent different <italic><tp:taxon-name><tp:taxon-name-part taxon-name-part-type="genus" reg="Hortiboletus">Hortiboletus</tp:taxon-name-part></tp:taxon-name></italic> species and their identity should be verified by <abbrev xmlns:xlink="http://www.w3.org/1999/xlink" xlink:title="deoxyribonucleic acid" id="ABBRID0EEQCI" xlink:type="simple">DNA</abbrev> sequencing. Based on the description and illustration (p. 101; Pl. 12, Fig. <xref ref-type="fig" rid="F1">2</xref>) of <xref ref-type="bibr" rid="B24">Binyamini and Avizohar-Hershenzon (1973)</xref>, a record of this species (as <italic><tp:taxon-name><tp:taxon-name-part taxon-name-part-type="genus" reg="Xerocomus">Xerocomus</tp:taxon-name-part><tp:taxon-name-part taxon-name-part-type="species" reg="rubellus">rubellus</tp:taxon-name-part></tp:taxon-name></italic>) from Israel represents <italic><tp:taxon-name><tp:taxon-name-part taxon-name-part-type="genus" reg="Xerocomellus">Xerocomellus</tp:taxon-name-part><tp:taxon-name-part taxon-name-part-type="species" reg="redeuilhii">redeuilhii</tp:taxon-name-part></tp:taxon-name></italic> A.F.S. Taylor, U. Eberh., Simonini, Gelardi &amp; Vizzini.</p></tp:treatment-sec><tp:treatment-sec sec-type="material" id="SECID0EGRCI"><title>Additional examined material.</title><p>ABKHAZIA* • Gagra District: near Pitsunda, vicinity of Ptitsefabrica, on a bank of Bzyb River near the mouth, <named-content xmlns:xlink="http://www.w3.org/1999/xlink" content-type="dwc:verbatimCoordinates" xlink:type="simple"><named-content content-type="geo-json" specific-use="{&#34;type&#34;:&#34;Point&#34;,&#34;coordinates&#34;:[40.313611,43.198194]}" id="NCID0EPRCI" xlink:type="simple">43°11'53.5"N, 40°18'49.0"E</named-content></named-content>, on soil near a path in mixed <italic>Quercus-Fagus</italic> forest, 02.10.2007, leg. A. Kiyashko, det. A. Kiyashko &amp; T. Svetasheva, LE F-265201 (GP); FRANCE • Île-de-France: Paris, Thoiry, <named-content xmlns:xlink="http://www.w3.org/1999/xlink" content-type="dwc:verbatimCoordinates" xlink:type="simple"><named-content content-type="geo-json" specific-use="{&#34;type&#34;:&#34;Point&#34;,&#34;coordinates&#34;:[10.519167,48.863333]}" id="NCID0EZRCI" xlink:type="simple">48°51'48"N, 10°31'09"E</named-content></named-content>, 165 m, five basidiomes in the grass, under <italic><tp:taxon-name><tp:taxon-name-part taxon-name-part-type="genus" reg="Quercus">Quercus</tp:taxon-name-part></tp:taxon-name></italic> sp., 30.07.1993, leg. &amp; det. G. Redeuilh, GS1116; GERMANY • Hesse: Giessen, old graveyard, under <italic><tp:taxon-name><tp:taxon-name-part taxon-name-part-type="genus" reg="Quercus">Quercus</tp:taxon-name-part></tp:taxon-name></italic> sp., 10.06.1998, leg. &amp; det. A. Taylor, AT1998115 (GP); Rhineland-Palatinate: Mainz, Ober Olmer Wald, mixed woodland, but mainly <italic><tp:taxon-name><tp:taxon-name-part taxon-name-part-type="genus" reg="Quercus">Quercus</tp:taxon-name-part></tp:taxon-name></italic> sp., 05.08.1998, leg. &amp; det. A. Taylor, AT1998046 (GP); GREECE • Central Greece: Trikala, Logga, <named-content xmlns:xlink="http://www.w3.org/1999/xlink" content-type="dwc:verbatimCoordinates" xlink:type="simple"><named-content content-type="geo-json" specific-use="{&#34;type&#34;:&#34;Point&#34;,&#34;coordinates&#34;:[21.931667,39.816667]}" id="NCID0EWSCI" xlink:type="simple">39°48'60"N, 21°55'54"E</named-content></named-content>, under <italic><tp:taxon-name><tp:taxon-name-part taxon-name-part-type="genus" reg="Fagus">F.</tp:taxon-name-part><tp:taxon-name-part taxon-name-part-type="species" reg="sylvatica">sylvatica</tp:taxon-name-part></tp:taxon-name></italic>, 02.07.2012, leg. G. Konstantinidis, det. G. Konstantinidis, B. Dima &amp; A. Biketova, GK6074 (GP); • West Macedonia: Kozani, Vouchorina, <named-content xmlns:xlink="http://www.w3.org/1999/xlink" content-type="dwc:verbatimCoordinates" xlink:type="simple"><named-content content-type="geo-json" specific-use="{&#34;type&#34;:&#34;Point&#34;,&#34;coordinates&#34;:[21.266389,40.209444]}" id="NCID0EJTCI" xlink:type="simple">40°12'34"N, 21°15'59"E</named-content></named-content>, under <italic><tp:taxon-name><tp:taxon-name-part taxon-name-part-type="genus" reg="Quercus">Quercus</tp:taxon-name-part></tp:taxon-name></italic> sp., 03.07.2012, leg. G. Konstantinidis, det. G. Konstantinidis, E. Polemis &amp; A. Biketova, GK6705 (GP); HUNGARY • Csongrád-Csanád: Szeged, Elisabeth Park, <named-content xmlns:xlink="http://www.w3.org/1999/xlink" content-type="dwc:verbatimCoordinates" xlink:type="simple"><named-content content-type="geo-json" specific-use="{&#34;type&#34;:&#34;Point&#34;,&#34;coordinates&#34;:[20.163778,46.245528]}" id="NCID0EYTCI" xlink:type="simple">46°14'43.9"N, 20°09'49.6"E</named-content></named-content>, on the ground in the grass, with various deciduous trees in vicinity, five basidiomes, 19.07.2020, leg. A. Biketova &amp; B. Dobrić, det. A. Biketova, K-M001435676 (AB B20-358; GP); • Somogy: Darány, under <italic><tp:taxon-name><tp:taxon-name-part taxon-name-part-type="genus" reg="Quercus">Q.</tp:taxon-name-part><tp:taxon-name-part taxon-name-part-type="species" reg="robur">robur</tp:taxon-name-part></tp:taxon-name></italic>, <italic><tp:taxon-name><tp:taxon-name-part taxon-name-part-type="genus" reg="Carpinus">C.</tp:taxon-name-part><tp:taxon-name-part taxon-name-part-type="species" reg="betulus">betulus</tp:taxon-name-part></tp:taxon-name></italic>, <italic><tp:taxon-name><tp:taxon-name-part taxon-name-part-type="genus" reg="Tilia">Tilia</tp:taxon-name-part></tp:taxon-name></italic> sp., 18.09.2013, leg. &amp; det. L. Albert, AL 13-125 (GP); • Vas: Őrség NP, Szalafő, on a forest path in mixed forest dominated by <italic><tp:taxon-name><tp:taxon-name-part taxon-name-part-type="genus" reg="Quercus">Q.</tp:taxon-name-part><tp:taxon-name-part taxon-name-part-type="species" reg="petraea">petraea</tp:taxon-name-part></tp:taxon-name></italic>, <italic><tp:taxon-name><tp:taxon-name-part taxon-name-part-type="genus" reg="Fagus">F.</tp:taxon-name-part><tp:taxon-name-part taxon-name-part-type="species" reg="sylvatica">sylvatica</tp:taxon-name-part></tp:taxon-name></italic>, <italic><tp:taxon-name><tp:taxon-name-part taxon-name-part-type="genus" reg="Carpinus">C.</tp:taxon-name-part><tp:taxon-name-part taxon-name-part-type="species" reg="betulus">betulus</tp:taxon-name-part></tp:taxon-name></italic>, <italic><tp:taxon-name><tp:taxon-name-part taxon-name-part-type="genus" reg="Pinus">P.</tp:taxon-name-part><tp:taxon-name-part taxon-name-part-type="species" reg="sylvestris">sylvestris</tp:taxon-name-part></tp:taxon-name></italic>, 29.06.2022, leg. &amp; det. D. Varga &amp; B. Dima, DB-2022-06-29-3 (GP); • Komárom-Esztergom: Vértes Mts, Csákányospuszta, Mária-szakadék, in mixed forest with <italic><tp:taxon-name><tp:taxon-name-part taxon-name-part-type="genus" reg="Quercus">Quercus</tp:taxon-name-part></tp:taxon-name></italic> sp., <italic><tp:taxon-name><tp:taxon-name-part taxon-name-part-type="genus" reg="Fagus">F.</tp:taxon-name-part><tp:taxon-name-part taxon-name-part-type="species" reg="sylvatica">sylvatica</tp:taxon-name-part></tp:taxon-name></italic>, <italic><tp:taxon-name><tp:taxon-name-part taxon-name-part-type="genus" reg="Carpinus">C.</tp:taxon-name-part><tp:taxon-name-part taxon-name-part-type="species" reg="betulus">betulus</tp:taxon-name-part></tp:taxon-name></italic>, 21.07.2018, leg. &amp; det. Gy. Vrba, VGy-2018-07-21-1 (GP); ITALY • Emilia-Romagna: Reggio nell’Emilia, Carpineti, Pantano, <named-content xmlns:xlink="http://www.w3.org/1999/xlink" content-type="dwc:verbatimCoordinates" xlink:type="simple"><named-content content-type="geo-json" specific-use="{&#34;type&#34;:&#34;Point&#34;,&#34;coordinates&#34;:[10.519167,44.489722]}" id="NCID0EGXCI" xlink:type="simple">44°29'23"N, 10°31'09"E</named-content></named-content>, 670 m, a single basidiome at the edge of the wood, with <italic><tp:taxon-name><tp:taxon-name-part taxon-name-part-type="genus" reg="Quercus">Quercus</tp:taxon-name-part><tp:taxon-name-part taxon-name-part-type="species" reg="pubescens">pubescens</tp:taxon-name-part></tp:taxon-name></italic> and <italic><tp:taxon-name><tp:taxon-name-part taxon-name-part-type="genus" reg="Castanea">C.</tp:taxon-name-part><tp:taxon-name-part taxon-name-part-type="species" reg="sativa">sativa</tp:taxon-name-part></tp:taxon-name></italic>, 23.10.1993, leg. &amp; det. G. Simonini, GS1037; • Reggio nell’Emilia, Viano, Pulpiano, <named-content xmlns:xlink="http://www.w3.org/1999/xlink" content-type="dwc:verbatimCoordinates" xlink:type="simple"><named-content content-type="geo-json" specific-use="{&#34;type&#34;:&#34;Point&#34;,&#34;coordinates&#34;:[10.556111,44.509722]}" id="NCID0EEYCI" xlink:type="simple">44°30'35"N, 10°33'22"E</named-content></named-content>, 515 m, nine basidiomes in a field cultivated with <italic><tp:taxon-name><tp:taxon-name-part taxon-name-part-type="genus" reg="Medicago">Medicago</tp:taxon-name-part><tp:taxon-name-part taxon-name-part-type="species" reg="sativa">sativa</tp:taxon-name-part></tp:taxon-name></italic>, close to <italic><tp:taxon-name><tp:taxon-name-part taxon-name-part-type="genus" reg="Quercus">Q.</tp:taxon-name-part><tp:taxon-name-part taxon-name-part-type="species" reg="cerris">cerris</tp:taxon-name-part></tp:taxon-name></italic> and <italic><tp:taxon-name><tp:taxon-name-part taxon-name-part-type="genus" reg="Quercus">Q.</tp:taxon-name-part><tp:taxon-name-part taxon-name-part-type="species" reg="pubescens">pubescens</tp:taxon-name-part></tp:taxon-name></italic> wood, 03.07.1994, leg. &amp; det. G. Simonini, MCVE17716 (GS1180); • ibid., <named-content xmlns:xlink="http://www.w3.org/1999/xlink" content-type="dwc:verbatimCoordinates" xlink:type="simple"><named-content content-type="geo-json" specific-use="{&#34;type&#34;:&#34;Point&#34;,&#34;coordinates&#34;:[10.555556,44.509167]}" id="NCID0ENZCI" xlink:type="simple">44°30'33"N, 10°33'20"E</named-content></named-content>, 512 m, four basidiomes in a field cultivated with <italic><tp:taxon-name><tp:taxon-name-part taxon-name-part-type="genus" reg="Medicago">M.</tp:taxon-name-part><tp:taxon-name-part taxon-name-part-type="species" reg="sativa">sativa</tp:taxon-name-part></tp:taxon-name></italic>, close to a <italic><tp:taxon-name><tp:taxon-name-part taxon-name-part-type="genus" reg="Quercus">Q.</tp:taxon-name-part><tp:taxon-name-part taxon-name-part-type="species" reg="cerris">cerris</tp:taxon-name-part></tp:taxon-name></italic> and <italic><tp:taxon-name><tp:taxon-name-part taxon-name-part-type="genus" reg="Quercus">Q.</tp:taxon-name-part><tp:taxon-name-part taxon-name-part-type="species" reg="pubescens">pubescens</tp:taxon-name-part></tp:taxon-name></italic> wood, 10.07.1994, leg. &amp; det. G. Simonini, MCVE17717 (GS1196); • ibid., <named-content xmlns:xlink="http://www.w3.org/1999/xlink" content-type="dwc:verbatimCoordinates" xlink:type="simple"><named-content content-type="geo-json" specific-use="{&#34;type&#34;:&#34;Point&#34;,&#34;coordinates&#34;:[10.556944,44.508611]}" id="NCID0EW1CI" xlink:type="simple">44°30'31"N, 10°33'25"E</named-content></named-content>, 526 m, two basidiomes in the path in the furrow of a tractor wheel, in <italic><tp:taxon-name><tp:taxon-name-part taxon-name-part-type="genus" reg="Quercus">Q.</tp:taxon-name-part><tp:taxon-name-part taxon-name-part-type="species" reg="cerris">cerris</tp:taxon-name-part></tp:taxon-name></italic> and <italic><tp:taxon-name><tp:taxon-name-part taxon-name-part-type="genus" reg="Quercus">Q.</tp:taxon-name-part><tp:taxon-name-part taxon-name-part-type="species" reg="pubescens">pubescens</tp:taxon-name-part></tp:taxon-name></italic> wood, 23.07.1994, leg. &amp; det. G. Simonini, GS1206; • ibid., <named-content xmlns:xlink="http://www.w3.org/1999/xlink" content-type="dwc:verbatimCoordinates" xlink:type="simple"><named-content content-type="geo-json" specific-use="{&#34;type&#34;:&#34;Point&#34;,&#34;coordinates&#34;:[10.554167,44.508333]}" id="NCID0EU2CI" xlink:type="simple">44°30'30"N, 10°33'15"E</named-content></named-content>, 507 m, five basidiomes in a field cultivated with <italic><tp:taxon-name><tp:taxon-name-part taxon-name-part-type="genus" reg="Medicago">M.</tp:taxon-name-part><tp:taxon-name-part taxon-name-part-type="species" reg="sativa">sativa</tp:taxon-name-part></tp:taxon-name></italic>, close to a <italic><tp:taxon-name><tp:taxon-name-part taxon-name-part-type="genus" reg="Quercus">Q.</tp:taxon-name-part><tp:taxon-name-part taxon-name-part-type="species" reg="cerris">cerris</tp:taxon-name-part></tp:taxon-name></italic> and <italic><tp:taxon-name><tp:taxon-name-part taxon-name-part-type="genus" reg="Quercus">Q.</tp:taxon-name-part><tp:taxon-name-part taxon-name-part-type="species" reg="pubescens">pubescens</tp:taxon-name-part></tp:taxon-name></italic> wood, 30.07.1994, leg. &amp; det. G. Simonini, MCVE17773 (GS1241); • ibid., <named-content xmlns:xlink="http://www.w3.org/1999/xlink" content-type="dwc:verbatimCoordinates" xlink:type="simple"><named-content content-type="geo-json" specific-use="{&#34;type&#34;:&#34;Point&#34;,&#34;coordinates&#34;:[10.555833,44.510278]}" id="NCID0E43CI" xlink:type="simple">44°30'37"N, 10°33'21"E</named-content></named-content>, 517 m, several young to mature basidiomes growing on a lawn near a track, close to a <italic><tp:taxon-name><tp:taxon-name-part taxon-name-part-type="genus" reg="Quercus">Q.</tp:taxon-name-part><tp:taxon-name-part taxon-name-part-type="species" reg="cerris">cerris</tp:taxon-name-part></tp:taxon-name></italic> and <italic><tp:taxon-name><tp:taxon-name-part taxon-name-part-type="genus" reg="Quercus">Q.</tp:taxon-name-part><tp:taxon-name-part taxon-name-part-type="species" reg="pubescens">pubescens</tp:taxon-name-part></tp:taxon-name></italic> wood, 31.08.1994, leg. &amp; det. G. Simonini, MCVE17903 (GS1424; GP); • ibid., <named-content xmlns:xlink="http://www.w3.org/1999/xlink" content-type="dwc:verbatimCoordinates" xlink:type="simple"><named-content content-type="geo-json" specific-use="{&#34;type&#34;:&#34;Point&#34;,&#34;coordinates&#34;:[10.555556,44.508889]}" id="NCID0E24CI" xlink:type="simple">44°30'32"N, 10°33'20"E</named-content></named-content>, 511 m, several young to mature basidiomes growing in a ploughed meadow, close to a <italic><tp:taxon-name><tp:taxon-name-part taxon-name-part-type="genus" reg="Quercus">Q.</tp:taxon-name-part><tp:taxon-name-part taxon-name-part-type="species" reg="cerris">cerris</tp:taxon-name-part></tp:taxon-name></italic> wood, 07.06.1998, leg. &amp; det. G. Simonini, MCVE18231 (GS1894; GP); • ibid., <named-content xmlns:xlink="http://www.w3.org/1999/xlink" content-type="dwc:verbatimCoordinates" xlink:type="simple"><named-content content-type="geo-json" specific-use="{&#34;type&#34;:&#34;Point&#34;,&#34;coordinates&#34;:[10.556667,44.509722]}" id="NCID0EO5CI" xlink:type="simple">44°30'35"N, 10°33'24"E</named-content></named-content>, 516 m, 9 basidiomes in a cultivated field close to <italic><tp:taxon-name><tp:taxon-name-part taxon-name-part-type="genus" reg="Quercus">Q.</tp:taxon-name-part><tp:taxon-name-part taxon-name-part-type="species" reg="cerris">cerris</tp:taxon-name-part></tp:taxon-name></italic> and <italic><tp:taxon-name><tp:taxon-name-part taxon-name-part-type="genus" reg="Quercus">Q.</tp:taxon-name-part><tp:taxon-name-part taxon-name-part-type="species" reg="pubescens">pubescens</tp:taxon-name-part></tp:taxon-name></italic> wood, 23.08.2015, leg. M. Comuzzi, det. G. Simonini, GS10226; • Lazio: Manziana (RM), Macchiagrande di Manziana, <named-content xmlns:xlink="http://www.w3.org/1999/xlink" content-type="dwc:verbatimCoordinates" xlink:type="simple"><named-content content-type="geo-json" specific-use="{&#34;type&#34;:&#34;Point&#34;,&#34;coordinates&#34;:[12.121944,42.123333]}" id="NCID0EM6CI" xlink:type="simple">42°07'24"N, 12°07'19"E</named-content></named-content>, 320 m, several young to mature basidiomes collected on acidic soil in a very moist grassy clearing bordering a mixed broadleaved woodland dominated by <italic><tp:taxon-name><tp:taxon-name-part taxon-name-part-type="genus" reg="Quercus">Q.</tp:taxon-name-part><tp:taxon-name-part taxon-name-part-type="species" reg="cerris">cerris</tp:taxon-name-part></tp:taxon-name></italic> with the presence of <italic><tp:taxon-name><tp:taxon-name-part taxon-name-part-type="genus" reg="Quercus">Q.</tp:taxon-name-part><tp:taxon-name-part taxon-name-part-type="species" reg="frainetto">frainetto</tp:taxon-name-part></tp:taxon-name></italic>, <italic><tp:taxon-name><tp:taxon-name-part taxon-name-part-type="genus" reg="Acer">Acer</tp:taxon-name-part></tp:taxon-name></italic> sp. and <italic><tp:taxon-name><tp:taxon-name-part taxon-name-part-type="genus" reg="Crataegus">Crataegus</tp:taxon-name-part></tp:taxon-name></italic> sp., 12.10.2019, leg. M. Gelardi &amp; F. Costanzo, det. M. Gelardi, F. Costanzo &amp; A. Biketova, MG781 (GP); • Sicily: Messina, Cesarò, Portella dei Bufali, <named-content xmlns:xlink="http://www.w3.org/1999/xlink" content-type="dwc:verbatimCoordinates" xlink:type="simple"><named-content content-type="geo-json" specific-use="{&#34;type&#34;:&#34;Point&#34;,&#34;coordinates&#34;:[14.688056,37.871389]}" id="NCID0EYADI" xlink:type="simple">37°52'17"N, 14°41'17"E</named-content></named-content>, 1196 m, five basidiomes in the grass close to <italic><tp:taxon-name><tp:taxon-name-part taxon-name-part-type="genus" reg="Quercus">Q.</tp:taxon-name-part><tp:taxon-name-part taxon-name-part-type="species" reg="cerris">cerris</tp:taxon-name-part></tp:taxon-name></italic> and <italic><tp:taxon-name><tp:taxon-name-part taxon-name-part-type="genus" reg="Quercus">Quercus</tp:taxon-name-part></tp:taxon-name></italic> sp. trees, 21.10.2013, leg. G. Vasquez, det. leg. G. Vasquez &amp; G. Simonini, K-M001437348 (GS10116); NORWAY • Ostfold Co.: Rygge, Fuglevikasen 12, <named-content xmlns:xlink="http://www.w3.org/1999/xlink" content-type="dwc:verbatimCoordinates" xlink:type="simple"><named-content content-type="geo-json" specific-use="{&#34;type&#34;:&#34;Point&#34;,&#34;coordinates&#34;:[10.658278,59.388278]}" id="NCID0ESBDI" xlink:type="simple">59°23'17.8"N, 10°39'29.8"E</named-content></named-content>, 10.09.2014, leg. E.W. Hanssen &amp; R. Braathen, det. B. Dima, O-F-76041 (GP); • Telemark Co.: Kragerø, Berg Museum, <named-content xmlns:xlink="http://www.w3.org/1999/xlink" content-type="dwc:verbatimCoordinates" xlink:type="simple"><named-content content-type="geo-json" specific-use="{&#34;type&#34;:&#34;Point&#34;,&#34;coordinates&#34;:[9.383056,58.883889]}" id="NCID0E1BDI" xlink:type="simple">58°53'02"N, 9°22'59"E</named-content></named-content>, 06.08.2000, leg. T.E. Brandrud, det. B. Dima, O-F-168828 (GP); RUSSIA • Bryansk Oblast: Bryansky Forest Reserve, on soil in broadleaf forest dominated mostly by <italic><tp:taxon-name><tp:taxon-name-part taxon-name-part-type="genus" reg="Quercus">Q.</tp:taxon-name-part><tp:taxon-name-part taxon-name-part-type="species" reg="robur">robur</tp:taxon-name-part></tp:taxon-name></italic>, <italic><tp:taxon-name><tp:taxon-name-part taxon-name-part-type="genus" reg="Tilia">T.</tp:taxon-name-part><tp:taxon-name-part taxon-name-part-type="species" reg="cordata">cordata</tp:taxon-name-part></tp:taxon-name></italic>, and <italic><tp:taxon-name><tp:taxon-name-part taxon-name-part-type="genus" reg="Ulmus">Ulmus</tp:taxon-name-part><tp:taxon-name-part taxon-name-part-type="species" reg="glabra">glabra</tp:taxon-name-part></tp:taxon-name></italic>, 07.08.2015, leg. &amp; det. T. Svetasheva, LE F-332230; • Penza Oblast: Gorodishchensky District, vicinity of Nikonovo, floodplain <italic><tp:taxon-name><tp:taxon-name-part taxon-name-part-type="genus" reg="Quercus">Quercus</tp:taxon-name-part></tp:taxon-name></italic> forest, 30.07.2018, leg. A. Ivanov, det. A. Ivanov &amp; T. Svetasheva, LE F-316026; • Tula Oblast: Shchekinsky District, Museum-estate of Lev Tolstoy “Yasnaya Polyana”, on a grassy edge in mixed <italic>Quercus-Tilia</italic> forest, 14.08.2002, leg. &amp; det. T. Svetasheva, LE F-234797; • vicinity of Lesnoy township, “Tulskiye zaseki” broadleaved forest, on soil with <italic><tp:taxon-name><tp:taxon-name-part taxon-name-part-type="genus" reg="Quercus">Q.</tp:taxon-name-part><tp:taxon-name-part taxon-name-part-type="species" reg="robur">robur</tp:taxon-name-part></tp:taxon-name></italic>, <italic><tp:taxon-name><tp:taxon-name-part taxon-name-part-type="genus" reg="Tilia">T.</tp:taxon-name-part><tp:taxon-name-part taxon-name-part-type="species" reg="cordata">cordata</tp:taxon-name-part></tp:taxon-name></italic>, <italic><tp:taxon-name><tp:taxon-name-part taxon-name-part-type="genus" reg="Acer">Acer</tp:taxon-name-part><tp:taxon-name-part taxon-name-part-type="species" reg="platanoides">platanoides</tp:taxon-name-part></tp:taxon-name></italic>, <italic><tp:taxon-name><tp:taxon-name-part taxon-name-part-type="genus" reg="Ulmus">U.</tp:taxon-name-part><tp:taxon-name-part taxon-name-part-type="species" reg="glabra">glabra</tp:taxon-name-part></tp:taxon-name></italic>, and <italic><tp:taxon-name><tp:taxon-name-part taxon-name-part-type="genus" reg="Corylus">C.</tp:taxon-name-part><tp:taxon-name-part taxon-name-part-type="species" reg="avellana">avellana</tp:taxon-name-part></tp:taxon-name></italic>, 27.06.2012, leg. &amp; det. T. Svetasheva, LE F-332231; • Kurkinsky District, vicinity of Khvorostyanka, “Vodyanoe pole” protected area, on soil in broadleaved forest with <italic><tp:taxon-name><tp:taxon-name-part taxon-name-part-type="genus" reg="Quercus">Q.</tp:taxon-name-part><tp:taxon-name-part taxon-name-part-type="species" reg="robur">robur</tp:taxon-name-part></tp:taxon-name></italic>, <italic><tp:taxon-name><tp:taxon-name-part taxon-name-part-type="genus" reg="Tilia">T.</tp:taxon-name-part><tp:taxon-name-part taxon-name-part-type="species" reg="cordata">cordata</tp:taxon-name-part></tp:taxon-name></italic>, and <italic><tp:taxon-name><tp:taxon-name-part taxon-name-part-type="genus" reg="Betula">B.</tp:taxon-name-part><tp:taxon-name-part taxon-name-part-type="species" reg="pendula">pendula</tp:taxon-name-part></tp:taxon-name></italic>, 09.07.2001, leg. &amp; det. T. Svetasheva, LE F-315853; • ibid., margin of a broadleaved forest, on soil in the grass, 17.07.2001, leg. &amp; det. T. Svetasheva, LE F-332082; • Udmurt Republic: Votkinskji District, 4.6 km south of Perevoznoe, <named-content xmlns:xlink="http://www.w3.org/1999/xlink" content-type="dwc:verbatimCoordinates" xlink:type="simple"><named-content content-type="geo-json" specific-use="{&#34;type&#34;:&#34;Point&#34;,&#34;coordinates&#34;:[53.901944,56.860000]}" id="NCID0EEGDI" xlink:type="simple">56°51'36"N, 53°54'07"E</named-content></named-content>, 75 m, on the ground in a <italic><tp:taxon-name><tp:taxon-name-part taxon-name-part-type="genus" reg="Quercus">Q.</tp:taxon-name-part><tp:taxon-name-part taxon-name-part-type="species" reg="robur">robur</tp:taxon-name-part></tp:taxon-name></italic> forest, with <italic><tp:taxon-name><tp:taxon-name-part taxon-name-part-type="genus" reg="Salix">Salix</tp:taxon-name-part></tp:taxon-name></italic>, 09.07.2015, leg. V. Kapitonov, det. V. Kapitonov &amp; G. Simonini, GS10512 (GP); • Votkinskji district, Perevoznoe, <named-content xmlns:xlink="http://www.w3.org/1999/xlink" content-type="dwc:verbatimCoordinates" xlink:type="simple"><named-content content-type="geo-json" specific-use="{&#34;type&#34;:&#34;Point&#34;,&#34;coordinates&#34;:[53.925278,56.886944]}" id="NCID0E5GDI" xlink:type="simple">56°53'13"N, 53°55'31"E</named-content></named-content>, 98 m, on the ground in a <italic><tp:taxon-name><tp:taxon-name-part taxon-name-part-type="genus" reg="Quercus">Q.</tp:taxon-name-part><tp:taxon-name-part taxon-name-part-type="species" reg="robur">robur</tp:taxon-name-part></tp:taxon-name></italic> forest, 13.07.2015, leg. V. Kapitonov, det. V. Kapitonov &amp; G. Simonini, GS11020; SPAIN • Bizkaia: Urduliz, Mendiondo, <named-content xmlns:xlink="http://www.w3.org/1999/xlink" content-type="dwc:verbatimCoordinates" xlink:type="simple"><named-content content-type="geo-json" specific-use="{&#34;type&#34;:&#34;Point&#34;,&#34;coordinates&#34;:[-2.950000,43.356389]}" id="NCID0ERHDI" xlink:type="simple">43°21'23"N, 2°57'00"W</named-content></named-content>, 100 m, under <italic><tp:taxon-name><tp:taxon-name-part taxon-name-part-type="genus" reg="Quercus">Q.</tp:taxon-name-part><tp:taxon-name-part taxon-name-part-type="species" reg="robur">robur</tp:taxon-name-part></tp:taxon-name></italic>, 03.09.2005, leg. E. Fidalgo &amp; J. Muñoz, det. J. Muñoz &amp; A. Taylor, JAM0556 (GP); • Burgos: Valle de Mena, Barrasa, <named-content xmlns:xlink="http://www.w3.org/1999/xlink" content-type="dwc:verbatimCoordinates" xlink:type="simple"><named-content content-type="geo-json" specific-use="{&#34;type&#34;:&#34;Point&#34;,&#34;coordinates&#34;:[-3.327500,43.104444]}" id="NCID0EEIDI" xlink:type="simple">43°06'16"N, 3°19'39"W</named-content></named-content>, 430 m, locality of the holotype of <italic><tp:taxon-name><tp:taxon-name-part taxon-name-part-type="genus" reg="Xerocomus">Xerocomus</tp:taxon-name-part><tp:taxon-name-part taxon-name-part-type="species" reg="erubescens">erubescens</tp:taxon-name-part></tp:taxon-name></italic>, growing among the grass in a cleared area, under <italic><tp:taxon-name><tp:taxon-name-part taxon-name-part-type="genus" reg="Quercus">Q.</tp:taxon-name-part><tp:taxon-name-part taxon-name-part-type="species" reg="faginea">faginea</tp:taxon-name-part></tp:taxon-name></italic>, 28.10.2001, leg. J. Muñoz, det. J. Muñoz, A. Taylor &amp; A. Biketova, JAM0224 (BAR1997082010; GP); • Segovia: Boca del Asno, on humus soil, with <italic><tp:taxon-name><tp:taxon-name-part taxon-name-part-type="genus" reg="Pinus">P.</tp:taxon-name-part><tp:taxon-name-part taxon-name-part-type="species" reg="sylvestris">sylvestris</tp:taxon-name-part></tp:taxon-name></italic> and <italic><tp:taxon-name><tp:taxon-name-part taxon-name-part-type="genus" reg="Quercus">Q.</tp:taxon-name-part><tp:taxon-name-part taxon-name-part-type="species" reg="pyrenaica">pyrenaica</tp:taxon-name-part></tp:taxon-name></italic>, 13.10.1999, leg. Soc. Micol. Madrid, det. H. Ladurner &amp; A. Biketova, IB19991021 (GP); SWEDEN • Blekinge Co.; <italic><tp:taxon-name><tp:taxon-name-part taxon-name-part-type="genus" reg="Fagus">F.</tp:taxon-name-part><tp:taxon-name-part taxon-name-part-type="species" reg="sylvatica">sylvatica</tp:taxon-name-part></tp:taxon-name></italic> and <italic><tp:taxon-name><tp:taxon-name-part taxon-name-part-type="genus" reg="Quercus">Quercus</tp:taxon-name-part></tp:taxon-name></italic> sp. forest, 04.09.2003, leg. A. Ryberg, det. A. Taylor, AT2003134 (GP); Stockholm Co.: Stockholm, 24.07.2001, leg. H.-G. Toresson, det. A. Taylor, AT2001124 (GP); • Uppsala Co.: Nåsten, Fäbodarna, under <italic><tp:taxon-name><tp:taxon-name-part taxon-name-part-type="genus" reg="Quercus">Quercus</tp:taxon-name-part></tp:taxon-name></italic> sp., 30.07.2005, leg. &amp; det. A. Taylor, AT2005022 (GP); • Västra Götaland Co.: Tanum, Greby, mixed forest, 06.09.2004, leg. J. Nilsson, det. A. Taylor, AT2004285 (GP); UKRAINE • Vinnytsia Region: Vinnytsia Forest Park, 50 m from the northern shore of Guralnya Lake, along a footpath, two mature basidiomes on ground near a fallen tree branch, in <italic><tp:taxon-name><tp:taxon-name-part taxon-name-part-type="genus" reg="Fagus">F.</tp:taxon-name-part><tp:taxon-name-part taxon-name-part-type="species" reg="sylvatica">sylvatica</tp:taxon-name-part></tp:taxon-name></italic> and <italic><tp:taxon-name><tp:taxon-name-part taxon-name-part-type="genus" reg="Quercus">Q.</tp:taxon-name-part><tp:taxon-name-part taxon-name-part-type="species" reg="robur">robur</tp:taxon-name-part></tp:taxon-name></italic> forest, 09.08.2012, leg. A. Biketova &amp; A. Zamorotskiy, det. A. Biketova, K-M001435677 (KW 60663F; GP); UNITED KINGDOM • England: Berkshire, Windsor Great Park, Bishops gate area, SU975723, under <tp:taxon-name><tp:taxon-name-part taxon-name-part-type="genus" reg="Tilia">T.</tp:taxon-name-part><tp:taxon-name-part taxon-name-part-type="hybrid-sign">×</tp:taxon-name-part><tp:taxon-name-part taxon-name-part-type="species" reg="europaea">europaea</tp:taxon-name-part></tp:taxon-name>, 23.08.2005, leg. A. Hills, det. A. Hills &amp; A. Taylor, K-M000167799 (AH2005033; GP); • Hampshire, New Forest Wormstall Wood, SZ350980, amongst grass under <italic><tp:taxon-name><tp:taxon-name-part taxon-name-part-type="genus" reg="Quercus">Quercus</tp:taxon-name-part></tp:taxon-name></italic> sp., 28.07.2004, leg. P. Hills, det. A. Hills &amp; A. Taylor, K-M000168971 (AH2004055; GP).</p></tp:treatment-sec><tp:treatment-sec sec-type="notes" id="SECID0EYLDI"><title>Notes.</title><p>This species was first described and illustrated as <italic><tp:taxon-name><tp:taxon-name-part taxon-name-part-type="genus" reg="Boletus">Boletus</tp:taxon-name-part><tp:taxon-name-part taxon-name-part-type="species" reg="rubellus">rubellus</tp:taxon-name-part></tp:taxon-name></italic> by <xref ref-type="bibr" rid="B86">Krombholz (1836)</xref>. The original description (in German) is here translated in English: “<italic>Reddish bolete. The pileus is plane-convex, slightly depressed in the centre, smooth, matt, red, with yellow, weakly adnexed hymenophore consisting of tubes having uniform length, medium-sized, with yellow, small pores, having uniform diameter and almost round; the stipe is slender, straight or curved, with round cross section, smooth, rarely longitudinally streaked, equal, slightly tapering towards the base, having the same red colour of the pileus on a yellow-brown background. The pileus context is fleshy, soft, pale yellow, reddish in the middle part of the stipe, dark yellow at the base; no odour, no peculiar taste</italic>”.</p><p>A short Latin diagnosis follows: “<italic><tp:taxon-name><tp:taxon-name-part taxon-name-part-type="genus" reg="Boletus">Boletus</tp:taxon-name-part></tp:taxon-name></italic> pileo <italic>plano-convexo, medio subdepresso, laevi, glabro, opaco, rubro</italic>; hymenio <italic>luteolo, subadfixo</italic>, tubulis <italic>subaequalibus, mediocribus</italic>, ostiolis <italic>flavidis, minutis, aequalibus, subrotondis</italic>; stipite <italic>longo, erecto flexuoso, tereti, glabro, rarius striato, aequalis, basi fuscescente, flavido</italic>; substantia <italic>carnosa, mollis, pilei pallide flava, stipitis medio et supra rubella, infra interne lutea</italic>. Odore <italic>nullo</italic>, sapore <italic>non speciali</italic>”.</p><p>The holotype of Krombholz’ species is an illustration (table 36, figs 21–24) showing four basidiomes, one of them cut in half. The drawings are very schematic, they highlight the bright red pileus and stipe, the stipe tapering at the base and longitudinally streaked, the pale yellow context that is darker and reddish at the stipe base (<xref ref-type="bibr" rid="B86">Krombholz 1836</xref>).</p><p>Later in 1896, Lucien Quélet described <italic><tp:taxon-name><tp:taxon-name-part taxon-name-part-type="genus" reg="Xerocomus">Xerocomus</tp:taxon-name-part><tp:taxon-name-part taxon-name-part-type="species" reg="rubellus">rubellus</tp:taxon-name-part></tp:taxon-name></italic>. The diagnosis is here translated from French: “<italic>Stipe thin, velvety and red, pale-yellow-coloured at apex and at the base. Pileus convex (0.02–0.03 m), finely tomentose, bright blood red; context daffodil-like coloured (light yellow), then pink, blue and green, having an abundant green juice; taste fruity, smell sweet then sour. Tubes small, lemon creme; pores sinuate, pubescent, daffodil sulphur yellow, turning green similarly to the stipe. Spores fusoid (0.01–0.011 mm), pale lemon. (Pl. VI, fig. 11.)</italic>.</p><p><italic>Summer.</italic> – <italic>embankments and roads in grassy woods, Nivernais (Mme Daulnoy), Maritime Alps (Barla); it is close to</italic> versicolor. <italic>The species having the same name by Krombholz is the same as</italic> sanguineus <italic>With. and</italic><tp:taxon-name><tp:taxon-name-part taxon-name-part-type="genus" reg="Boletus"/><tp:taxon-name-part taxon-name-part-type="species" reg="rutilus">rutilus</tp:taxon-name-part></tp:taxon-name><italic>Fr</italic>”.</p><p>Although the matter is debatable, we here traditionally assume that the original material of Quélet’s <italic><tp:taxon-name><tp:taxon-name-part taxon-name-part-type="genus" reg="Xerocomellus">X.</tp:taxon-name-part><tp:taxon-name-part taxon-name-part-type="species" reg="rubellus">rubellus</tp:taxon-name-part></tp:taxon-name></italic> is the drawing (<xref ref-type="bibr" rid="B135">Quélet (1896)</xref>, T. XXIV Pl. VI fig. 11), constituted by a single basidiome. Quélet’s drawing is difficult to interpret, the only emerging character being the tapering stipe base.</p><p>The combination “<italic><tp:taxon-name><tp:taxon-name-part taxon-name-part-type="genus" reg="Xerocomus">Xerocomus</tp:taxon-name-part><tp:taxon-name-part taxon-name-part-type="species" reg="rubellus">rubellus</tp:taxon-name-part></tp:taxon-name></italic> (Krombh.) Quél. 1896”, sometimes still used, does not comply with Art. 41 (ICN Shenzhen, <xref ref-type="bibr" rid="B177">Turland et al. (2018)</xref>) about the validity of new combinations, since no reference to a basionym is provided by Quélet. On the contrary, <xref ref-type="bibr" rid="B135">Quélet (1896</xref>: 620) wrote “<italic>L’espèce de mème nom de Krombholz est le mème que</italic> sanguineus, <italic>With. et</italic><tp:taxon-name><tp:taxon-name-part taxon-name-part-type="genus" reg="Boletus"/><tp:taxon-name-part taxon-name-part-type="species" reg="rutilus">rutilus</tp:taxon-name-part></tp:taxon-name>, <italic>Fr.</italic>” (“<italic>The species with the same name by Krombholz is the same as</italic> sanguineus <italic>With. and</italic><tp:taxon-name><tp:taxon-name-part taxon-name-part-type="genus" reg="Boletus"/><tp:taxon-name-part taxon-name-part-type="species" reg="rutilus">rutilus</tp:taxon-name-part></tp:taxon-name><italic>Fr.</italic>”). Therefore, Quélet assumed that <italic><tp:taxon-name><tp:taxon-name-part taxon-name-part-type="genus" reg="Boletus">Boletus</tp:taxon-name-part><tp:taxon-name-part taxon-name-part-type="species" reg="rubellus">rubellus</tp:taxon-name-part></tp:taxon-name></italic> Krombh. is a synonym of both <italic><tp:taxon-name><tp:taxon-name-part taxon-name-part-type="genus" reg="Boletus">B.</tp:taxon-name-part><tp:taxon-name-part taxon-name-part-type="species" reg="sanguineus">sanguineus</tp:taxon-name-part></tp:taxon-name></italic> With. and <italic><tp:taxon-name><tp:taxon-name-part taxon-name-part-type="genus" reg="Boletus">B.</tp:taxon-name-part><tp:taxon-name-part taxon-name-part-type="species" reg="rutilus">rutilus</tp:taxon-name-part></tp:taxon-name></italic> Fr., excluding “his” <italic><tp:taxon-name><tp:taxon-name-part taxon-name-part-type="genus" reg="Xerocomellus">X.</tp:taxon-name-part><tp:taxon-name-part taxon-name-part-type="species" reg="rubellus">rubellus</tp:taxon-name-part></tp:taxon-name></italic>. Quélet’s standpoint was also expressed in his previous work Enchiridion Fungorum (1886), where he formally assessed the synonyms of <italic><tp:taxon-name><tp:taxon-name-part taxon-name-part-type="genus" reg="Boletus">B.</tp:taxon-name-part><tp:taxon-name-part taxon-name-part-type="species" reg="rubellus">rubellus</tp:taxon-name-part></tp:taxon-name></italic> Krombh., namely <italic><tp:taxon-name><tp:taxon-name-part taxon-name-part-type="genus" reg="Boletus">B.</tp:taxon-name-part><tp:taxon-name-part taxon-name-part-type="species" reg="sanguineus">sanguineus</tp:taxon-name-part></tp:taxon-name></italic> With. and <italic><tp:taxon-name><tp:taxon-name-part taxon-name-part-type="genus" reg="Boletus">B.</tp:taxon-name-part><tp:taxon-name-part taxon-name-part-type="species" reg="rutilus">rutilus</tp:taxon-name-part></tp:taxon-name></italic> Fr., and accommodated them in the genus <italic><tp:taxon-name><tp:taxon-name-part taxon-name-part-type="genus" reg="Viscipellis">Viscipellis</tp:taxon-name-part></tp:taxon-name></italic>, while the dry-pileus boletes were assigned to the genus <italic><tp:taxon-name><tp:taxon-name-part taxon-name-part-type="genus" reg="Versipellis">Versipellis</tp:taxon-name-part></tp:taxon-name></italic>. According to Quélet, <italic><tp:taxon-name><tp:taxon-name-part taxon-name-part-type="genus" reg="Boletus">B.</tp:taxon-name-part><tp:taxon-name-part taxon-name-part-type="species" reg="rubellus">rubellus</tp:taxon-name-part></tp:taxon-name></italic> Krombh. is definitely different from <italic><tp:taxon-name><tp:taxon-name-part taxon-name-part-type="genus" reg="Xerocomellus">X.</tp:taxon-name-part><tp:taxon-name-part taxon-name-part-type="species" reg="rubellus">rubellus</tp:taxon-name-part></tp:taxon-name></italic> (dry velvety pileus) and the latter is a valid name for a new species, having a different type from that of <italic><tp:taxon-name><tp:taxon-name-part taxon-name-part-type="genus" reg="Boletus">B.</tp:taxon-name-part><tp:taxon-name-part taxon-name-part-type="species" reg="rubellus">rubellus</tp:taxon-name-part></tp:taxon-name></italic> Krombh. The citation “<italic><tp:taxon-name><tp:taxon-name-part taxon-name-part-type="genus" reg="Xerocomus">Xerocomus</tp:taxon-name-part><tp:taxon-name-part taxon-name-part-type="species" reg="rubellus">rubellus</tp:taxon-name-part></tp:taxon-name></italic> (Krombh.) Quél. 1896” is a mistake introduced by some later authors and then multiplied and has, therefore, to be rejected (<xref ref-type="bibr" rid="B139">Redeuilh 1990</xref>).</p><p>However, by reading the original diagnosis of <italic><tp:taxon-name><tp:taxon-name-part taxon-name-part-type="genus" reg="Boletus">B.</tp:taxon-name-part><tp:taxon-name-part taxon-name-part-type="species" reg="rubellus">rubellus</tp:taxon-name-part></tp:taxon-name></italic> and <italic><tp:taxon-name><tp:taxon-name-part taxon-name-part-type="genus" reg="Xerocomellus">X.</tp:taxon-name-part><tp:taxon-name-part taxon-name-part-type="species" reg="rubellus">rubellus</tp:taxon-name-part></tp:taxon-name></italic> and by looking at their respective illustrations, we observe no major differences between them. They both have a red pileus and stipe (the latter with a yellowish tint at the apex and at the base) and a matte, tomentose to velvety pileus surface. Assuming that the identities of <italic><tp:taxon-name><tp:taxon-name-part taxon-name-part-type="genus" reg="Boletus">B.</tp:taxon-name-part><tp:taxon-name-part taxon-name-part-type="species" reg="rubellus">rubellus</tp:taxon-name-part></tp:taxon-name></italic> and <italic><tp:taxon-name><tp:taxon-name-part taxon-name-part-type="genus" reg="Xerocomellus">X.</tp:taxon-name-part><tp:taxon-name-part taxon-name-part-type="species" reg="rubellus">rubellus</tp:taxon-name-part></tp:taxon-name></italic> are overlapping, Krombholz’ name would have priority, being the older of the two.</p><p>It is difficult to understand why Quélet interpreted <italic><tp:taxon-name><tp:taxon-name-part taxon-name-part-type="genus" reg="Boletus">B.</tp:taxon-name-part><tp:taxon-name-part taxon-name-part-type="species" reg="rubellus">rubellus</tp:taxon-name-part></tp:taxon-name></italic> Krombh. as a bolete with a viscid pileus. Some specimens collected in rainy conditions may effectively show a slight degree of gelatinisation or perhaps he confused them with <italic><tp:taxon-name><tp:taxon-name-part taxon-name-part-type="genus" reg="Aureoboletus">Aureoboletus</tp:taxon-name-part><tp:taxon-name-part taxon-name-part-type="species" reg="gentilis">gentilis</tp:taxon-name-part></tp:taxon-name></italic>, placing it in “<italic><tp:taxon-name><tp:taxon-name-part taxon-name-part-type="genus" reg="Viscipellis">Viscipellis</tp:taxon-name-part></tp:taxon-name></italic>” and in synonymy with other boletes with a viscid pileus. Recently, <italic><tp:taxon-name><tp:taxon-name-part taxon-name-part-type="genus" reg="Boletus">B.</tp:taxon-name-part><tp:taxon-name-part taxon-name-part-type="species" reg="rubellus">rubellus</tp:taxon-name-part></tp:taxon-name></italic> Krombh. was assigned to <italic><tp:taxon-name><tp:taxon-name-part taxon-name-part-type="genus" reg="Hortiboletus">Hortiboletus</tp:taxon-name-part></tp:taxon-name></italic> and designated as the type of the newly-established genus (<xref ref-type="bibr" rid="B185">Vizzini 2015</xref>). Furthermore, we herein designate an epitype of <italic><tp:taxon-name><tp:taxon-name-part taxon-name-part-type="genus" reg="Boletus">Boletus</tp:taxon-name-part><tp:taxon-name-part taxon-name-part-type="species" reg="rubellus">rubellus</tp:taxon-name-part></tp:taxon-name></italic> complying with Krombholz’s description and holotype.</p><p>We sequenced the <abbrev xmlns:xlink="http://www.w3.org/1999/xlink" xlink:title="nuclear ribosomal internal transcribed spacer" id="ABBRID0EVZDI" xlink:type="simple">ITS</abbrev> region of <italic><tp:taxon-name><tp:taxon-name-part taxon-name-part-type="genus" reg="Hortiboletus">Hortiboletus</tp:taxon-name-part></tp:taxon-name></italic> specimen JAM0224 (BAR1997082010) growing in the type locality of <italic><tp:taxon-name><tp:taxon-name-part taxon-name-part-type="genus" reg="Xerocomus">Xerocomus</tp:taxon-name-part><tp:taxon-name-part taxon-name-part-type="species" reg="erubescens">erubescens</tp:taxon-name-part></tp:taxon-name></italic> Cadiñanos &amp; Muñoz, which turned out to be conspecific with <italic><tp:taxon-name><tp:taxon-name-part taxon-name-part-type="genus" reg="Hortiboletus">H.</tp:taxon-name-part><tp:taxon-name-part taxon-name-part-type="species" reg="rubellus">rubellus</tp:taxon-name-part></tp:taxon-name></italic>. <italic><tp:taxon-name><tp:taxon-name-part taxon-name-part-type="genus" reg="Xerocomus">Xerocomus</tp:taxon-name-part><tp:taxon-name-part taxon-name-part-type="species" reg="erubescens">erubescens</tp:taxon-name-part></tp:taxon-name></italic> has the pinkish tint in the pileus context (<xref ref-type="bibr" rid="B32">Cadiñanos and Muñoz 1992</xref>), which is occasionally present in <italic><tp:taxon-name><tp:taxon-name-part taxon-name-part-type="genus" reg="Hortiboletus">H.</tp:taxon-name-part><tp:taxon-name-part taxon-name-part-type="species" reg="rubellus">rubellus</tp:taxon-name-part></tp:taxon-name></italic>. It is worth noting, however, that <italic><tp:taxon-name><tp:taxon-name-part taxon-name-part-type="genus" reg="Xerocomus">X.</tp:taxon-name-part><tp:taxon-name-part taxon-name-part-type="species" reg="erubescens">erubescens</tp:taxon-name-part></tp:taxon-name></italic> superficially resembles <italic><tp:taxon-name><tp:taxon-name-part taxon-name-part-type="genus" reg="Hortiboletus">H.</tp:taxon-name-part><tp:taxon-name-part taxon-name-part-type="species" reg="engelii">engelii</tp:taxon-name-part></tp:taxon-name></italic> due to the lack of reddish tints on both pileus and stipe surfaces (except for very young specimens), whereas the pinkish tinge of the upper pileus context and the pileipellis structure (<xref ref-type="bibr" rid="B32">Cadiñanos and Muñoz 1992</xref>) are much more reminiscent of the typical diagnostic features of <italic><tp:taxon-name><tp:taxon-name-part taxon-name-part-type="genus" reg="Hortiboletus">H.</tp:taxon-name-part><tp:taxon-name-part taxon-name-part-type="species" reg="bubalinus">bubalinus</tp:taxon-name-part></tp:taxon-name></italic> (<xref ref-type="bibr" rid="B120">Oolbekkink 1991</xref>). In addition, the typical orange-red pigment in the stipe base of <italic><tp:taxon-name><tp:taxon-name-part taxon-name-part-type="genus" reg="Hortiboletus">H.</tp:taxon-name-part><tp:taxon-name-part taxon-name-part-type="species" reg="rubellus">rubellus</tp:taxon-name-part></tp:taxon-name></italic> and <italic><tp:taxon-name><tp:taxon-name-part taxon-name-part-type="genus" reg="Hortiboletus">H.</tp:taxon-name-part><tp:taxon-name-part taxon-name-part-type="species" reg="engelii">engelii</tp:taxon-name-part></tp:taxon-name></italic> is not described for <italic><tp:taxon-name><tp:taxon-name-part taxon-name-part-type="genus" reg="Xerocomus">X.</tp:taxon-name-part><tp:taxon-name-part taxon-name-part-type="species" reg="erubescens">erubescens</tp:taxon-name-part></tp:taxon-name></italic>, but this character is also often overlooked (<xref ref-type="bibr" rid="B91">Ladurner and Simonini 2003</xref>). Therefore, due to this and to the fact that at least two species of <italic><tp:taxon-name><tp:taxon-name-part taxon-name-part-type="genus" reg="Hortiboletus">Hortiboletus</tp:taxon-name-part></tp:taxon-name></italic> can grow in the same locality, we cannot treat JAM0224 as a topotypical collection of <italic><tp:taxon-name><tp:taxon-name-part taxon-name-part-type="genus" reg="Xerocomus">X.</tp:taxon-name-part><tp:taxon-name-part taxon-name-part-type="species" reg="erubescens">erubescens</tp:taxon-name-part></tp:taxon-name></italic>. Unfortunately, multiple attempts to sequence (using Sanger sequencing) the holotype collection of <italic><tp:taxon-name><tp:taxon-name-part taxon-name-part-type="genus" reg="Xerocomus">X.</tp:taxon-name-part><tp:taxon-name-part taxon-name-part-type="species" reg="erubescens">erubescens</tp:taxon-name-part></tp:taxon-name></italic> have failed.</p><p>There are a number of intraspecific taxa of <italic><tp:taxon-name><tp:taxon-name-part taxon-name-part-type="genus" reg="Hortiboletus">H.</tp:taxon-name-part><tp:taxon-name-part taxon-name-part-type="species" reg="rubellus">rubellus</tp:taxon-name-part></tp:taxon-name></italic> (namely twelve according to <xref ref-type="bibr" rid="B71">Index Fungorum (2025)</xref>) that have been described from areas far away from the currently known geographic range of <italic><tp:taxon-name><tp:taxon-name-part taxon-name-part-type="genus" reg="Hortiboletus">H.</tp:taxon-name-part><tp:taxon-name-part taxon-name-part-type="species" reg="rubellus">rubellus</tp:taxon-name-part></tp:taxon-name></italic>. However, most of them are likely to represent other species. This is the case with <tp:taxon-name><tp:taxon-name-part taxon-name-part-type="genus" reg="Boletus">Boletus</tp:taxon-name-part><tp:taxon-name-part taxon-name-part-type="species" reg="rubellus">rubellus</tp:taxon-name-part><tp:taxon-name-part taxon-name-part-type="infraspecific-rank">var.</tp:taxon-name-part><tp:taxon-name-part taxon-name-part-type="variety" reg="flammeus">flammeus</tp:taxon-name-part></tp:taxon-name>, which is shown to be a synonym of <tp:taxon-name><tp:taxon-name-part taxon-name-part-type="genus" reg="Boletus">Boletus</tp:taxon-name-part> (<tp:taxon-name-part taxon-name-part-type="subgenus" reg="Hortiboletus">Hortiboletus</tp:taxon-name-part>) <tp:taxon-name-part taxon-name-part-type="species" reg="flavorubellus">flavorubellus</tp:taxon-name-part></tp:taxon-name> (see Extralimital taxa).</p><p>Based on the present multilocus phylogenetic analysis (Fig. <xref ref-type="fig" rid="F15">1</xref>), <italic><tp:taxon-name><tp:taxon-name-part taxon-name-part-type="genus" reg="Hortiboletus">H.</tp:taxon-name-part><tp:taxon-name-part taxon-name-part-type="species" reg="rubellus">rubellus</tp:taxon-name-part></tp:taxon-name></italic> belongs to the crown clade of <italic><tp:taxon-name><tp:taxon-name-part taxon-name-part-type="genus" reg="Hortiboletus">Hortiboletus</tp:taxon-name-part></tp:taxon-name></italic> and forms a well-supported terminal clade (<abbrev xmlns:xlink="http://www.w3.org/1999/xlink" xlink:title="bootstrap support" id="ABBRID0EPBAK" xlink:type="simple">BS</abbrev> = 97; <abbrev xmlns:xlink="http://www.w3.org/1999/xlink" xlink:title="posterior probability" id="ABBRID0ETBAK" xlink:type="simple">PP</abbrev> = 0.97), which is sister to <italic><tp:taxon-name><tp:taxon-name-part taxon-name-part-type="genus" reg="Hortiboletus">H.</tp:taxon-name-part><tp:taxon-name-part taxon-name-part-type="species" reg="sinorubellus">sinorubellus</tp:taxon-name-part></tp:taxon-name></italic> from China (<abbrev xmlns:xlink="http://www.w3.org/1999/xlink" xlink:title="bootstrap support" id="ABBRID0ECCAK" xlink:type="simple">BS</abbrev> = 100; <abbrev xmlns:xlink="http://www.w3.org/1999/xlink" xlink:title="posterior probability" id="ABBRID0EGCAK" xlink:type="simple">PP</abbrev> = 1.00). However, this sister relationship was not shown in the <italic><abbrev xmlns:xlink="http://www.w3.org/1999/xlink" xlink:title="DNA-directed RNA polymerase II subunit 2 gene" id="ABBRID0ELCAK" xlink:type="simple">rpb2</abbrev></italic> analysis (Fig. <xref ref-type="fig" rid="F1">2</xref>). Using the <abbrev xmlns:xlink="http://www.w3.org/1999/xlink" xlink:title="nuclear ribosomal internal transcribed spacer" id="ABBRID0ETCAK" xlink:type="simple">ITS</abbrev> barcoding region for comparison, the closest European species to <italic><tp:taxon-name><tp:taxon-name-part taxon-name-part-type="genus" reg="Hortiboletus">H.</tp:taxon-name-part><tp:taxon-name-part taxon-name-part-type="species" reg="rubellus">rubellus</tp:taxon-name-part></tp:taxon-name></italic> is <italic><tp:taxon-name><tp:taxon-name-part taxon-name-part-type="genus" reg="Hortiboletus">H.</tp:taxon-name-part><tp:taxon-name-part taxon-name-part-type="species" reg="engelii">engelii</tp:taxon-name-part></tp:taxon-name></italic> with a remarkable 9% dissimilarity (&gt; 50 nucleotide and indel differences). The <abbrev xmlns:xlink="http://www.w3.org/1999/xlink" xlink:title="nuclear ribosomal internal transcribed spacer" id="ABBRID0ENDAK" xlink:type="simple">ITS</abbrev> of <italic><tp:taxon-name><tp:taxon-name-part taxon-name-part-type="genus" reg="Hortiboletus">H.</tp:taxon-name-part><tp:taxon-name-part taxon-name-part-type="species" reg="rubellus">rubellus</tp:taxon-name-part></tp:taxon-name></italic> has been difficult to sequence with the classical Sanger method due to tandem repeat insertions in <abbrev xmlns:xlink="http://www.w3.org/1999/xlink" xlink:title="nuclear ribosomal internal transcribed spacer" id="ABBRID0E3DAK" xlink:type="simple">ITS</abbrev>: 1) short AC repeats in the ITS1 region that vary in length within the species from 14 to 26 bp and even within the same genome with maximum observed difference of 2 bp (in GS1424 and K-M000167799); and 2) long tandem repeats in the ITS2 estimated to be from 166–167 bp (2-7-7) to 165–170 bp (2-3-5), based on different alignment parameters.</p></tp:treatment-sec><tp:treatment-sec><!--Section generated to contain objects referenced in tp:taxon-treatment.--><fig id="F2" position="float" orientation="portrait"><object-id xmlns:xlink="http://www.w3.org/1999/xlink" content-type="doi" xlink:type="simple">10.3897/imafungus.16.144731.figure3</object-id><object-id xmlns:xlink="http://www.w3.org/1999/xlink" content-type="arpha" xlink:type="simple">1361B6CC-2A1E-592E-BE75-0E1C767A3D78</object-id><label>Figure 3.</label><caption><p>Scanning electron micrographs of <italic><tp:taxon-name><tp:taxon-name-part taxon-name-part-type="genus" reg="Hortiboletus">Hortiboletus</tp:taxon-name-part></tp:taxon-name></italic> basidiospores: <bold>a</bold><italic><tp:taxon-name><tp:taxon-name-part taxon-name-part-type="genus" reg="Hortiboletus">H.</tp:taxon-name-part><tp:taxon-name-part taxon-name-part-type="species" reg="rubellus">rubellus</tp:taxon-name-part></tp:taxon-name></italic> (MCVE31743, epitype); <bold>b</bold><italic><tp:taxon-name><tp:taxon-name-part taxon-name-part-type="genus" reg="Hortiboletus">H.</tp:taxon-name-part><tp:taxon-name-part taxon-name-part-type="species" reg="engelii">engelii</tp:taxon-name-part></tp:taxon-name></italic> (K-M000170238); <bold>c, d</bold><italic><tp:taxon-name><tp:taxon-name-part taxon-name-part-type="genus" reg="Hortiboletus">H.</tp:taxon-name-part><tp:taxon-name-part taxon-name-part-type="species" reg="hershenzoniae">hershenzoniae</tp:taxon-name-part></tp:taxon-name></italic> (K-M001435594, holotype). Photos: (<bold>a</bold>) A. Yu. Biketova and Y. Pollak; (<bold>b</bold>) A. Yu. Biketova and B. Dobrić; (<bold>c, d</bold>) A. Yu. Biketova and M. Kalina.</p></caption><graphic xmlns:xlink="http://www.w3.org/1999/xlink" xlink:href="imafungus-16-e144731-g003.jpg" position="float" orientation="portrait" xlink:type="simple" id="oo_1351681.jpg"><uri content-type="original_file" xlink:type="simple">https://binary.pensoft.net/fig/1351681</uri></graphic></fig><fig id="F3" position="float" orientation="portrait"><object-id xmlns:xlink="http://www.w3.org/1999/xlink" content-type="doi" xlink:type="simple">10.3897/imafungus.16.144731.figure4</object-id><object-id xmlns:xlink="http://www.w3.org/1999/xlink" content-type="arpha" xlink:type="simple">65C36D24-1222-561E-A547-2A7E89A8A250</object-id><label>Figure 4.</label><caption><p>Distribution map of <bold>a</bold><italic><tp:taxon-name><tp:taxon-name-part taxon-name-part-type="genus" reg="Hortiboletus">H.</tp:taxon-name-part><tp:taxon-name-part taxon-name-part-type="species" reg="rubellus">rubellus</tp:taxon-name-part></tp:taxon-name></italic> and <bold>b</bold><italic><tp:taxon-name><tp:taxon-name-part taxon-name-part-type="genus" reg="Hortiboletus">H.</tp:taxon-name-part><tp:taxon-name-part taxon-name-part-type="species" reg="bubalinus">bubalinus</tp:taxon-name-part></tp:taxon-name></italic>, based on the current study and sequence data from public repositories and associated publications.</p></caption><graphic xmlns:xlink="http://www.w3.org/1999/xlink" xlink:href="imafungus-16-e144731-g004.jpg" position="float" orientation="portrait" xlink:type="simple" id="oo_1351682.jpg"><uri content-type="original_file" xlink:type="simple">https://binary.pensoft.net/fig/1351682</uri></graphic></fig><fig id="F1" position="float" orientation="portrait"><object-id xmlns:xlink="http://www.w3.org/1999/xlink" content-type="doi" xlink:type="simple">10.3897/imafungus.16.144731.figure2</object-id><object-id xmlns:xlink="http://www.w3.org/1999/xlink" content-type="arpha" xlink:type="simple">3C313CC8-68DB-535C-AE0E-00C3AC5CE0ED</object-id><label>Figure 2.</label><caption><p>Phylogenetic trees of <italic><tp:taxon-name><tp:taxon-name-part taxon-name-part-type="genus" reg="Hortiboletus">Hortiboletus</tp:taxon-name-part></tp:taxon-name></italic> from separate <abbrev xmlns:xlink="http://www.w3.org/1999/xlink" xlink:title="Maximum Likelihood" id="ABBRID0E3UBG" xlink:type="simple">ML</abbrev> analyses of each locus: <abbrev xmlns:xlink="http://www.w3.org/1999/xlink" xlink:title="nuclear ribosomal internal transcribed spacer" id="ABBRID0EAVBG" xlink:type="simple">ITS</abbrev>, <abbrev xmlns:xlink="http://www.w3.org/1999/xlink" xlink:title="nuclear large subunit ribosomal DNA" id="ABBRID0EEVBG" xlink:type="simple">LSU</abbrev>, <italic>tef1-a</italic>, and <italic><abbrev xmlns:xlink="http://www.w3.org/1999/xlink" xlink:title="DNA-directed RNA polymerase II subunit 2 gene" id="ABBRID0ELVBG" xlink:type="simple">rpb2</abbrev></italic>. <abbrev xmlns:xlink="http://www.w3.org/1999/xlink" xlink:title="bootstrap support" id="ABBRID0EPVBG" xlink:type="simple">BS</abbrev> values ≥ 50% and <abbrev xmlns:xlink="http://www.w3.org/1999/xlink" xlink:title="posterior probability" id="ABBRID0ETVBG" xlink:type="simple">PP</abbrev> values ≥ 0.8 are indicated at nodes. Thickened branches indicate high statistical support (<abbrev xmlns:xlink="http://www.w3.org/1999/xlink" xlink:title="bootstrap support" id="ABBRID0EXVBG" xlink:type="simple">BS</abbrev> ≥ 70% and <abbrev xmlns:xlink="http://www.w3.org/1999/xlink" xlink:title="posterior probability" id="ABBRID0E2VBG" xlink:type="simple">PP</abbrev> ≥ 0.95). Pie charts underneath each label are the percent of total characters in the alignment that are parsimony-informative.</p></caption><graphic xmlns:xlink="http://www.w3.org/1999/xlink" xlink:href="imafungus-16-e144731-g002.jpg" position="float" orientation="portrait" xlink:type="simple" id="oo_1351698.jpg"><uri content-type="original_file" xlink:type="simple">https://binary.pensoft.net/fig/1351698</uri></graphic></fig><fig id="F15" position="float" orientation="portrait"><object-id xmlns:xlink="http://www.w3.org/1999/xlink" content-type="doi" xlink:type="simple">10.3897/imafungus.16.144731.figure1</object-id><object-id xmlns:xlink="http://www.w3.org/1999/xlink" content-type="arpha" xlink:type="simple">4317758C-D961-5DF8-8571-A1B27B84F25B</object-id><label>Figure 1.</label><caption><p><abbrev xmlns:xlink="http://www.w3.org/1999/xlink" xlink:title="Maximum Likelihood" id="ABBRID0EZRBG" xlink:type="simple">ML</abbrev> phylogenetic tree of <italic><tp:taxon-name><tp:taxon-name-part taxon-name-part-type="genus" reg="Hortiboletus">Hortiboletus</tp:taxon-name-part></tp:taxon-name></italic> generated from a multilocus (<abbrev xmlns:xlink="http://www.w3.org/1999/xlink" xlink:title="nuclear ribosomal internal transcribed spacer" id="ABBRID0EESBG" xlink:type="simple">ITS</abbrev> + <abbrev xmlns:xlink="http://www.w3.org/1999/xlink" xlink:title="nuclear large subunit ribosomal DNA" id="ABBRID0EISBG" xlink:type="simple">LSU</abbrev> + <italic>tef1</italic>-<italic>a</italic> + <italic><abbrev xmlns:xlink="http://www.w3.org/1999/xlink" xlink:title="DNA-directed RNA polymerase II subunit 2 gene" id="ABBRID0ERSBG" xlink:type="simple">rpb2</abbrev></italic>) dataset. <abbrev xmlns:xlink="http://www.w3.org/1999/xlink" xlink:title="bootstrap support" id="ABBRID0EVSBG" xlink:type="simple">BS</abbrev> values ≥ 50% and <abbrev xmlns:xlink="http://www.w3.org/1999/xlink" xlink:title="posterior probability" id="ABBRID0EZSBG" xlink:type="simple">PP</abbrev> values ≥ 0.8 indicated at nodes. Thickened branches indicate high statistical support (<abbrev xmlns:xlink="http://www.w3.org/1999/xlink" xlink:title="bootstrap support" id="ABBRID0E4SBG" xlink:type="simple">BS</abbrev> ≥ 70% and <abbrev xmlns:xlink="http://www.w3.org/1999/xlink" xlink:title="posterior probability" id="ABBRID0EBTBG" xlink:type="simple">PP</abbrev> ≥ 0.95). Species names of collections follow current identification, except original names of types of <italic><tp:taxon-name><tp:taxon-name-part taxon-name-part-type="genus" reg="Boletus">Boletus</tp:taxon-name-part><tp:taxon-name-part taxon-name-part-type="species" reg="harrisonii">harrisonii</tp:taxon-name-part></tp:taxon-name></italic> and <tp:taxon-name><tp:taxon-name-part taxon-name-part-type="genus" reg="Boletus">B.</tp:taxon-name-part><tp:taxon-name-part taxon-name-part-type="species" reg="rubellus">rubellus</tp:taxon-name-part><tp:taxon-name-part taxon-name-part-type="infraspecific-rank">var.</tp:taxon-name-part><tp:taxon-name-part taxon-name-part-type="variety" reg="flammeus">flammeus</tp:taxon-name-part></tp:taxon-name>. <italic><tp:taxon-name><tp:taxon-name-part taxon-name-part-type="genus" reg="Hortiboletus">Hortiboletus</tp:taxon-name-part></tp:taxon-name></italic> species present in Europe and Levant are indicated by light red-coloured fields. Collections with newly-generated sequences are indicated in bold. Two-letter country codes (ISO 3166-1 alpha-2) denote the origin of specimens. At the end of the annotations to some collections, abbreviations are indicated in brackets: e – epitype, h – holotype, p – paratype, env – environmental sample.</p></caption><graphic xmlns:xlink="http://www.w3.org/1999/xlink" xlink:href="imafungus-16-e144731-g001.jpg" position="float" orientation="portrait" xlink:type="simple" id="oo_1351680.jpg"><uri content-type="original_file" xlink:type="simple">https://binary.pensoft.net/fig/1351680</uri></graphic></fig></tp:treatment-sec><ref-list><ref id="B86"><mixed-citation xmlns:xlink="http://www.w3.org/1999/xlink" xlink:type="simple"><person-group><name name-style="western"><surname>Krombholz</surname><given-names>von JV</given-names></name></person-group> (<year>1836</year>) Naturgetreue Abbildungen und Beschreibungen der essbaren, schädlichen und verdächtigen Schwämme. Vol 5. J.G. Calve’schen Buchhandlung, Praha.</mixed-citation></ref><ref id="B48"><mixed-citation xmlns:xlink="http://www.w3.org/1999/xlink" xlink:type="simple"><person-group><name name-style="western"><surname>Engel</surname><given-names>H</given-names></name><name name-style="western"><surname>Dermek</surname><given-names>A</given-names></name><etal/></person-group> (<year>1996</year>) <source>Schmier- und Filzröhrlinge s.l. in Europa.</source><publisher-name>Weidhausen</publisher-name>, <publisher-loc>Coburg</publisher-loc>, <size units="page">268 pp</size>.</mixed-citation></ref><ref id="B91"><mixed-citation xmlns:xlink="http://www.w3.org/1999/xlink" xlink:type="simple"><person-group><name name-style="western"><surname>Ladurner</surname><given-names>H</given-names></name><name name-style="western"><surname>Simonini</surname><given-names>G</given-names></name></person-group> (<year>2003</year>) <source><italic><tp:taxon-name><tp:taxon-name-part taxon-name-part-type="genus">Xerocomus</tp:taxon-name-part></tp:taxon-name></italic> s.l. <tp:taxon-name><tp:taxon-name-part taxon-name-part-type="kingdom">Fungi</tp:taxon-name-part></tp:taxon-name> Europaei, vol 8.</source><publisher-name>Edizioni Candusso</publisher-name>, <publisher-loc>Alassio</publisher-loc>, <size units="page">527 pp</size>.</mixed-citation></ref><ref id="B114"><mixed-citation xmlns:xlink="http://www.w3.org/1999/xlink" xlink:type="simple"><person-group><name name-style="western"><surname>Nanagulyan</surname><given-names>SG</given-names></name></person-group> (<year>2008</year>) <source>Cap fungi of Armenia (agaricoid <tp:taxon-name><tp:taxon-name-part taxon-name-part-type="class">Basidiomycetes</tp:taxon-name-part></tp:taxon-name>).</source><publisher-name>YSU Press</publisher-name>, <publisher-loc>Yerevan</publisher-loc>, <size units="page">121 pp</size>. [In Russian]</mixed-citation></ref><ref id="B110"><mixed-citation xmlns:xlink="http://www.w3.org/1999/xlink" xlink:type="simple"><person-group><name name-style="western"><surname>Mustafabayli</surname><given-names>EH</given-names></name><name name-style="western"><surname>Aghayeva</surname><given-names>DN</given-names></name></person-group> (<year>2019</year>) <article-title>New records of mushrooms for the mycobiota of Azerbaijan.</article-title><source>Ukrainian Botanical Journal</source><volume>76</volume>(<issue>4</issue>): <fpage>356</fpage>–<lpage>361</lpage>. <ext-link xlink:href="10.15407/ukrbotj76.04.356" ext-link-type="doi" xlink:type="simple">https://doi.org/10.15407/ukrbotj76.04.356</ext-link></mixed-citation></ref><ref id="B151"><mixed-citation xmlns:xlink="http://www.w3.org/1999/xlink" xlink:type="simple"><person-group><name name-style="western"><surname>Sesli</surname><given-names>E</given-names></name><name name-style="western"><surname>Denchev</surname><given-names>CM</given-names></name></person-group> (<year>2009</year>) Checklists of the myxomycetes, larger ascomycetes, and larger basidiomycetes in Turkey. Mycotaxon 106: 65–67 [(1–136)].</mixed-citation></ref><ref id="B29"><mixed-citation xmlns:xlink="http://www.w3.org/1999/xlink" xlink:type="simple"><person-group><name name-style="western"><surname>Breitenbach</surname><given-names>J</given-names></name><name name-style="western"><surname>Kränzlin</surname><given-names>F</given-names></name></person-group> (<year>1991</year>) <source><tp:taxon-name><tp:taxon-name-part taxon-name-part-type="kingdom">Fungi</tp:taxon-name-part></tp:taxon-name> of Switzerland. Vol. 3. Boletes and Agarics 1.</source><publisher-name>Verlag Mykologia</publisher-name>, <publisher-loc>Luzern</publisher-loc>, <size units="page">361 pp</size>.</mixed-citation></ref><ref id="B179"><mixed-citation xmlns:xlink="http://www.w3.org/1999/xlink" xlink:type="simple"><person-group><name name-style="western"><surname>Vadthanarat</surname><given-names>S</given-names></name><name name-style="western"><surname>Lumyong</surname><given-names>S</given-names></name><name name-style="western"><surname>Raspé</surname><given-names>O</given-names></name></person-group> (<year>2019</year>) <article-title><italic><tp:taxon-name><tp:taxon-name-part taxon-name-part-type="genus">Cacaoporus</tp:taxon-name-part></tp:taxon-name></italic>, a new <italic><tp:taxon-name><tp:taxon-name-part taxon-name-part-type="family">Boletaceae</tp:taxon-name-part></tp:taxon-name></italic> genus, with two new species from Thailand.</article-title><source>MycoKeys</source><volume>54</volume>: <fpage>1</fpage>–<lpage>29</lpage>. <ext-link xlink:href="10.3897/mycokeys.54.35018" ext-link-type="doi" xlink:type="simple">https://doi.org/10.3897/mycokeys.54.35018</ext-link></mixed-citation></ref><ref id="B12"><mixed-citation xmlns:xlink="http://www.w3.org/1999/xlink" xlink:type="simple"><person-group><name name-style="western"><surname>Assyov</surname><given-names>B</given-names></name><name name-style="western"><surname>Denchev</surname><given-names>CM</given-names></name></person-group> (<year>2004</year>) <article-title>Preliminary checklist of <italic><tp:taxon-name><tp:taxon-name-part taxon-name-part-type="order">Boletales</tp:taxon-name-part></tp:taxon-name></italic> in Bulgaria.</article-title><source>Mycologia Balcanica</source><volume>1</volume>: <fpage>195</fpage>–<lpage>208</lpage>.</mixed-citation></ref><ref id="B13"><mixed-citation xmlns:xlink="http://www.w3.org/1999/xlink" xlink:type="simple"><person-group><name name-style="western"><surname>Assyov</surname><given-names>B</given-names></name><name name-style="western"><surname>Denchev</surname><given-names>CM</given-names></name></person-group> (<year>2010</year>) <article-title>Checklist of the larger basidiomycetes in Bulgaria.</article-title><source>Mycotaxon</source><volume>111</volume>(<issue>1</issue>): <fpage>279</fpage>–<lpage>282</lpage>. <ext-link xlink:href="10.5248/111.279" ext-link-type="doi" xlink:type="simple">https://doi.org/10.5248/111.279</ext-link></mixed-citation></ref><ref id="B175"><mixed-citation xmlns:xlink="http://www.w3.org/1999/xlink" xlink:type="simple"><person-group><name name-style="western"><surname>Tkalčec</surname><given-names>Z</given-names></name><name name-style="western"><surname>Mešić</surname><given-names>A</given-names></name></person-group> (<year>2003</year>) <article-title>Preliminary checklist of <italic><tp:taxon-name><tp:taxon-name-part taxon-name-part-type="order">Agaricales</tp:taxon-name-part></tp:taxon-name></italic> from Croatia. III. Families <italic><tp:taxon-name><tp:taxon-name-part taxon-name-part-type="family">Boletaceae</tp:taxon-name-part></tp:taxon-name></italic>, <italic><tp:taxon-name><tp:taxon-name-part taxon-name-part-type="family">Gomphidiaceae</tp:taxon-name-part></tp:taxon-name></italic> and <italic><tp:taxon-name><tp:taxon-name-part taxon-name-part-type="family">Paxillaceae</tp:taxon-name-part></tp:taxon-name></italic>.</article-title><source>Mycotaxon</source><volume>87</volume>: <fpage>255</fpage>–<lpage>282</lpage>.</mixed-citation></ref><ref id="B134"><mixed-citation xmlns:xlink="http://www.w3.org/1999/xlink" xlink:type="simple"><person-group><name name-style="western"><surname>Pilát</surname><given-names>A</given-names></name><name name-style="western"><surname>Dermek</surname><given-names>A</given-names></name></person-group> (<year>1974</year>) <source>Hríbovité huby. Československé hríbovité a sliziakovité huby (<italic><tp:taxon-name><tp:taxon-name-part taxon-name-part-type="family">Boletaceae</tp:taxon-name-part></tp:taxon-name></italic> – <italic><tp:taxon-name><tp:taxon-name-part taxon-name-part-type="family">Gomphidiaceae</tp:taxon-name-part></tp:taxon-name></italic>).</source><publisher-name>Veda</publisher-name>, <publisher-loc>Bratislava</publisher-loc>, <size units="page">207 pp</size>.</mixed-citation></ref><ref id="B165"><mixed-citation xmlns:xlink="http://www.w3.org/1999/xlink" xlink:type="simple"><person-group><name name-style="western"><surname>Šutara</surname><given-names>J</given-names></name><name name-style="western"><surname>Mikšík</surname><given-names>M</given-names></name><name name-style="western"><surname>Janda</surname><given-names>V</given-names></name></person-group> (<year>2009</year>) <source>Hřibovité Houby.</source><publisher-name>Academia</publisher-name>, <publisher-loc>Praha</publisher-loc>, <size units="page">294 pp</size>.</mixed-citation></ref><ref id="B104"><mixed-citation xmlns:xlink="http://www.w3.org/1999/xlink" xlink:type="simple"><person-group><name name-style="western"><surname>Mikšík</surname><given-names>M</given-names></name></person-group> (<year>2017</year>) <source>Hřibovité Houby Evropy.</source><publisher-name>Svojtka &amp; Co.</publisher-name>, <publisher-loc>Praha</publisher-loc>, <size units="page">512 pp</size>.</mixed-citation></ref><ref id="B83"><mixed-citation xmlns:xlink="http://www.w3.org/1999/xlink" xlink:type="simple"><person-group><name name-style="western"><surname>Knudsen</surname><given-names>H</given-names></name><name name-style="western"><surname>Taylor</surname><given-names>AFS</given-names></name></person-group> (<year>2008</year>) <article-title><italic><tp:taxon-name><tp:taxon-name-part taxon-name-part-type="genus">Xerocomus</tp:taxon-name-part></tp:taxon-name></italic> Quél.</article-title> In: <person-group><name name-style="western"><surname>Knudsen</surname><given-names>H</given-names></name><name name-style="western"><surname>Vesterholt</surname><given-names>J</given-names></name></person-group> (<role>Eds</role>) <issue-title>Funga Nordica – Agaricoid, boletoid and cyphelloid genera.</issue-title><source>Nordsvamp, Copenhagen</source>, <fpage>174</fpage>–<lpage>179</lpage>.</mixed-citation></ref><ref id="B84"><mixed-citation xmlns:xlink="http://www.w3.org/1999/xlink" xlink:type="simple"><person-group><name name-style="western"><surname>Knudsen</surname><given-names>H</given-names></name><name name-style="western"><surname>Taylor</surname><given-names>AFS</given-names></name></person-group> (<year>2012</year>) <article-title><italic><tp:taxon-name><tp:taxon-name-part taxon-name-part-type="genus">Xerocomus</tp:taxon-name-part></tp:taxon-name></italic> Quel.</article-title> In: <person-group><name name-style="western"><surname>Knudsen</surname><given-names>H</given-names></name><name name-style="western"><surname>Vesterholt</surname><given-names>J</given-names></name></person-group> (<role>Eds</role>) <issue-title>Funga Nordica, 2nd ed (2-volume set) – Agaricoid, boletoid and cyphelloid genera, vol 1.</issue-title><source>Nordsvamp, Copenhagen</source>, <fpage>228</fpage>–<lpage>233</lpage>.</mixed-citation></ref><ref id="B92"><mixed-citation xmlns:xlink="http://www.w3.org/1999/xlink" xlink:type="simple"><person-group><name name-style="western"><surname>Lannoy</surname><given-names>G</given-names></name><name name-style="western"><surname>Estadès</surname><given-names>A</given-names></name></person-group> (<year>2001</year>) <source>Flore Mycologique d’Europe 6 – Les Bolets.</source><publisher-name>Documents Mycologiques Mémoire hors série 6</publisher-name>, <publisher-loc>Lille</publisher-loc>, <size units="page">163 pp</size>.</mixed-citation></ref><ref id="B50"><mixed-citation xmlns:xlink="http://www.w3.org/1999/xlink" xlink:type="simple"><person-group><name name-style="western"><surname>Eyssartier</surname><given-names>G</given-names></name><name name-style="western"><surname>Roux</surname><given-names>P</given-names></name></person-group> (<year>2011</year>) <source>Le Guide des Champignons – France et Europe.</source><publisher-name>Belin</publisher-name>, <publisher-loc>Paris</publisher-loc>, <size units="page">1184 pp</size>.</mixed-citation></ref><ref id="B196"><mixed-citation xmlns:xlink="http://www.w3.org/1999/xlink" xlink:type="simple"><person-group><name name-style="western"><surname>Zervakis</surname><given-names>GI</given-names></name><name name-style="western"><surname>Dimou</surname><given-names>DM</given-names></name><name name-style="western"><surname>Balis</surname><given-names>C</given-names></name></person-group> (<year>1998</year>) <article-title>A checklist of the Greek macrofungi including hosts and biogeographic distribution: I. <italic><tp:taxon-name><tp:taxon-name-part taxon-name-part-type="phylum">Basidiomycotina</tp:taxon-name-part></tp:taxon-name></italic>.</article-title><source>Mycotaxon</source><volume>46</volume>: <fpage>273</fpage>–<lpage>336</lpage>.</mixed-citation></ref><ref id="B85"><mixed-citation xmlns:xlink="http://www.w3.org/1999/xlink" xlink:type="simple"><person-group><name name-style="western"><surname>Konstantinidis</surname><given-names>G</given-names></name></person-group> (<year>2014</year>) <source>Mushrooms: the Mushroom Collector’s Photo Guide (2<sup>nd</sup> ed).</source><publisher-name>Published by the author</publisher-name>, <publisher-loc>Grevena</publisher-loc>, <size units="page">559 pp</size>. [In Greek]</mixed-citation></ref><ref id="B44"><mixed-citation xmlns:xlink="http://www.w3.org/1999/xlink" xlink:type="simple"><person-group><name name-style="western"><surname>Dima</surname><given-names>B</given-names></name><name name-style="western"><surname>Pál-Fám</surname><given-names>F</given-names></name><name name-style="western"><surname>Takács</surname><given-names>K</given-names></name></person-group> (<year>2013</year>) <article-title>Macrofungi investigation at the Fekete Hill near Szentbékkálla (Hungary).</article-title><source>Folia Musei Historico-Naturalis Bakonyiensis</source><volume>29</volume>: <fpage>17</fpage>–<lpage>28</lpage>.</mixed-citation></ref><ref id="B75"><mixed-citation xmlns:xlink="http://www.w3.org/1999/xlink" xlink:type="simple"><person-group><name name-style="western"><surname>Kaposvári</surname><given-names>L</given-names></name></person-group> (<year>2013</year>) <article-title>Mycological investigations in Népkert (Miskolc, Hungary).</article-title><source>Mikológiai Közlemények, Clusiana</source><volume>52</volume>(<issue>1–2</issue>): <fpage>5</fpage>–<lpage>19</lpage>.</mixed-citation></ref><ref id="B6"><mixed-citation xmlns:xlink="http://www.w3.org/1999/xlink" xlink:type="simple"><person-group><name name-style="western"><surname>Alessio</surname><given-names>CL</given-names></name></person-group> (<year>1985</year>) <source><italic><tp:taxon-name><tp:taxon-name-part taxon-name-part-type="genus">Boletus</tp:taxon-name-part></tp:taxon-name></italic> Dill. ex L.</source><publisher-name>Fungi Europaei 2 Giovanna Biella</publisher-name>, <publisher-loc>Saronno</publisher-loc>, <size units="page">705 pp</size>.</mixed-citation></ref><ref id="B154"><mixed-citation xmlns:xlink="http://www.w3.org/1999/xlink" xlink:type="simple"><person-group><name name-style="western"><surname>Simonini</surname><given-names>G</given-names></name></person-group> (<year>1998a</year>) <source>Qualche specie rara o poco conosciuta della famiglia <italic><tp:taxon-name><tp:taxon-name-part taxon-name-part-type="family">Boletaceae</tp:taxon-name-part></tp:taxon-name></italic>. <tp:taxon-name><tp:taxon-name-part taxon-name-part-type="kingdom">Fungi</tp:taxon-name-part></tp:taxon-name> non Delineati 6.</source><publisher-name>Edizioni Candusso</publisher-name>, <publisher-loc>Alassio</publisher-loc>, <size units="page">56 pp</size>.</mixed-citation></ref><ref id="B155"><mixed-citation xmlns:xlink="http://www.w3.org/1999/xlink" xlink:type="simple"><person-group><name name-style="western"><surname>Simonini</surname><given-names>G</given-names></name></person-group> (<year>1998b</year>) <article-title><italic><tp:taxon-name><tp:taxon-name-part taxon-name-part-type="genus">Xerocomus</tp:taxon-name-part><tp:taxon-name-part taxon-name-part-type="species">chrysenteron</tp:taxon-name-part></tp:taxon-name></italic> e <italic><tp:taxon-name><tp:taxon-name-part taxon-name-part-type="genus">X.</tp:taxon-name-part><tp:taxon-name-part taxon-name-part-type="species">rubellus</tp:taxon-name-part></tp:taxon-name></italic>: delimitazione e casi di simulazione.</article-title><source>Micologia e Vegetazione Mediterranea</source><volume>13</volume>(<issue>1</issue>): <fpage>69</fpage>–<lpage>89</lpage>.</mixed-citation></ref><ref id="B95"><mixed-citation xmlns:xlink="http://www.w3.org/1999/xlink" xlink:type="simple"><person-group><name name-style="western"><surname>Lunghini</surname><given-names>D</given-names></name><name name-style="western"><surname>Perrone</surname><given-names>L</given-names></name></person-group> (<year>2001</year>) <article-title>Contributo allo studio e al monitoraggio delle <italic><tp:taxon-name><tp:taxon-name-part taxon-name-part-type="family">Boletaceae</tp:taxon-name-part></tp:taxon-name></italic> del litorale laziale. 1.</article-title><source>Micologia e Vegetazione Mediterranea</source><volume>16</volume>(<issue>2</issue>): <fpage>120</fpage>–<lpage>132</lpage>.</mixed-citation></ref><ref id="B127"><mixed-citation xmlns:xlink="http://www.w3.org/1999/xlink" xlink:type="simple"><person-group><name name-style="western"><surname>Papetti</surname><given-names>C</given-names></name><name name-style="western"><surname>Consiglio</surname><given-names>G</given-names></name><name name-style="western"><surname>Simonini</surname><given-names>G</given-names></name></person-group> (<year>2001</year>) <source>Atlante Fotografico dei Funghi d’Italia. Vol I.</source><publisher-name>AMB Centro Studi Micologici</publisher-name>, <publisher-loc>Vicenza</publisher-loc>, <size units="page">511 pp</size>.</mixed-citation></ref><ref id="B170"><mixed-citation xmlns:xlink="http://www.w3.org/1999/xlink" xlink:type="simple"><person-group><name name-style="western"><surname>Taylor</surname><given-names>AFS</given-names></name><name name-style="western"><surname>Jonsson</surname><given-names>L</given-names></name><etal/></person-group> (<year>2001</year>) <article-title>Species delineation within European species of <italic><tp:taxon-name><tp:taxon-name-part taxon-name-part-type="genus">Xerocomus</tp:taxon-name-part></tp:taxon-name></italic> using Internal Transcriber Spacer sequence data.</article-title><source>Micologia e Vegetazione Mediterranea</source><volume>16</volume>(<issue>2</issue>): <fpage>171</fpage>–<lpage>192</lpage>.</mixed-citation></ref><ref id="B35"><mixed-citation xmlns:xlink="http://www.w3.org/1999/xlink" xlink:type="simple"><person-group><name name-style="western"><surname>Cazzoli</surname><given-names>P</given-names></name></person-group> (<year>2002</year>) <article-title>Micologia di Base – Approccio al genere <italic><tp:taxon-name><tp:taxon-name-part taxon-name-part-type="genus">Xerocomus</tp:taxon-name-part></tp:taxon-name></italic>.</article-title><source>Rivista di Micologia</source><volume>45</volume>(<issue>4</issue>): <fpage>291</fpage>–<lpage>310</lpage>.</mixed-citation></ref><ref id="B25"><mixed-citation xmlns:xlink="http://www.w3.org/1999/xlink" xlink:type="simple"><person-group><name name-style="western"><surname>Boccardo</surname><given-names>F</given-names></name><name name-style="western"><surname>Traverso</surname><given-names>M</given-names></name><etal/></person-group> (<year>2008</year>) <source>Funghi d’Italia.</source><publisher-name>Zanichelli</publisher-name>, <publisher-loc>Bologna</publisher-loc>, <size units="page">624 pp</size>.</mixed-citation></ref><ref id="B53"><mixed-citation xmlns:xlink="http://www.w3.org/1999/xlink" xlink:type="simple"><person-group><name name-style="western"><surname>Galli</surname><given-names>R</given-names></name></person-group> (<year>2013</year>) <source>I Boleti, Atlante Pratico-Monografico per la Determinazione dei Boleti. 4<sup>th</sup> ed.</source><publisher-name>Micologica</publisher-name>, <publisher-loc>Vergiate</publisher-loc>, <size units="page">296 pp</size>.</mixed-citation></ref><ref id="B183"><mixed-citation xmlns:xlink="http://www.w3.org/1999/xlink" xlink:type="simple"><person-group><name name-style="western"><surname>Vasquez</surname><given-names>G</given-names></name></person-group> (<year>2014</year>) Indagini micologiche sulle <italic><tp:taxon-name><tp:taxon-name-part taxon-name-part-type="order">Boletales</tp:taxon-name-part></tp:taxon-name></italic> epigee del territorio siciliano – mappatura e censimento delle specie. PhD Thesis, Università degli Studi di Catania, Catania, Italy.</mixed-citation></ref><ref id="B102"><mixed-citation xmlns:xlink="http://www.w3.org/1999/xlink" xlink:type="simple"><person-group><name name-style="western"><surname>Mifsud</surname><given-names>S</given-names></name></person-group> (<year>2017</year>) <article-title>Contribution to the mycobiota and myxogastria of the Maltese Islands: Part 1 (2014–2016).</article-title><source>Micologia e Vegetazione Mediterranea</source><volume>32</volume>(<issue>1</issue>): <fpage>3</fpage>–<lpage>58</lpage>.</mixed-citation></ref><ref id="B149"><mixed-citation xmlns:xlink="http://www.w3.org/1999/xlink" xlink:type="simple"><person-group><name name-style="western"><surname>Sammut</surname><given-names>C</given-names></name></person-group> (<year>2021</year>) <article-title>Further additions to the Mycobiota of Malta.</article-title><source>Ecologia Mediterranea</source><volume>47</volume>(<issue>2</issue>): <fpage>85</fpage>–<lpage>135</lpage>. <ext-link xlink:href="10.3406/ecmed.2021.2132" ext-link-type="doi" xlink:type="simple">https://doi.org/10.3406/ecmed.2021.2132</ext-link></mixed-citation></ref><ref id="B131"><mixed-citation xmlns:xlink="http://www.w3.org/1999/xlink" xlink:type="simple"><person-group><name name-style="western"><surname>Perič</surname><given-names>B</given-names></name><name name-style="western"><surname>Perič</surname><given-names>O</given-names></name></person-group> (<year>2006</year>) <article-title>Contribution to the study of the genus <italic><tp:taxon-name><tp:taxon-name-part taxon-name-part-type="genus">Boletus</tp:taxon-name-part></tp:taxon-name></italic> s.l. in Montenegro.</article-title><source>Mycologia Montenegrina</source><volume>9</volume>: <fpage>35</fpage>–<lpage>54</lpage>.</mixed-citation></ref><ref id="B77"><mixed-citation xmlns:xlink="http://www.w3.org/1999/xlink" xlink:type="simple"><person-group><name name-style="western"><surname>Kasom</surname><given-names>G</given-names></name><name name-style="western"><surname>Karadelev</surname><given-names>M</given-names></name></person-group> (<year>2012</year>) <article-title>The family <italic><tp:taxon-name><tp:taxon-name-part taxon-name-part-type="family">Boletaceae</tp:taxon-name-part></tp:taxon-name></italic> s.l. (excluding <italic><tp:taxon-name><tp:taxon-name-part taxon-name-part-type="genus">Boletus</tp:taxon-name-part></tp:taxon-name></italic>) in Montenegro.</article-title><source>Turkish Journal of Botany</source><volume>36</volume>: <fpage>566</fpage>–<lpage>579</lpage>. <ext-link xlink:href="10.3906/bot-1011-36" ext-link-type="doi" xlink:type="simple">https://doi.org/10.3906/bot-1011-36</ext-link></mixed-citation></ref><ref id="B116"><mixed-citation xmlns:xlink="http://www.w3.org/1999/xlink" xlink:type="simple"><person-group><name name-style="western"><surname>Noordeloos</surname><given-names>ME</given-names></name></person-group> (<year>2007</year>) <article-title>Hoe raakik thuis in de boleten – 7. De fluweelboleten (<italic><tp:taxon-name><tp:taxon-name-part taxon-name-part-type="genus">Xerocomus</tp:taxon-name-part></tp:taxon-name></italic>) van Nederland.</article-title><source>Coolia</source><volume>50</volume>(<issue>1</issue>): <fpage>1</fpage>–<lpage>20</lpage>.</mixed-citation></ref><ref id="B76"><mixed-citation xmlns:xlink="http://www.w3.org/1999/xlink" xlink:type="simple"><person-group><name name-style="western"><surname>Karadelev</surname><given-names>M</given-names></name><name name-style="western"><surname>Rusevska</surname><given-names>K</given-names></name><name name-style="western"><surname>Spasikova</surname><given-names>S</given-names></name></person-group> (<year>2007</year>) <article-title>The family <italic><tp:taxon-name><tp:taxon-name-part taxon-name-part-type="family">Boletaceae</tp:taxon-name-part></tp:taxon-name></italic> s.l. (excl. <italic><tp:taxon-name><tp:taxon-name-part taxon-name-part-type="genus">Boletus</tp:taxon-name-part></tp:taxon-name></italic>) in the Republic of Macedonia.</article-title><source>Turkish Journal of Botany</source><volume>31</volume>: <fpage>539</fpage>–<lpage>550</lpage>.</mixed-citation></ref><ref id="B96"><mixed-citation xmlns:xlink="http://www.w3.org/1999/xlink" xlink:type="simple"><person-group><name name-style="western"><surname>Łuszczyński</surname><given-names>J</given-names></name></person-group> (<year>2007</year>) <article-title>Diversity of <tp:taxon-name><tp:taxon-name-part taxon-name-part-type="class">Basidiomycetes</tp:taxon-name-part></tp:taxon-name> in various ecosystems of the Góry Świętokrzyskie Mts.</article-title><source>Monographiae Botanicae</source><volume>97</volume>: <fpage>1</fpage>–<lpage>220</lpage>. <ext-link xlink:href="10.5586/mb.2007.001" ext-link-type="doi" xlink:type="simple">https://doi.org/10.5586/mb.2007.001</ext-link></mixed-citation></ref><ref id="B33"><mixed-citation xmlns:xlink="http://www.w3.org/1999/xlink" xlink:type="simple"><person-group><name name-style="western"><surname>Calzada Domínguez</surname><given-names>AC</given-names></name></person-group> (<year>2007</year>) <source>Guía de los Boletos de España y Portugal.</source><publisher-name>Náyade Editorial</publisher-name>, <publisher-loc>Medina del Campo</publisher-loc>, <size units="page">408 pp</size>.</mixed-citation></ref><ref id="B126"><mixed-citation xmlns:xlink="http://www.w3.org/1999/xlink" xlink:type="simple"><person-group><name name-style="western"><surname>Pál-Fám</surname><given-names>F</given-names></name><name name-style="western"><surname>Benedek</surname><given-names>L</given-names></name></person-group> (<year>2010</year>) Boletes from Székelyföld, Transylvania (<italic><tp:taxon-name><tp:taxon-name-part taxon-name-part-type="genus">Boletus</tp:taxon-name-part></tp:taxon-name></italic>, <italic><tp:taxon-name><tp:taxon-name-part taxon-name-part-type="genus">Leccinum</tp:taxon-name-part></tp:taxon-name></italic>, <italic><tp:taxon-name><tp:taxon-name-part taxon-name-part-type="genus">Chalciporus</tp:taxon-name-part></tp:taxon-name></italic>, <italic><tp:taxon-name><tp:taxon-name-part taxon-name-part-type="genus">Gyroporus</tp:taxon-name-part></tp:taxon-name></italic>, <italic><tp:taxon-name><tp:taxon-name-part taxon-name-part-type="genus">Porphyrellus</tp:taxon-name-part></tp:taxon-name></italic>, <italic><tp:taxon-name><tp:taxon-name-part taxon-name-part-type="genus">Strobilomyces</tp:taxon-name-part></tp:taxon-name></italic>). Occurrence and habitat characterisation. Moeszia 7–8: 12–15.</mixed-citation></ref><ref id="B26"><mixed-citation xmlns:xlink="http://www.w3.org/1999/xlink" xlink:type="simple"><person-group><name name-style="western"><surname>Bolshakov</surname><given-names>S</given-names></name><name name-style="western"><surname>Kalinina</surname><given-names>L</given-names></name><etal/></person-group> (<year>2021</year>) <article-title>Agaricoid and boletoid fungi of Russia: the modern country-scale checklist of scientific names based on literature data.</article-title><source>Communications Biology</source><volume>66</volume>(<issue>4</issue>): <fpage>316</fpage>–<lpage>325</lpage>. <ext-link xlink:href="10.21638/spbu03.2021.404" ext-link-type="doi" xlink:type="simple">https://doi.org/10.21638/spbu03.2021.404</ext-link></mixed-citation></ref><ref id="B178"><mixed-citation xmlns:xlink="http://www.w3.org/1999/xlink" xlink:type="simple"><person-group><name name-style="western"><surname>Uzelac</surname><given-names>B</given-names></name></person-group> (<year>2009</year>) <source>Gljive Srbije i Zapadnog Balkana.</source><publisher-name>BGV Logik</publisher-name>, <publisher-loc>Beograd</publisher-loc>, <size units="page">462 pp</size>.</mixed-citation></ref><ref id="B15"><mixed-citation xmlns:xlink="http://www.w3.org/1999/xlink" xlink:type="simple"><person-group><name name-style="western"><surname>Atlagić</surname><given-names>M</given-names></name><name name-style="western"><surname>Koturov</surname><given-names>J</given-names></name><name name-style="western"><surname>Floigl</surname><given-names>K</given-names></name></person-group> (<year>2013</year>) <article-title>Contribution to the knowledge of macromycetes of Cer mountain with special emphasis on protected species.</article-title> In: <person-group><name name-style="western"><surname>Rajković</surname><given-names>D</given-names></name><name name-style="western"><surname>Petrović</surname><given-names>Đ</given-names></name><name name-style="western"><surname>Rajkov</surname><given-names>S</given-names></name></person-group> (<role>Eds</role>) <issue-title>Second student conference-EkoBioMorfa.</issue-title><source>NIDSBE “Josif Pančić”, Novi Sad</source>, <fpage>11</fpage>–<lpage>21</lpage>.</mixed-citation></ref><ref id="B132"><mixed-citation xmlns:xlink="http://www.w3.org/1999/xlink" xlink:type="simple"><person-group><name name-style="western"><surname>Petrović</surname><given-names>NN</given-names></name><name name-style="western"><surname>Kosanić</surname><given-names>MM</given-names></name><name name-style="western"><surname>Ranković</surname><given-names>BR</given-names></name></person-group> (<year>2019</year>) <article-title>The diversity of macromycetes in the territory of Batočina (Serbia).</article-title><source>Kragujevac Journal of Science</source><volume>41</volume>: <fpage>117</fpage>–<lpage>132</lpage>. <ext-link xlink:href="10.5937/KgJSci1941117P" ext-link-type="doi" xlink:type="simple">https://doi.org/10.5937/KgJSci1941117P</ext-link></mixed-citation></ref><ref id="B181"><mixed-citation xmlns:xlink="http://www.w3.org/1999/xlink" xlink:type="simple"><person-group><name name-style="western"><surname>Vasas</surname><given-names>G</given-names></name><name name-style="western"><surname>Locsmándi</surname><given-names>Cs</given-names></name></person-group> (<year>2013</year>) <article-title>New records of macrofungi for the environs of Jablonca and Szádalmás (Gömör-Torna Karst, SE Slovakia).</article-title><source>Mikológiai Közlemények, Clusiana</source><volume>52</volume>(<issue>1–2</issue>): <fpage>79</fpage>–<lpage>94</lpage>.</mixed-citation></ref><ref id="B128"><mixed-citation xmlns:xlink="http://www.w3.org/1999/xlink" xlink:type="simple"><person-group><name name-style="western"><surname>Pardo</surname><given-names>FMV</given-names></name><name name-style="western"><surname>Maqueda</surname><given-names>SM</given-names></name><etal/></person-group> (<year>2004</year>) <article-title>Aproximación al Catálogo de las especies del Orden <italic><tp:taxon-name><tp:taxon-name-part taxon-name-part-type="order">Boletales</tp:taxon-name-part></tp:taxon-name></italic> (<tp:taxon-name><tp:taxon-name-part taxon-name-part-type="class">Basidiomycetes</tp:taxon-name-part></tp:taxon-name>, <italic><tp:taxon-name><tp:taxon-name-part taxon-name-part-type="kingdom">Fungi</tp:taxon-name-part></tp:taxon-name></italic>) en Extremadura (España).</article-title><source>Revista de Estudios Extremeños</source><volume>40</volume>(<issue>3</issue>): <fpage>1255</fpage>–<lpage>1291</lpage>.</mixed-citation></ref><ref id="B107"><mixed-citation xmlns:xlink="http://www.w3.org/1999/xlink" xlink:type="simple"><person-group><name name-style="western"><surname>Muñoz</surname><given-names>JA</given-names></name><name name-style="western"><surname>Cadiñanos Aguirre</surname><given-names>JA</given-names></name><name name-style="western"><surname>Fidalgo</surname><given-names>E</given-names></name></person-group> (<year>2008</year>) <article-title>Contribución al catálogo corológico del género <italic><tp:taxon-name><tp:taxon-name-part taxon-name-part-type="genus">Xerocomus</tp:taxon-name-part></tp:taxon-name></italic> en la Peninsula Iberica.</article-title><source>Boletín de la Sociedad Micológica de Madrid</source><volume>32</volume>: <fpage>249</fpage>–<lpage>277</lpage>.</mixed-citation></ref><ref id="B168"><mixed-citation xmlns:xlink="http://www.w3.org/1999/xlink" xlink:type="simple"><person-group><name name-style="western"><surname>Taylor</surname><given-names>AFS</given-names></name><name name-style="western"><surname>Eberhardt</surname><given-names>U</given-names></name></person-group> (<year>2006</year>) <article-title>The genus <italic><tp:taxon-name><tp:taxon-name-part taxon-name-part-type="genus">Xerocomus</tp:taxon-name-part></tp:taxon-name></italic> in Sweden.</article-title><source>Svensk Mykologisk Tidskrift</source><volume>27</volume>(<issue>3</issue>): <fpage>35</fpage>–<lpage>48</lpage>.</mixed-citation></ref><ref id="B11"><mixed-citation xmlns:xlink="http://www.w3.org/1999/xlink" xlink:type="simple"><person-group><name name-style="western"><surname>Asan</surname><given-names>A</given-names></name><name name-style="western"><surname>Gücin</surname><given-names>F</given-names></name></person-group> (<year>1990</year>) <article-title>Some macrofungi determinated on the Istıranca mountains (Trakya).</article-title> In: <person-group><name name-style="western"><surname>Çakır</surname><given-names>A</given-names></name><name name-style="western"><surname>Özyurt</surname><given-names>S</given-names></name><name name-style="western"><surname>Salman</surname><given-names>S</given-names></name><name name-style="western"><surname>Özkan</surname><given-names>M</given-names></name></person-group> (<role>Eds</role>) <issue-title>X.</issue-title><source>Ulusal Biyoloji Kongresi. Atatürk Üniversitesi, Erzurum</source>, <fpage>155</fpage>–<lpage>162</lpage>. [In Turkish]</mixed-citation></ref><ref id="B195"><mixed-citation xmlns:xlink="http://www.w3.org/1999/xlink" xlink:type="simple"><person-group><name name-style="western"><surname>Zerova</surname><given-names>MYa</given-names></name><name name-style="western"><surname>Rozhenko</surname><given-names>GL</given-names></name></person-group> (<year>1988</year>) Atlas of Edible and Poisonous <tp:taxon-name><tp:taxon-name-part taxon-name-part-type="kingdom">Fungi</tp:taxon-name-part></tp:taxon-name>. Radyanska Shkola, Kiev 40 pp. [In Russian]</mixed-citation></ref><ref id="B3"><mixed-citation xmlns:xlink="http://www.w3.org/1999/xlink" xlink:type="simple"><person-group><name name-style="western"><surname>Akulov</surname><given-names>OYu</given-names></name><name name-style="western"><surname>Prydiuk</surname><given-names>MP</given-names></name></person-group> (<year>2007</year>) <article-title>The preliminary checklist of boletoid fungi of Ukraine.</article-title><source>Pagine di Micologia</source><volume>27</volume>: <fpage>117</fpage>–<lpage>144</lpage>.</mixed-citation></ref><ref id="B187"><mixed-citation xmlns:xlink="http://www.w3.org/1999/xlink" xlink:type="simple"><person-group><name name-style="western"><surname>Watling</surname><given-names>R</given-names></name><name name-style="western"><surname>Hills</surname><given-names>AE</given-names></name></person-group> (<year>2005</year>) <source>Boletes and their allies – <italic><tp:taxon-name><tp:taxon-name-part taxon-name-part-type="family">Boletaceae</tp:taxon-name-part></tp:taxon-name></italic>, <italic><tp:taxon-name><tp:taxon-name-part taxon-name-part-type="family">Strobilomycetaceae</tp:taxon-name-part></tp:taxon-name></italic>, <italic><tp:taxon-name><tp:taxon-name-part taxon-name-part-type="family">Gyroporaceae</tp:taxon-name-part></tp:taxon-name></italic>, <italic><tp:taxon-name><tp:taxon-name-part taxon-name-part-type="family">Paxillaceae</tp:taxon-name-part></tp:taxon-name></italic>, <italic><tp:taxon-name><tp:taxon-name-part taxon-name-part-type="family">Coniophoraceae</tp:taxon-name-part></tp:taxon-name></italic>, <italic><tp:taxon-name><tp:taxon-name-part taxon-name-part-type="family">Gomphidiaceae</tp:taxon-name-part></tp:taxon-name></italic> (revised and enlarged edition). In: Henderson DM, Watling R (Eds) British Fungus Flora, Agarics and Boleti. Vol 1.</source><publisher-name>HMSO</publisher-name>, <publisher-loc>Edinburgh</publisher-loc>, <size units="page">173 pp</size>.</mixed-citation></ref><ref id="B65"><mixed-citation xmlns:xlink="http://www.w3.org/1999/xlink" xlink:type="simple"><person-group><name name-style="western"><surname>Hills</surname><given-names>AE</given-names></name></person-group> (<year>2008</year>) <article-title>The genus <italic><tp:taxon-name><tp:taxon-name-part taxon-name-part-type="genus">Xerocomus</tp:taxon-name-part></tp:taxon-name></italic>. A personal view, with a key to the British species.</article-title><source>Field Mycology</source><volume>9</volume>(<issue>3</issue>): <fpage>77</fpage>–<lpage>96</lpage>. <ext-link xlink:href="10.1016/S1468-1641(10)60416-1" ext-link-type="doi" xlink:type="simple">https://doi.org/10.1016/S1468-1641(10)60416-1</ext-link></mixed-citation></ref><ref id="B79"><mixed-citation xmlns:xlink="http://www.w3.org/1999/xlink" xlink:type="simple"><person-group><name name-style="western"><surname>Kibby</surname><given-names>J</given-names></name></person-group> (<year>2017</year>) <source>British Boletes with Keys to Species (8<sup>th</sup> ed).</source><publisher-name>Published by the author</publisher-name>, <publisher-loc>London</publisher-loc>, <size units="page">78 pp</size>.</mixed-citation></ref><ref id="B159"><mixed-citation xmlns:xlink="http://www.w3.org/1999/xlink" xlink:type="simple"><person-group><name name-style="western"><surname>Singer</surname><given-names>R</given-names></name></person-group> (<year>1967</year>) <source>Die Röhrlinge. Teil II. Die <italic><tp:taxon-name><tp:taxon-name-part taxon-name-part-type="subfamily">Boletoideae</tp:taxon-name-part></tp:taxon-name></italic> und <italic><tp:taxon-name><tp:taxon-name-part taxon-name-part-type="family">Strobilomycetaceae</tp:taxon-name-part></tp:taxon-name></italic>. Die Pilze Mitteleuropas Band VI.</source><publisher-name>Verlag Julius Klinkhardt</publisher-name>, <publisher-loc>Bad Heilbrunn</publisher-loc>, <size units="page">151 pp</size>.</mixed-citation></ref><ref id="B97"><mixed-citation xmlns:xlink="http://www.w3.org/1999/xlink" xlink:type="simple"><person-group><name name-style="western"><surname>Malençon</surname><given-names>G</given-names></name><name name-style="western"><surname>Bertault</surname><given-names>R</given-names></name></person-group> (<year>1970</year>) <source>Flore des champignons supérieurs du Maroc.</source><publisher-name>Faculté de Sciences</publisher-name>, <publisher-loc>Rabat</publisher-loc>, <size units="page">601 pp</size>.</mixed-citation></ref><ref id="B18"><mixed-citation xmlns:xlink="http://www.w3.org/1999/xlink" xlink:type="simple"><person-group><name name-style="western"><surname>Bertault</surname><given-names>R</given-names></name></person-group> (<year>1979</year>) <article-title>Bolets du Maroc.</article-title><source>Bulletin Trimestriel de la Société Mycologique de France</source><volume>95</volume>(<issue>3</issue>): <fpage>297</fpage>–<lpage>318</lpage>.</mixed-citation></ref><ref id="B62"><mixed-citation xmlns:xlink="http://www.w3.org/1999/xlink" xlink:type="simple"><person-group><name name-style="western"><surname>Haimed</surname><given-names>M</given-names></name><name name-style="western"><surname>Nmichi</surname><given-names>A</given-names></name><etal/></person-group> (<year>2013</year>) <article-title>Bibliographic inventory of Moroccan Central Plateau fungi.</article-title><source>Journal of Animal &amp; Plant Sciences</source><volume>18</volume>(<issue>2</issue>): <fpage>2723</fpage>–<lpage>2749</lpage>.</mixed-citation></ref><ref id="B118"><mixed-citation xmlns:xlink="http://www.w3.org/1999/xlink" xlink:type="simple"><person-group><name name-style="western"><surname>Nounsi</surname><given-names>A</given-names></name><name name-style="western"><surname>Outcoumit</surname><given-names>A</given-names></name><etal/></person-group> (<year>2014</year>) <article-title>Inventaire des champignons ectomycorhiziens du Maroc.</article-title><source>Journal of Applied Biosciences</source><volume>79</volume>: <fpage>6826</fpage>–<lpage>6854</lpage>. <ext-link xlink:href="10.4314/jab.v79i1.10" ext-link-type="doi" xlink:type="simple">https://doi.org/10.4314/jab.v79i1.10</ext-link></mixed-citation></ref><ref id="B125"><mixed-citation xmlns:xlink="http://www.w3.org/1999/xlink" xlink:type="simple"><person-group><name name-style="western"><surname>Outcoumit</surname><given-names>A</given-names></name><name name-style="western"><surname>El Kholfy</surname><given-names>S</given-names></name><etal/></person-group> (<year>2014</year>) <article-title>Bibliographic Inventory of Tangier <tp:taxon-name><tp:taxon-name-part taxon-name-part-type="kingdom">Fungi</tp:taxon-name-part></tp:taxon-name>: Catalogue of the <tp:taxon-name><tp:taxon-name-part taxon-name-part-type="class">Basidiomycetes</tp:taxon-name-part></tp:taxon-name> Fungal Flora.</article-title><source>International Journal of Plant, Animal and Environmental Sciences</source><volume>4</volume>(<issue>1</issue>): <fpage>205</fpage>–<lpage>256</lpage>.</mixed-citation></ref><ref id="B45"><mixed-citation xmlns:xlink="http://www.w3.org/1999/xlink" xlink:type="simple"><person-group><name name-style="western"><surname>El Mokni</surname><given-names>R</given-names></name><name name-style="western"><surname>El Aouni</surname><given-names>MH</given-names></name></person-group> (<year>2019</year>) <article-title>Hidden diversity of wild macrofungi in oak (<italic><tp:taxon-name><tp:taxon-name-part taxon-name-part-type="genus">Quercus</tp:taxon-name-part></tp:taxon-name></italic> spp.) forests of Kroumiria (northern west of Tunisia): occurrence, rarity and new records.</article-title><source>Nova Hedwigia</source><volume>108</volume>(<issue>1–2</issue>): <fpage>101</fpage>–<lpage>172</lpage>. <ext-link xlink:href="10.1127/nova_hedwigia/2018/0494" ext-link-type="doi" xlink:type="simple">https://doi.org/10.1127/nova_hedwigia/2018/0494</ext-link></mixed-citation></ref><ref id="B124"><mixed-citation xmlns:xlink="http://www.w3.org/1999/xlink" xlink:type="simple"><person-group><name name-style="western"><surname>Ouali</surname><given-names>Z</given-names></name><name name-style="western"><surname>Boudagga</surname><given-names>S</given-names></name><etal/></person-group> (<year>2021</year>) <article-title>Updated checklist of macromycetes of Tunisia.</article-title><source>Plant Biosystems</source><volume>155</volume>(<issue>4</issue>): <fpage>691</fpage>–<lpage>699</lpage>. <ext-link xlink:href="10.1080/11263504.2020.1779838" ext-link-type="doi" xlink:type="simple">https://doi.org/10.1080/11263504.2020.1779838</ext-link></mixed-citation></ref><ref id="B193"><mixed-citation xmlns:xlink="http://www.w3.org/1999/xlink" xlink:type="simple"><person-group><name name-style="western"><surname>Youcef Khodja</surname><given-names>L</given-names></name><name name-style="western"><surname>Rahmania</surname><given-names>F</given-names></name><etal/></person-group> (<year>2021</year>) <article-title>First check-list with the occurrence of new records of <italic><tp:taxon-name><tp:taxon-name-part taxon-name-part-type="class">Agaricomycetes</tp:taxon-name-part></tp:taxon-name></italic> (<italic><tp:taxon-name><tp:taxon-name-part taxon-name-part-type="kingdom">Fungi</tp:taxon-name-part></tp:taxon-name></italic>, <italic><tp:taxon-name><tp:taxon-name-part taxon-name-part-type="phylum">Basidiomycota</tp:taxon-name-part></tp:taxon-name></italic>) in Babors Kabylia (Northern Algeria).</article-title><source>Ecologia Mediterranea</source><volume>46</volume>(<issue>2</issue>): <fpage>5</fpage>–<lpage>25</lpage>. <ext-link xlink:href="10.3406/ecmed.2020.2105" ext-link-type="doi" xlink:type="simple">https://doi.org/10.3406/ecmed.2020.2105</ext-link></mixed-citation></ref><ref id="B16"><mixed-citation xmlns:xlink="http://www.w3.org/1999/xlink" xlink:type="simple"><person-group><name name-style="western"><surname>Bañares Baudet</surname><given-names>Á</given-names></name></person-group> (<year>1988</year>) <source>Hongos de los Pinares de Tamadaba (Gran Canaria).</source><publisher-name>Instituto de Estudios Canarios</publisher-name>, <publisher-loc>La Laguna</publisher-loc>, <size units="page">280 pp</size>.</mixed-citation></ref><ref id="B36"><mixed-citation xmlns:xlink="http://www.w3.org/1999/xlink" xlink:type="simple"><person-group><name name-style="western"><surname>Chiu</surname><given-names>WF</given-names></name></person-group> (<year>1957</year>) <source>Atlas of the Yunnan Boletes – Bolete Flora of Yunnan.</source><publisher-name>Science Press</publisher-name>, <publisher-loc>Beijing</publisher-loc>, <size units="page">154 pp</size>. [In Chinese]</mixed-citation></ref><ref id="B182"><mixed-citation xmlns:xlink="http://www.w3.org/1999/xlink" xlink:type="simple"><person-group><name name-style="western"><surname>Vasiljeva</surname><given-names>LN</given-names></name></person-group> (<year>1978</year>) <source>Edible Mushrooms of the Far East.</source><publisher-name>Far Eastern Publishing House</publisher-name>, <publisher-loc>Vladivostok</publisher-loc>, <size units="page">240 pp</size>. [In Russian]</mixed-citation></ref><ref id="B22"><mixed-citation xmlns:xlink="http://www.w3.org/1999/xlink" xlink:type="simple"><person-group><name name-style="western"><surname>Bi</surname><given-names>ZS</given-names></name><name name-style="western"><surname>Zheng</surname><given-names>GY</given-names></name><name name-style="western"><surname>Li</surname><given-names>TH</given-names></name></person-group> (<year>1994</year>) <source>Macrofungus flora of Guangdong Province.</source><publisher-name>The Chinese University Press</publisher-name>, <publisher-loc>Hongkong</publisher-loc>, <size units="page">756 pp</size>.</mixed-citation></ref><ref id="B113"><mixed-citation xmlns:xlink="http://www.w3.org/1999/xlink" xlink:type="simple"><person-group><name name-style="western"><surname>Nagasawa</surname><given-names>E</given-names></name></person-group> (<year>1997</year>) <article-title>A preliminary checklist of the Japanese <italic><tp:taxon-name><tp:taxon-name-part taxon-name-part-type="order">Agaricales</tp:taxon-name-part></tp:taxon-name></italic>. I. The <italic><tp:taxon-name><tp:taxon-name-part taxon-name-part-type="suborder">Boletineae</tp:taxon-name-part></tp:taxon-name></italic>.</article-title><source>Reports of the Tottori Mycological Institute</source><volume>35</volume>: <fpage>39</fpage>–<lpage>78</lpage>.</mixed-citation></ref><ref id="B197"><mixed-citation xmlns:xlink="http://www.w3.org/1999/xlink" xlink:type="simple"><person-group><name name-style="western"><surname>Zhuang</surname><given-names>WY</given-names></name></person-group> (<year>2001</year>) <source>Higher fungi of tropical China.</source><publisher-name>Mycotaxon</publisher-name>, <publisher-loc>Ithaca</publisher-loc>, <size units="page">485 pp</size>.</mixed-citation></ref><ref id="B194"><mixed-citation xmlns:xlink="http://www.w3.org/1999/xlink" xlink:type="simple"><person-group><name name-style="western"><surname>Zang</surname><given-names>M</given-names></name></person-group> (<year>2006</year>) <source><italic><tp:taxon-name><tp:taxon-name-part taxon-name-part-type="family">Boletaceae</tp:taxon-name-part></tp:taxon-name></italic> (I). Flora Fungorum Sinicorum 22.</source><publisher-name>Science Press</publisher-name>, <publisher-loc>Beijing</publisher-loc>, <size units="page">215 pp</size>. [In Chinese]</mixed-citation></ref><ref id="B99"><mixed-citation xmlns:xlink="http://www.w3.org/1999/xlink" xlink:type="simple"><person-group><name name-style="western"><surname>Mao</surname><given-names>XL</given-names></name></person-group> (<year>2009</year>) <source><tp:taxon-name><tp:taxon-name-part taxon-name-part-type="form">Macromycetes</tp:taxon-name-part></tp:taxon-name> of China.</source><publisher-name>Science Press</publisher-name>, <publisher-loc>Beijing</publisher-loc>, <size units="page">816 pp</size>. [In Chinese]</mixed-citation></ref><ref id="B174"><mixed-citation xmlns:xlink="http://www.w3.org/1999/xlink" xlink:type="simple"><person-group><name name-style="western"><surname>Thongkantha</surname><given-names>S</given-names></name><name name-style="western"><surname>Thongklam</surname><given-names>S</given-names></name><etal/></person-group> (<year>2021</year>) <article-title>Diversity and molecular phylogeny of some boletes from three conserved forests in Chiang Mai, with four new records.</article-title><source>Chiang Mai Journal of Science</source><volume>48</volume>(<issue>3</issue>): <fpage>867</fpage>–<lpage>883</lpage>.</mixed-citation></ref><ref id="B156"><mixed-citation xmlns:xlink="http://www.w3.org/1999/xlink" xlink:type="simple"><person-group><name name-style="western"><surname>Singer</surname><given-names>R</given-names></name></person-group> (<year>1945</year>) <article-title>New <italic><tp:taxon-name><tp:taxon-name-part taxon-name-part-type="family">Boletaceae</tp:taxon-name-part></tp:taxon-name></italic> from Florida (a preliminary communication).</article-title><source>Mycologia</source><volume>37</volume>(<issue>6</issue>): <fpage>792</fpage>–<lpage>799</lpage>. <ext-link xlink:href="10.1080/00275514.1945.12024031" ext-link-type="doi" xlink:type="simple">https://doi.org/10.1080/00275514.1945.12024031</ext-link></mixed-citation></ref><ref id="B157"><mixed-citation xmlns:xlink="http://www.w3.org/1999/xlink" xlink:type="simple"><person-group><name name-style="western"><surname>Singer</surname><given-names>R</given-names></name></person-group> (<year>1947</year>) <article-title>The <italic><tp:taxon-name><tp:taxon-name-part taxon-name-part-type="subfamily">Boletoideae</tp:taxon-name-part></tp:taxon-name></italic> of Florida. The <italic><tp:taxon-name><tp:taxon-name-part taxon-name-part-type="suborder">Boletineae</tp:taxon-name-part></tp:taxon-name></italic> of Florida with notes on extralimital species III.</article-title><source>The American Midland Naturalist</source><volume>37</volume>(<issue>1</issue>): <fpage>1</fpage>–<lpage>135</lpage>. <ext-link xlink:href="10.2307/2421647" ext-link-type="doi" xlink:type="simple">https://doi.org/10.2307/2421647</ext-link></mixed-citation></ref><ref id="B161"><mixed-citation xmlns:xlink="http://www.w3.org/1999/xlink" xlink:type="simple"><person-group><name name-style="western"><surname>Smith</surname><given-names>AH</given-names></name><name name-style="western"><surname>Thiers</surname><given-names>HD</given-names></name></person-group> (<year>1971</year>) <source>The Boletes of Michigan.</source><publisher-name>University of Michigan Press</publisher-name>, <publisher-loc>Ann Arbor</publisher-loc>, <size units="page">438 pp</size>.</mixed-citation></ref><ref id="B60"><mixed-citation xmlns:xlink="http://www.w3.org/1999/xlink" xlink:type="simple"><person-group><name name-style="western"><surname>Grund</surname><given-names>DW</given-names></name><name name-style="western"><surname>Harrison</surname><given-names>AK</given-names></name></person-group> (<year>1976</year>) <source>Nova Scotian Boletes. J.</source><publisher-name>Cramer</publisher-name>, <publisher-loc>Vaduz</publisher-loc>, <size units="page">283 pp</size>.</mixed-citation></ref><ref id="B28"><mixed-citation xmlns:xlink="http://www.w3.org/1999/xlink" xlink:type="simple"><person-group><name name-style="western"><surname>Both</surname><given-names>EE</given-names></name></person-group> (<year>1993</year>) <source>The boletes of North America. A compendium.</source><publisher-name>Buffalo Museum of Science</publisher-name>, <publisher-loc>Buffalo</publisher-loc>, <size units="page">436 pp</size>.</mixed-citation></ref><ref id="B19"><mixed-citation xmlns:xlink="http://www.w3.org/1999/xlink" xlink:type="simple"><person-group><name name-style="western"><surname>Bessette</surname><given-names>AE</given-names></name><name name-style="western"><surname>Roody</surname><given-names>WC</given-names></name><name name-style="western"><surname>Bessette</surname><given-names>AR</given-names></name></person-group> (<year>2000</year>) <source>North American Boletes. A Color Guide to the Fleshy Pored Mushrooms.</source><publisher-name>Syracuse University Press</publisher-name>, <publisher-loc>Syracuse</publisher-loc>, <size units="page">396 pp</size>.</mixed-citation></ref><ref id="B20"><mixed-citation xmlns:xlink="http://www.w3.org/1999/xlink" xlink:type="simple"><person-group><name name-style="western"><surname>Bessette</surname><given-names>AE</given-names></name><name name-style="western"><surname>Roody</surname><given-names>WC</given-names></name><name name-style="western"><surname>Bessette</surname><given-names>AR</given-names></name></person-group> (<year>2016</year>) <source>Boletes of Eastern North America.</source><publisher-name>Syracuse University Press</publisher-name>, <publisher-loc>Syracuse</publisher-loc>, <size units="page">504 pp</size>.</mixed-citation></ref><ref id="B21"><mixed-citation xmlns:xlink="http://www.w3.org/1999/xlink" xlink:type="simple"><person-group><name name-style="western"><surname>Bessette</surname><given-names>AE</given-names></name><name name-style="western"><surname>Bessette</surname><given-names>AR</given-names></name><name name-style="western"><surname>Lewis</surname><given-names>DP</given-names></name></person-group> (<year>2019</year>) <source>Mushrooms of the Gulf Coast States: A Field Guide to Texas, Louisiana, Mississippi, Alabama, and Florida.</source><publisher-name>University of Texas Press</publisher-name>, <publisher-loc>Austin</publisher-loc>, <size units="page">632 pp</size>.</mixed-citation></ref><ref id="B54"><mixed-citation xmlns:xlink="http://www.w3.org/1999/xlink" xlink:type="simple"><person-group><name name-style="western"><surname>García-Jiménez</surname><given-names>J</given-names></name></person-group> (<year>2013</year>) Diversidad de Macromicetos en el Estado de Tamaulipas, México. PhD Thesis, Universidad Autónoma de Nuevo León, Linares, México.</mixed-citation></ref><ref id="B51"><mixed-citation xmlns:xlink="http://www.w3.org/1999/xlink" xlink:type="simple"><person-group><name name-style="western"><surname>Flores Arzù</surname><given-names>R</given-names></name></person-group> (<year>2020</year>) <article-title>Diversity and importance of edible ectomycorrhizal fungi in Guatemala.</article-title> In: <person-group><name name-style="western"><surname>Pérez-Moreno</surname><given-names>J</given-names></name><name name-style="western"><surname>Guerin-Laguette</surname><given-names>A</given-names></name><name name-style="western"><surname>Flores Arzù</surname><given-names>R</given-names></name><name name-style="western"><surname>Yu</surname><given-names>FQ</given-names></name></person-group> (<role>Eds</role>) <issue-title>Mushrooms, humans and nature in a changing world – Perspectives from ecological, agricultural and social sciences.</issue-title><source>Chapter 4. Springer Nature Switzerland, Cham</source>, <fpage>101</fpage>–<lpage>139</lpage>. <ext-link xlink:href="10.1007/978-3-030-37378-8_4" ext-link-type="doi" xlink:type="simple">https://doi.org/10.1007/978-3-030-37378-8_4</ext-link></mixed-citation></ref><ref id="B147"><mixed-citation xmlns:xlink="http://www.w3.org/1999/xlink" xlink:type="simple"><person-group><name name-style="western"><surname>Ronquist</surname><given-names>F</given-names></name><name name-style="western"><surname>Teslenko</surname><given-names>M</given-names></name><etal/></person-group> (<year>2012</year>) <article-title>MrBayes 3.2: Efficient bayesian phylogenetic inference and model choice across a large model space.</article-title><source>Systematic Biology</source><volume>61</volume>(<issue>3</issue>): <fpage>539</fpage>–<lpage>542</lpage>. <ext-link xlink:href="10.1093/sysbio/sys029" ext-link-type="doi" xlink:type="simple">https://doi.org/10.1093/sysbio/sys029</ext-link></mixed-citation></ref><ref id="B24"><mixed-citation xmlns:xlink="http://www.w3.org/1999/xlink" xlink:type="simple"><person-group><name name-style="western"><surname>Binyamini</surname><given-names>N</given-names></name><name name-style="western"><surname>Avizohar-Hershenzon</surname><given-names>Z</given-names></name></person-group> (<year>1973</year>) <article-title><italic><tp:taxon-name><tp:taxon-name-part taxon-name-part-type="family">Boletaceae</tp:taxon-name-part></tp:taxon-name></italic> of Israel. II. <italic><tp:taxon-name><tp:taxon-name-part taxon-name-part-type="genus">Gyroporus</tp:taxon-name-part></tp:taxon-name></italic>, <italic><tp:taxon-name><tp:taxon-name-part taxon-name-part-type="genus">Xerocomus</tp:taxon-name-part></tp:taxon-name></italic> and <italic><tp:taxon-name><tp:taxon-name-part taxon-name-part-type="genus">Boletus</tp:taxon-name-part></tp:taxon-name></italic>.</article-title><source>Transactions of the British Mycological Society</source><volume>60</volume>(<issue>1</issue>): <fpage>99</fpage>–<lpage>105</lpage>. <ext-link xlink:href="10.1016/S0007-1536(73)80064-6" ext-link-type="doi" xlink:type="simple">https://doi.org/10.1016/S0007-1536(73)80064-6</ext-link></mixed-citation></ref><ref id="B135"><mixed-citation xmlns:xlink="http://www.w3.org/1999/xlink" xlink:type="simple"><person-group><name name-style="western"><surname>Quélet</surname><given-names>L</given-names></name></person-group> (<year>1896</year>) [1895] Quelques espèces critiques ou nouvelles de la Flore Mycologique de la France, Comptes Rendus de l´Association Française pour l´Avancement des Sciences 24(2): 616–622.</mixed-citation></ref><ref id="B177"><mixed-citation xmlns:xlink="http://www.w3.org/1999/xlink" xlink:type="simple"><person-group><name name-style="western"><surname>Turland</surname><given-names>NJ</given-names></name><name name-style="western"><surname>Wiersema</surname><given-names>JH</given-names></name><name name-style="western"><surname>Barrie</surname><given-names>FR et al. [Eds]</given-names></name></person-group> (<year>2018</year>) International Code of Nomenclature for algae, fungi, and plants (Shenzhen Code) adopted by the Nineteenth International Botanical Congress Shenzhen, China, July 2017. Glashütten: Koeltz Botanical Books, 254 pp. (Regnum Vegetabile 159: 1–254). <ext-link xlink:href="10.12705/Code.2018" ext-link-type="doi" xlink:type="simple">https://doi.org/10.12705/Code.2018</ext-link></mixed-citation></ref><ref id="B139"><mixed-citation xmlns:xlink="http://www.w3.org/1999/xlink" xlink:type="simple"><person-group><name name-style="western"><surname>Redeuilh</surname><given-names>G</given-names></name></person-group> (<year>1990</year>) <article-title>Etudes nomenclaturales sur les bolets. VI – Corrections, additions et commentaires aux études I – V (in D. M. fasc. 72: 13–49, 1988).</article-title><source>Documents Mycologiques</source><volume>20</volume>(<issue>79</issue>): <fpage>1</fpage>–<lpage>22</lpage>.</mixed-citation></ref><ref id="B185"><mixed-citation xmlns:xlink="http://www.w3.org/1999/xlink" xlink:type="simple"><person-group><name name-style="western"><surname>Vizzini</surname><given-names>A</given-names></name></person-group> (<year>2015</year>) Nomenclatural novelties. Index Fungorum 244: 1.</mixed-citation></ref><ref id="B32"><mixed-citation xmlns:xlink="http://www.w3.org/1999/xlink" xlink:type="simple"><person-group><name name-style="western"><surname>Cadiñanos</surname><given-names>JA</given-names></name><name name-style="western"><surname>Muñoz</surname><given-names>JA</given-names></name></person-group> (<year>1992</year>) <article-title>Un <italic><tp:taxon-name><tp:taxon-name-part taxon-name-part-type="genus">Xerocomus</tp:taxon-name-part></tp:taxon-name></italic> nuevo o interesante del norte peninsular: <italic><tp:taxon-name><tp:taxon-name-part taxon-name-part-type="genus">X.</tp:taxon-name-part><tp:taxon-name-part taxon-name-part-type="species">erubescens</tp:taxon-name-part></tp:taxon-name></italic> sp. nov.</article-title><source>Belarra</source><volume>9</volume>: <fpage>61</fpage>–<lpage>66</lpage>.</mixed-citation></ref><ref id="B120"><mixed-citation xmlns:xlink="http://www.w3.org/1999/xlink" xlink:type="simple"><person-group><name name-style="western"><surname>Oolbekkink</surname><given-names>GT</given-names></name></person-group> (<year>1991</year>) <article-title>The taxonomic value of the ornamentation of spores in the <italic><tp:taxon-name><tp:taxon-name-part taxon-name-part-type="genus">Xerocomus</tp:taxon-name-part></tp:taxon-name></italic> group of <italic><tp:taxon-name><tp:taxon-name-part taxon-name-part-type="genus">Boletus</tp:taxon-name-part></tp:taxon-name></italic>.</article-title><source>Persoonia</source><volume>14</volume>(<issue>3</issue>): <fpage>245</fpage>–<lpage>273</lpage>.</mixed-citation></ref><ref id="B71"><mixed-citation xmlns:xlink="http://www.w3.org/1999/xlink" xlink:type="simple">Index Fungorum (<year>2025</year>) Index Fungorum. <ext-link xlink:href="http://www.indexfungorum.org/" ext-link-type="uri" xlink:type="simple">http://www.indexfungorum.org/</ext-link> [Accessed on 30.01.2025]</mixed-citation></ref></ref-list></tp:taxon-treatment>
