# Supplementary material for: ﻿Morphological and molecular re-assessment of European and Levantine species of the genus Hortiboletus (Boletaceae)
Source: IMA Fungus. 2025 Jun 12;16:e144731. doi: 10.3897/imafungus.16.144731 (PMC12179652; doi:10.3897/imafungus.16.144731)
Supplement: XML Treatment for Hortiboletus bubalinus [file imafungus.16.144731-treatment3.xml]

<!DOCTYPE tp:taxon-treatment
  PUBLIC "-//TaxonX//DTD Taxonomic Treatment Publishing DTD v0 20100105//EN" "tax-treatment-NSO.dtd">
<tp:taxon-treatment xmlns:tp="http://www.plazi.org/taxpub"><tp:treatment-meta><kwd-group><label>Taxon classification</label><kwd>
              <named-content content-type="kingdom">Fungi</named-content>
            </kwd><kwd>
              <named-content content-type="order">Boletales</named-content>
            </kwd><kwd>
              <named-content content-type="family">Boletaceae</named-content>
            </kwd></kwd-group><mixed-citation publication-type="journal"><person-group><name><surname>Biketova</surname><given-names>Alona Yu.</given-names></name><name><surname>Svetasheva</surname><given-names>Tatyana Yu.</given-names></name><name><surname>Taylor</surname><given-names>Andy F. S.</given-names></name><name><surname>Simonini</surname><given-names>Giampaolo</given-names></name><name><surname>Gelardi</surname><given-names>Matteo</given-names></name><name><surname>Morozova</surname><given-names>Olga V.</given-names></name><name><surname>Polemis</surname><given-names>Elias</given-names></name><name><surname>Muñoz</surname><given-names>José A.</given-names></name><name><surname>Albert</surname><given-names>László</given-names></name><name><surname>Saitta</surname><given-names>Salvatore</given-names></name><name><surname>Wasser</surname><given-names>Solomon P.</given-names></name><name><surname>Nevo</surname><given-names>Eviatar</given-names></name><name><surname>Zervakis</surname><given-names>Georgios I.</given-names></name><name><surname>Vizzini</surname><given-names>Alfredo</given-names></name><name><surname>Dima</surname><given-names>Bálint</given-names></name></person-group><article-title>﻿Morphological and molecular re-assessment of European and Levantine species of the genus <italic><tp:taxon-name><tp:taxon-name-part taxon-name-part-type="genus" reg="Hortiboletus">Hortiboletus</tp:taxon-name-part></tp:taxon-name></italic> (<italic><tp:taxon-name><tp:taxon-name-part taxon-name-part-type="family">Boletaceae</tp:taxon-name-part></tp:taxon-name></italic>)</article-title><source>IMA Fungus</source><day>12</day><month>06</month><year>2025</year><volume>16</volume><pub-id pub-id-type="doi">10.3897/imafungus.16.144731</pub-id></mixed-citation></tp:treatment-meta><tp:nomenclature><label>﻿</label><tp:taxon-name>
            <object-id xmlns:xlink="http://www.w3.org/1999/xlink" content-type="arpha" xlink:type="simple">D6EA9E4B-9B39-5128-9B91-53846A27A41D</object-id>
            <tp:taxon-name-part taxon-name-part-type="genus" reg="Hortiboletus">Hortiboletus</tp:taxon-name-part>
            <tp:taxon-name-part taxon-name-part-type="species" reg="bubalinus">bubalinus</tp:taxon-name-part>
            <object-id xmlns:xlink="http://www.w3.org/1999/xlink" content-type="mycobank" xlink:type="simple">MB551312</object-id>
          </tp:taxon-name><tp:taxon-authority>(Oolbekk. &amp; Duin) L. Albert &amp; Dima, Index Fungorum 251: 1 (2015)</tp:taxon-authority><xref ref-type="fig" rid="F7">Figs 8</xref><xref ref-type="fig" rid="F8">, 9</xref><xref ref-type="fig" rid="F9">, 10</xref><tp:nomenclature-citation-list><tp:nomenclature-citation><tp:taxon-name>
                <tp:taxon-name-part taxon-name-part-type="genus" reg="Boletus"/>
                <tp:taxon-name-part taxon-name-part-type="species" reg="bubalinus"/>
              </tp:taxon-name><comment>≡ <tp:taxon-name><tp:taxon-name-part taxon-name-part-type="genus" reg="Boletus">Boletus</tp:taxon-name-part><tp:taxon-name-part taxon-name-part-type="species" reg="bubalinus">bubalinus</tp:taxon-name-part></tp:taxon-name> Oolbekk. &amp; Duin, in Oolbekkink, Persoonia <bold>14</bold>(3): 367 (1991) </comment></tp:nomenclature-citation><tp:nomenclature-citation><tp:taxon-name>
                <tp:taxon-name-part taxon-name-part-type="genus" reg="Xerocomellus"/>
                <tp:taxon-name-part taxon-name-part-type="species" reg="bubalinus"/>
              </tp:taxon-name><comment>≡ <tp:taxon-name><tp:taxon-name-part taxon-name-part-type="genus" reg="Xerocomellus">Xerocomellus</tp:taxon-name-part><tp:taxon-name-part taxon-name-part-type="species" reg="bubalinus">bubalinus</tp:taxon-name-part></tp:taxon-name> (Oolbekk. &amp; Duin) Mikšík, Index Fungorum <bold>182</bold>: 1 (2014) </comment></tp:nomenclature-citation><tp:nomenclature-citation><tp:taxon-name>
                <tp:taxon-name-part taxon-name-part-type="genus" reg="Xerocomus"/>
                <tp:taxon-name-part taxon-name-part-type="species" reg="bubalinus"/>
              </tp:taxon-name><comment>≡ <tp:taxon-name><tp:taxon-name-part taxon-name-part-type="genus" reg="Xerocomus">Xerocomus</tp:taxon-name-part><tp:taxon-name-part taxon-name-part-type="species" reg="bubalinus">bubalinus</tp:taxon-name-part></tp:taxon-name> (Oolbekk. &amp; Duin) Redeuilh, Docums Mycol. <bold>23</bold>(no. 89): 62 (1993) </comment></tp:nomenclature-citation><tp:nomenclature-citation><tp:taxon-name>
                <tp:taxon-name-part taxon-name-part-type="genus" reg="Xerocomus"/>
                <tp:taxon-name-part taxon-name-part-type="species" reg="erubescens"/>
              </tp:taxon-name><comment>? = <tp:taxon-name><tp:taxon-name-part taxon-name-part-type="genus" reg="Xerocomus">Xerocomus</tp:taxon-name-part><tp:taxon-name-part taxon-name-part-type="species" reg="erubescens">erubescens</tp:taxon-name-part></tp:taxon-name> Cadiñanos &amp; J.A. Muñoz, Belarra <bold>9</bold>: 61 (1992) </comment></tp:nomenclature-citation><tp:nomenclature-citation><tp:taxon-name>
                <tp:taxon-name-part taxon-name-part-type="genus" reg="Boletus"/>
                <tp:taxon-name-part taxon-name-part-type="species" reg="populinus"/>
              </tp:taxon-name><comment>? – ‘<tp:taxon-name><tp:taxon-name-part taxon-name-part-type="genus" reg="Boletus">Boletus</tp:taxon-name-part><tp:taxon-name-part taxon-name-part-type="species" reg="populinus">populinus</tp:taxon-name-part></tp:taxon-name>’ Oolbekk. &amp; Duin (1988), Coolia <bold>31</bold>(1): 11, <italic>nom. illeg.</italic>, <italic>nom. prov.</italic>, Art. 53.1 (Shenzhen), non <tp:taxon-name><tp:taxon-name-part taxon-name-part-type="genus" reg="Boletus">B.</tp:taxon-name-part><tp:taxon-name-part taxon-name-part-type="species" reg="populinus">populinus</tp:taxon-name-part></tp:taxon-name> Schumach., Enum. Pl. <bold>2</bold>: 384 (1803), q. e. <tp:taxon-name><tp:taxon-name-part taxon-name-part-type="genus" reg="Oxyporus">Oxyporus</tp:taxon-name-part><tp:taxon-name-part taxon-name-part-type="species" reg="populinus">populinus</tp:taxon-name-part></tp:taxon-name> (Schumach.) Donk </comment></tp:nomenclature-citation></tp:nomenclature-citation-list></tp:nomenclature><tp:treatment-sec sec-type="Holotype examined here" id="SECID0E2IAK"><title>Holotype examined here.</title><p>NETHERLANDS • North Holland: Aerdenhout, A.W. dunes, near Ezelenvlak, on sandy soil, under <italic><tp:taxon-name><tp:taxon-name-part taxon-name-part-type="genus" reg="Pinus">Pinus</tp:taxon-name-part></tp:taxon-name></italic> and <italic><tp:taxon-name><tp:taxon-name-part taxon-name-part-type="genus" reg="Populus">Populus</tp:taxon-name-part></tp:taxon-name></italic>, 14.10.1983, leg. G. Oolbekkink &amp; W. van Duin, L0053449 (G. Oolbekkink &amp; W. van Duin 145 – collector’s number), GenBank: <abbrev xmlns:xlink="http://www.w3.org/1999/xlink" xlink:title="nuclear ribosomal internal transcribed spacer" id="ABBRID0EPJAK" xlink:type="simple">ITS</abbrev> – <ext-link xmlns:xlink="http://www.w3.org/1999/xlink" xlink:href="PV094766" ext-link-type="gen" xlink:type="simple">PV094766</ext-link> and <ext-link xmlns:xlink="http://www.w3.org/1999/xlink" xlink:href="PV094767" ext-link-type="gen" xlink:type="simple">PV094767</ext-link>.</p><fig id="F8" position="float" orientation="portrait"><object-id xmlns:xlink="http://www.w3.org/1999/xlink" content-type="doi" xlink:type="simple">10.3897/imafungus.16.144731.figure9</object-id><object-id xmlns:xlink="http://www.w3.org/1999/xlink" content-type="arpha" xlink:type="simple">994D03B6-5BF5-518E-B53D-76910CEDF22F</object-id><label>Figure 9.</label><caption><p><italic><tp:taxon-name><tp:taxon-name-part taxon-name-part-type="genus" reg="Hortiboletus">Hortiboletus</tp:taxon-name-part><tp:taxon-name-part taxon-name-part-type="species" reg="bubalinus">bubalinus</tp:taxon-name-part></tp:taxon-name></italic> basidiomes: <bold>a</bold> holotype collection L 0053449; <bold>b</bold> AL12-28; <bold>c</bold> AL22-75; <bold>d</bold> MCVE25582; <bold>e</bold> TUR-A209256; <bold>f</bold> LE F-315962; <bold>g</bold> GS10842; <bold>h</bold> LE F-332081; <bold>i</bold> LE F-332077. Photos: (<bold>a</bold>) B. Dima; (<bold>b-c</bold>) L. Albert; (<bold>d</bold>) M. Gelardi; (<bold>e</bold>) S. Saitta; (<bold>f</bold>) O. V. Morozova; (<bold>g</bold>) E. Bizio; (<bold>h</bold>) T. Yu. Svetasheva; (<bold>i</bold>) E. S. Popov.</p></caption><graphic xmlns:xlink="http://www.w3.org/1999/xlink" xlink:href="imafungus-16-e144731-g009.jpg" position="float" orientation="portrait" xlink:type="simple" id="oo_1351687.jpg"><uri content-type="original_file" xlink:type="simple">https://binary.pensoft.net/fig/1351687</uri></graphic></fig></tp:treatment-sec><tp:treatment-sec sec-type="description" id="SECID0EXLAK"><title>Description.</title><p><bold><italic>Basidiomes</italic></bold> pileate-stipitate, xerocomoid, epigeal, small to medium-small sized. <bold><italic>Ontogenetic development</italic></bold> gymnocarpic.</p><fig id="F9" position="float" orientation="portrait"><object-id xmlns:xlink="http://www.w3.org/1999/xlink" content-type="doi" xlink:type="simple">10.3897/imafungus.16.144731.figure10</object-id><object-id xmlns:xlink="http://www.w3.org/1999/xlink" content-type="arpha" xlink:type="simple">0D7E8A76-B34A-50F5-9D54-EABF2AED0079</object-id><label>Figure 10.</label><caption><p>Microscopical features of <italic><tp:taxon-name><tp:taxon-name-part taxon-name-part-type="genus" reg="Hortiboletus">H.</tp:taxon-name-part><tp:taxon-name-part taxon-name-part-type="species" reg="bubalinus">bubalinus</tp:taxon-name-part></tp:taxon-name></italic>: <bold>a</bold> basidiospores of collection MCVE18373 in L4; <bold>b</bold> basidia in Congo red (GS10414); <bold>c</bold> pileipellis in Congo red; <bold>d</bold> pleurocystidia in Congo red, left collection GS10072, others – GS10414; <bold>e</bold> tuft of cheilocystidia in Congo red (GS10414). Scale bar: 10 μm. Photos: G. Simonini.</p></caption><graphic xmlns:xlink="http://www.w3.org/1999/xlink" xlink:href="imafungus-16-e144731-g010.jpg" position="float" orientation="portrait" xlink:type="simple" id="oo_1351688.jpg"><uri content-type="original_file" xlink:type="simple">https://binary.pensoft.net/fig/1351688</uri></graphic></fig><p><bold><italic>Pileus</italic></bold> (2.9–)3.8–10.3(–13.5) cm broad, firstly hemispherical then persistently convex and finally broadly pulvinate-flattened, sometimes slightly depressed at centre, regularly to hardly unevenly shaped by shallow depressions, margin even to faintly wavy-lobed, initially involute then curved downwards or rarely completely plane, not or only a little extending beyond the tubes (up to 1 mm); surface matt, dry, but slightly greasy in aged basidiomes with moist weather, markedly wrinkled and finely pruinose in the early stage of development then tomentose with age, usually not cracked or occasionally areolate towards the peripheral zone; somewhat variable in colour, at first, dark garnet red or dark reddish-brown, but typically paler towards margin (pale orange to yellowish-orange), often later gradually fading to drab tinges and becoming orange ochraceous, sometimes with scattered pinkish hues, then evenly pale ochraceous brown, chamois olive to dull ochraceous buff, often retaining small and dispersed pale-reddish to ochraceous-orange zones (especially in the depressions) and with a thin, reddish-pink marginal band; aged basidiomes can completely lack reddish tones, although some basidiomes retain bright reddish tints with age; unchanging on handling or touching or when injured; subpellis layer pale pink to whitish buff.</p><p><bold><italic>Tubes</italic></bold> up to 12 mm long, at first, thin in side view then increasingly wider with age and shorter than the thickness of the pileus context, easily separable from the context above, adnate, but soon depressed around the stipe apex and shortly decurrent with a tooth, bright yellow to olive yellow then olive brown, bluing on cutting.</p><p><bold><italic>Pores</italic></bold> initially forming a concave or ascending surface, later flattening, at first very small then gradually wider with age (up to 2.0 mm in diameter), compound, labyrinthine becoming angular at maturity, concolourous with the tubes; strongly bluing on bruising and later becoming dirty brownish.</p><p><bold><italic>Stipe</italic></bold> (3.1–)4.3–7.3(–8.3) × 1.1–2.7(–3.2) cm, as long as the pileus diameter at maturity, otherwise slightly to moderately shorter or longer, central to slightly off-centre, solid, firm, dry, straight or faintly curved, at first ventricose or clavate although tapering at the very base, later more or less cylindrical, sometimes remaining inflated downwards or progressively tapering from apex down to the base, not or slightly rooting; surface smooth or with fine punctuations from apex down to the middle part, longitudinally fibrillose with age, without reticulum; usually bright yellow or somewhat reddish at the very apex, flesh pink, reddish-pink to wine red elsewhere, rarely yellow to pale yellow throughout, usually progressively and sometimes completely losing reddish tones with age similarly to the pileus surface and eventually becoming dull buff; yellow ochraceous at the very base, sometimes with brownish-olive hues, occasionally with purplish patches; unchanging or faintly bluing on pressure and finally turning brownish; basal mycelium yellow.</p><p><bold><italic>Context</italic></bold> firm and tough when young, later soft textured and eventually flabby in the pileus (up to 2.3 cm thick in the central zone, up to 1.5 mm thick halfway to margin and gradually becoming thinner towards the edge), fibrous in the stipe, pinkish-red in the pileus in very young to young basidiomes, but with a thin straw yellow to whitish layer above the tubes, becoming pale flesh pink at maturity and eventually fading to dull white in aged basidiomes or on drying; pale yellowish in the stipe, but progressively duller downwards, dirty yellow ochraceous at the very base and, as a rule, devoid of carrot-orange to orange-red dots, which can rarely be present; quickly bruising from light green-blue to blue on exposure, particularly in the pileus-stipe connection zone, above the tubes and in the peripheral layers of the stipe; after a few minutes, the bluing extends quite intensely to the lower part of the stipe (particularly in young basidiomes) and later becomes drab yellowish-olive, unchanging in the pinkish-red zone underneath the pileus surface; the oxidation phenomenon is less intense in old fruiting bodies and can be absent in very old basidiomes; context pinkish in the areas eaten by slugs and brownish where eroded by maggots; subhymenophoral layer yellowish-white; exsiccate brownish and reddish tones completely disappear during drying process.</p><p><bold><italic>Spore print</italic></bold> olive brown.</p><p><bold><italic>Odour</italic></bold> strong, pleasant, fruit-like but with an “iron” component. <bold><italic>Taste</italic></bold> mild.</p><p><bold><italic>Macrochemical spot-test reactions</italic></bold>: Melzer’s reagent: a weak fleeting-amyloid reaction on the hymenophoral trama and on the stipe and pileus context of fresh and dry basidiomes; 20% <abbrev xmlns:xlink="http://www.w3.org/1999/xlink" xlink:title="5% potassium hydroxide" id="ABBRID0EZPAK" xlink:type="simple">KOH</abbrev>: pale to bright orange on hymenophore and context, reddish-brown on pileus and stipe surface; 25% NH<sub>4</sub>OH: none; 10% FeSO<sub>4</sub>: none; 10% H<sub>2</sub>SO<sub>4</sub>: none on context, orange on pileus and stipe surface and hymenophore.</p><p><bold><italic>Basidiospores</italic></bold> [1020/35/35] (10.7–)11.7 ± 0.6(–13.3) × (4.3–)4.8 ± 0.2(–5.3) μm, Q = (2.26–) 2.46 ± 0.10(–2.70), <abbrev xmlns:xlink="http://www.w3.org/1999/xlink" xlink:title="average spore volume" id="ABBRID0EMQAK" xlink:type="simple">Vm</abbrev> = 140 ± 20 μm<sup>3</sup>, sometimes abnormally large – up to 19.0 × 7.5 μm, inequilateral, fusiform to ellipsoid-fusiform in side view, narrowly or moderately ellipsoid to amygdaliform in face view, smooth, apex rounded, with a short apiculus, usually with a distinct suprahilar depression and with a slightly pronounced adaxial swelling, moderately to decidedly thick-walled (up to 1 μm), straw yellow to bright yellow-coloured in water and 5% <abbrev xmlns:xlink="http://www.w3.org/1999/xlink" xlink:title="5% potassium hydroxide" id="ABBRID0ESQAK" xlink:type="simple">KOH</abbrev>, having one, two or three large oil droplets when mature, rarely pluri-guttulate, inamyloid and with an orthochromatic reaction.</p><p><bold><italic>Basidia</italic></bold> [101/7/7] (27.4–)36.1 ± 4.7(–44.2) × (8.8–)11.4 ± 1.4(–13.0) μm, subclavate to clavate, moderately thick-walled (0.5–0.7 μm), predominantly 4-spored, sterigmata (1.5–)3.2 ± 0.8(–4.5) μm, hyaline to pale yellowish and containing straw-yellow oil guttules in water and 5% <abbrev xmlns:xlink="http://www.w3.org/1999/xlink" xlink:title="5% potassium hydroxide" id="ABBRID0E4QAK" xlink:type="simple">KOH</abbrev>; basidioles subcylindrical to faintly clavate, similar in size to basidia.</p><p><bold><italic>Cheilocystidia</italic></bold> [20/3/3] (45.4–)56.7 ± 10.9(–72.3) × (6.9–)8.6 ± 1.8(–11.5) μm, relatively common, moderately slender, projecting straight to sometimes flexuous, subcylindrical-fusiform, fusiform to ventricose-fusiform, with rounded tip, smooth, moderately thick-walled (0.5–1.0 μm), hyaline to pale yellowish in water and 5% <abbrev xmlns:xlink="http://www.w3.org/1999/xlink" xlink:title="5% potassium hydroxide" id="ABBRID0EIRAK" xlink:type="simple">KOH</abbrev>, without epiparietal encrustations. <bold><italic>Pleurocystidia</italic></bold> [38/3/3] (40.9–)56.6 ± 8.0(–77.9) × (7.9–)11.8 ± 2.3(–16.5) μm, infrequent, shape, size, colour and chemical reactions similar to cheilocystidia. <bold><italic>Pseudocystidia</italic></bold> not observed.</p><p><bold><italic>Hymenophoral trama</italic></bold> bilaterally divergent intermediate between the “<italic><tp:taxon-name><tp:taxon-name-part taxon-name-part-type="genus" reg="Phylloporus">Phylloporus</tp:taxon-name-part></tp:taxon-name></italic>-type” and the “<italic><tp:taxon-name><tp:taxon-name-part taxon-name-part-type="genus" reg="Boletus">Boletus</tp:taxon-name-part></tp:taxon-name></italic>-type”, but quite closer to the former, with moderately divergent and tightly arranged, non-gelatinous hyphae (lateral strata hyphae in transversal section touching or almost touching each other, 0–4 (–5) μm apart), hyaline to very pale yellowish in water and 5% <abbrev xmlns:xlink="http://www.w3.org/1999/xlink" xlink:title="5% potassium hydroxide" id="ABBRID0EMSAK" xlink:type="simple">KOH</abbrev>, inamyloid in Melzer’s; mediostratum axially arranged, consisting of a tightly adpressed, non-gelatinous bundle of hyphae; in Congo red, the mediostratum is concolourous with or slightly darker than the lateral strata.</p><p><bold><italic>Pileipellis</italic></bold> a physalo-palisadoderm consisting of erect subparallel to parallel chains of short, stout, septate hyphae; terminal elements [1023/29/28] (17.5–)28.7 ± 8.1(–58.5) × (7.1–)13.2 ± 3.1(–20.3) μm, Q = (1.63–) 2.31 ± 0.66(–4.84), versiform, usually more or less swollen, mainly bullet-shaped or acorn-shaped, less frequently broadly cylindrical, ventricose to ovoid or cystidioid, but also globose or subglobose, sometimes mucronate, more rarely peanut-shaped, conical or utriform, occasionally lanceolate or filamentous and sinuous and then particularly long (up to 86 μm long), often bifurcate, apex rounded-obtuse or pointed, moderately thick-walled (up to 1 μm), hyaline to pale yellow in water and 5% <abbrev xmlns:xlink="http://www.w3.org/1999/xlink" xlink:title="5% potassium hydroxide" id="ABBRID0EATAK" xlink:type="simple">KOH</abbrev>; subterminal elements usually inflated, swollen to vesiculose and broader than terminal ones (up to 38 μm broad), often branched; pileipellis elements moderately to strongly ornamented by granular or zebra-like epiparietal encrustations, more evident and pronounced on subpellis hyphae, but also present on terminal cells surface, although less outlined, brownish in 5% <abbrev xmlns:xlink="http://www.w3.org/1999/xlink" xlink:title="5% potassium hydroxide" id="ABBRID0EWTAK" xlink:type="simple">KOH</abbrev>.</p><p><bold><italic>Stipitipellis</italic></bold> a layer of slender, parallel to subparallel and longitudinally running, smooth-walled, adpressed hyphae, 5–14 μm broad, hyaline to pale yellowish in water and 5% <abbrev xmlns:xlink="http://www.w3.org/1999/xlink" xlink:title="5% potassium hydroxide" id="ABBRID0EBUAK" xlink:type="simple">KOH</abbrev>; the stipe apex is covered by a well-developed caulohymenial layer consisting of sterile caulobasidioles, very sparse, predominantly 2- and 4-spored, fertile caulobasidia and scattered projecting caulocystidia, similar in shape and size to the hymenial cystidia; elsewhere, the stipe surface exhibits isolated clusters of cystidioid to clavate, sterile elements, 4–9 μm broad. <bold><italic>Lateral stipe stratum</italic></bold> under the caulohymenium only rarely present and obscurely differentiated from the stipe trama, of the “boletoid” type; at the stipe apex, a 20–30 μm thick layer consisting of divergent, inclined and running towards the external surface, densely arranged hyphae.</p><p><bold><italic>Stipe trama</italic></bold> composed of subparallel to confusedly and densely arranged, loosely interwoven, filamentous, smooth, inamyloid hyphae, 2–8 μm broad.</p><p><bold><italic>Clamp connections</italic></bold> absent in all tissues.</p></tp:treatment-sec><tp:treatment-sec sec-type="ecology" id="SECID0E6UAK"><title>Ecology and phenology.</title><p>solitary to gregarious or even subcaespitose, growing on litter, among grass or on bare soil, mainly in moist anthropogenic environments, such as public and private gardens, urban parks, or rural areas under a large array of ectomycorrhizal trees of the families <italic><tp:taxon-name><tp:taxon-name-part taxon-name-part-type="family">Salicaceae</tp:taxon-name-part></tp:taxon-name></italic>, <italic><tp:taxon-name><tp:taxon-name-part taxon-name-part-type="family">Malvaceae</tp:taxon-name-part></tp:taxon-name></italic>, <italic><tp:taxon-name><tp:taxon-name-part taxon-name-part-type="family">Fagaceae</tp:taxon-name-part></tp:taxon-name></italic>, <italic><tp:taxon-name><tp:taxon-name-part taxon-name-part-type="family">Betulaceae</tp:taxon-name-part></tp:taxon-name></italic>, <italic><tp:taxon-name><tp:taxon-name-part taxon-name-part-type="family">Pinaceae</tp:taxon-name-part></tp:taxon-name></italic>, including preferably <italic><tp:taxon-name><tp:taxon-name-part taxon-name-part-type="genus" reg="Populus">Populus</tp:taxon-name-part></tp:taxon-name></italic> spp. (<italic><tp:taxon-name><tp:taxon-name-part taxon-name-part-type="genus" reg="Populus">P.</tp:taxon-name-part><tp:taxon-name-part taxon-name-part-type="species" reg="alba">alba</tp:taxon-name-part></tp:taxon-name></italic>, <italic><tp:taxon-name><tp:taxon-name-part taxon-name-part-type="genus" reg="Populus">P.</tp:taxon-name-part><tp:taxon-name-part taxon-name-part-type="species" reg="nigra">nigra</tp:taxon-name-part></tp:taxon-name></italic>, <italic><tp:taxon-name><tp:taxon-name-part taxon-name-part-type="genus" reg="Populus">P.</tp:taxon-name-part><tp:taxon-name-part taxon-name-part-type="species" reg="tremula">tremula</tp:taxon-name-part></tp:taxon-name></italic>, <italic><tp:taxon-name><tp:taxon-name-part taxon-name-part-type="genus" reg="Populus">Populus</tp:taxon-name-part></tp:taxon-name></italic> hybrids), <italic><tp:taxon-name><tp:taxon-name-part taxon-name-part-type="genus" reg="Tilia">Tilia</tp:taxon-name-part></tp:taxon-name></italic> spp. (<italic><tp:taxon-name><tp:taxon-name-part taxon-name-part-type="genus" reg="Tilia">T.</tp:taxon-name-part><tp:taxon-name-part taxon-name-part-type="species" reg="cordata">cordata</tp:taxon-name-part></tp:taxon-name></italic>, <tp:taxon-name><tp:taxon-name-part taxon-name-part-type="genus" reg="Tilia">T.</tp:taxon-name-part><tp:taxon-name-part taxon-name-part-type="hybrid-sign">×</tp:taxon-name-part><tp:taxon-name-part taxon-name-part-type="species" reg="europaea">europaea</tp:taxon-name-part></tp:taxon-name>, <italic><tp:taxon-name><tp:taxon-name-part taxon-name-part-type="genus" reg="Tilia">T.</tp:taxon-name-part><tp:taxon-name-part taxon-name-part-type="species" reg="platyphyllos">platyphyllos</tp:taxon-name-part></tp:taxon-name></italic>), <italic><tp:taxon-name><tp:taxon-name-part taxon-name-part-type="genus" reg="Quercus">Quercus</tp:taxon-name-part></tp:taxon-name></italic> spp. (<italic><tp:taxon-name><tp:taxon-name-part taxon-name-part-type="genus" reg="Quercus">Q.</tp:taxon-name-part><tp:taxon-name-part taxon-name-part-type="species" reg="cerris">cerris</tp:taxon-name-part></tp:taxon-name></italic>, <italic><tp:taxon-name><tp:taxon-name-part taxon-name-part-type="genus" reg="Quercus">Q.</tp:taxon-name-part><tp:taxon-name-part taxon-name-part-type="species" reg="ilex">ilex</tp:taxon-name-part></tp:taxon-name></italic>, <italic><tp:taxon-name><tp:taxon-name-part taxon-name-part-type="genus" reg="Quercus">Q.</tp:taxon-name-part><tp:taxon-name-part taxon-name-part-type="species" reg="petraea">petraea</tp:taxon-name-part></tp:taxon-name></italic>, <italic><tp:taxon-name><tp:taxon-name-part taxon-name-part-type="genus" reg="Quercus">Q.</tp:taxon-name-part><tp:taxon-name-part taxon-name-part-type="species" reg="robur">robur</tp:taxon-name-part></tp:taxon-name></italic>), and <italic><tp:taxon-name><tp:taxon-name-part taxon-name-part-type="genus" reg="Fagus">Fagus</tp:taxon-name-part><tp:taxon-name-part taxon-name-part-type="species" reg="sylvatica">sylvatica</tp:taxon-name-part></tp:taxon-name></italic>, but sometimes also <italic><tp:taxon-name><tp:taxon-name-part taxon-name-part-type="genus" reg="Picea">Picea</tp:taxon-name-part></tp:taxon-name></italic> spp. (<italic><tp:taxon-name><tp:taxon-name-part taxon-name-part-type="genus" reg="Picea">P.</tp:taxon-name-part><tp:taxon-name-part taxon-name-part-type="species" reg="abies">abies</tp:taxon-name-part></tp:taxon-name></italic>, <tp:taxon-name><tp:taxon-name-part taxon-name-part-type="genus" reg="Populus">P.</tp:taxon-name-part><tp:taxon-name-part taxon-name-part-type="hybrid-sign">×</tp:taxon-name-part><tp:taxon-name-part taxon-name-part-type="species" reg="fennica">fennica</tp:taxon-name-part></tp:taxon-name>, <italic><tp:taxon-name><tp:taxon-name-part taxon-name-part-type="genus" reg="Populus">P.</tp:taxon-name-part><tp:taxon-name-part taxon-name-part-type="species" reg="pungens">pungens</tp:taxon-name-part></tp:taxon-name></italic>), <italic><tp:taxon-name><tp:taxon-name-part taxon-name-part-type="genus" reg="Betula">Betula</tp:taxon-name-part></tp:taxon-name></italic> spp. (<italic><tp:taxon-name><tp:taxon-name-part taxon-name-part-type="genus" reg="Betula">B.</tp:taxon-name-part><tp:taxon-name-part taxon-name-part-type="species" reg="pendula">pendula</tp:taxon-name-part></tp:taxon-name></italic>), <italic><tp:taxon-name><tp:taxon-name-part taxon-name-part-type="genus" reg="Carpinus">Carpinus</tp:taxon-name-part><tp:taxon-name-part taxon-name-part-type="species" reg="betulus">betulus</tp:taxon-name-part></tp:taxon-name></italic>, <italic><tp:taxon-name><tp:taxon-name-part taxon-name-part-type="genus" reg="Corylus">Corylus</tp:taxon-name-part><tp:taxon-name-part taxon-name-part-type="species" reg="avellana">avellana</tp:taxon-name-part></tp:taxon-name></italic>, <italic><tp:taxon-name><tp:taxon-name-part taxon-name-part-type="genus" reg="Castanea">Castanea</tp:taxon-name-part><tp:taxon-name-part taxon-name-part-type="species" reg="sativa">sativa</tp:taxon-name-part></tp:taxon-name></italic>, <italic><tp:taxon-name><tp:taxon-name-part taxon-name-part-type="genus" reg="Carya">Carya</tp:taxon-name-part><tp:taxon-name-part taxon-name-part-type="species" reg="ovata">ovata</tp:taxon-name-part></tp:taxon-name></italic>, and <italic><tp:taxon-name><tp:taxon-name-part taxon-name-part-type="genus" reg="Pinus">Pinus</tp:taxon-name-part><tp:taxon-name-part taxon-name-part-type="species" reg="radiata">radiata</tp:taxon-name-part></tp:taxon-name></italic>; some collections of <italic><tp:taxon-name><tp:taxon-name-part taxon-name-part-type="genus" reg="Hortiboletus">H.</tp:taxon-name-part><tp:taxon-name-part taxon-name-part-type="species" reg="bubalinus">bubalinus</tp:taxon-name-part></tp:taxon-name></italic> have been found in mixed forest with the presence of <italic><tp:taxon-name><tp:taxon-name-part taxon-name-part-type="genus" reg="Pinus">Pinus</tp:taxon-name-part></tp:taxon-name></italic> spp. (<italic><tp:taxon-name><tp:taxon-name-part taxon-name-part-type="genus" reg="Populus">P.</tp:taxon-name-part><tp:taxon-name-part taxon-name-part-type="species" reg="nigra">nigra</tp:taxon-name-part></tp:taxon-name></italic>, <italic><tp:taxon-name><tp:taxon-name-part taxon-name-part-type="genus" reg="Pinus">P.</tp:taxon-name-part><tp:taxon-name-part taxon-name-part-type="species" reg="pinea">pinea</tp:taxon-name-part></tp:taxon-name></italic>, <italic><tp:taxon-name><tp:taxon-name-part taxon-name-part-type="genus" reg="Pinus">P.</tp:taxon-name-part><tp:taxon-name-part taxon-name-part-type="species" reg="sylvestris">sylvestris</tp:taxon-name-part></tp:taxon-name></italic>), <italic><tp:taxon-name><tp:taxon-name-part taxon-name-part-type="genus" reg="Cedrus">Cedrus</tp:taxon-name-part></tp:taxon-name></italic> (<italic><tp:taxon-name><tp:taxon-name-part taxon-name-part-type="genus" reg="Cedrus">C.</tp:taxon-name-part><tp:taxon-name-part taxon-name-part-type="species" reg="atlantica">atlantica</tp:taxon-name-part></tp:taxon-name></italic>, <italic><tp:taxon-name><tp:taxon-name-part taxon-name-part-type="genus" reg="Cedrus">C.</tp:taxon-name-part><tp:taxon-name-part taxon-name-part-type="species" reg="deodara">deodara</tp:taxon-name-part></tp:taxon-name></italic>), <italic><tp:taxon-name><tp:taxon-name-part taxon-name-part-type="genus" reg="Larix">Larix</tp:taxon-name-part><tp:taxon-name-part taxon-name-part-type="species" reg="decidua">decidua</tp:taxon-name-part></tp:taxon-name></italic>, <italic><tp:taxon-name><tp:taxon-name-part taxon-name-part-type="genus" reg="Salix">Salix</tp:taxon-name-part><tp:taxon-name-part taxon-name-part-type="species" reg="alba">alba</tp:taxon-name-part></tp:taxon-name></italic>, and <italic><tp:taxon-name><tp:taxon-name-part taxon-name-part-type="genus" reg="Alnus">Alnus</tp:taxon-name-part><tp:taxon-name-part taxon-name-part-type="species" reg="glutinosa">glutinosa</tp:taxon-name-part></tp:taxon-name></italic>, but there are no finds in monodominant forest communities formed by these tree species alone (<xref ref-type="bibr" rid="B120">Oolbekkink (1991)</xref>; <xref ref-type="bibr" rid="B91">Ladurner and Simonini (2003)</xref>; <xref ref-type="bibr" rid="B5">Albert (2004)</xref>; <xref ref-type="bibr" rid="B107">Muñoz et al. (2008)</xref>; <xref ref-type="bibr" rid="B111">Musumeci (2008)</xref>; <xref ref-type="bibr" rid="B14">Assyov and Stoykov (2011)</xref>; <xref ref-type="bibr" rid="B189">Wilgan and Leski (2022)</xref>, GP; <xref ref-type="bibr" rid="B78">Kasparavičius and Iršėnaitė (2023)</xref>; Assyov in litt.; Cooper and Park in litt., GP; Klofac in litt.; Saar et al. unpubl., GP; pers. obs., GP). The main fruiting period is from spring (late April) to late autumn and early winter in Mediterranean area (November to early December).</p></tp:treatment-sec><tp:treatment-sec sec-type="distribution" id="SECID0E5CBK"><title>Known distribution (see Fig. 4b).</title><p>This is a species with a natural circumboreal distribution, widespread in Europe and Western Asia, also found in the USA and introduced in New Zealand (based on sequences data from <abbrev xmlns:xlink="http://www.w3.org/1999/xlink" xlink:title="International Nucleotide Sequence Database Collaboration" id="ABBRID0EEDBK" xlink:type="simple">INSDC</abbrev>, see phylogenetic analysis), and much more frequent than previously assumed (Fig. <xref ref-type="fig" rid="F3">4b</xref>). Reported to date from Asia: Turkey (<xref ref-type="bibr" rid="B7">Allı et al. 2019</xref>); Australia and Oceania: New Zealand (<xref ref-type="bibr" rid="B56">GBIF 2024</xref>; Cooper and Park in litt., GP); Europe: Austria (<xref ref-type="bibr" rid="B105">Montag 2009</xref>; <xref ref-type="bibr" rid="B165">Šutara et al. 2009</xref>; Klofac in litt.; this study, GP), Belgium (<xref ref-type="bibr" rid="B179">Vadthanarat et al. (2019)</xref>, as <italic><tp:taxon-name><tp:taxon-name-part taxon-name-part-type="genus" reg="Xerocomellus">Xerocomellus</tp:taxon-name-part><tp:taxon-name-part taxon-name-part-type="species" reg="porosporus">porosporus</tp:taxon-name-part></tp:taxon-name></italic>, GP), Bulgaria (<xref ref-type="bibr" rid="B14">Assyov and Stoykov 2011</xref>), Czechia (<xref ref-type="bibr" rid="B163">Šuhaj and Mikšík 2016</xref>; <xref ref-type="bibr" rid="B104">Mikšík 2017</xref>), Estonia (Saar unpubl., GP – UDB024777), Finland (this study, GP), France (<xref ref-type="bibr" rid="B111">Musumeci 2008</xref>; <xref ref-type="bibr" rid="B129">Péan and Mornand 2009</xref>; this study, GP), Germany (<xref ref-type="bibr" rid="B73">Kaldorf et al. (2004)</xref>, as Uncultured <italic><tp:taxon-name><tp:taxon-name-part taxon-name-part-type="family">Boletaceae</tp:taxon-name-part></tp:taxon-name></italic>, GP; <xref ref-type="bibr" rid="B81">Klofac (2007)</xref>; this study, GP), Greece (this study, GP); Hungary (<xref ref-type="bibr" rid="B5">Albert 2004</xref>; <xref ref-type="bibr" rid="B75">Kaposvári 2013</xref>; this study, GP), Italy (<xref ref-type="bibr" rid="B57">Gelardi 2009</xref>, <xref ref-type="bibr" rid="B58">2010</xref>; this study, GP), Kosovo* (<xref ref-type="bibr" rid="B138">Ramshaj et al. 2021</xref>), Lithuania (<xref ref-type="bibr" rid="B78">Kasparavičius and Iršėnaitė 2023</xref>), Netherlands (<xref ref-type="bibr" rid="B121">Oolbekkink and van Duin 1988</xref>; <xref ref-type="bibr" rid="B120">Oolbekkink 1991</xref>; <xref ref-type="bibr" rid="B91">Ladurner and Simonini 2003</xref>; <xref ref-type="bibr" rid="B116">Noordeloos 2007</xref>; <xref ref-type="bibr" rid="B117">Noordeloos et al. 2018</xref>; this study, GP), Norway (<xref ref-type="bibr" rid="B83">Knudsen and Taylor 2008</xref>, <xref ref-type="bibr" rid="B84">2012</xref>; this study, GP), Poland (<xref ref-type="bibr" rid="B189">Wilgan and Leski (2022)</xref>, as <italic><tp:taxon-name><tp:taxon-name-part taxon-name-part-type="genus" reg="Xerocomellus">Xerocomellus</tp:taxon-name-part><tp:taxon-name-part taxon-name-part-type="species" reg="chrysenteron">chrysenteron</tp:taxon-name-part></tp:taxon-name></italic>, GP – <ext-link xmlns:xlink="http://www.w3.org/1999/xlink" xlink:href="ON129125" ext-link-type="gen" xlink:type="simple">ON129125</ext-link>), Portugal (Azores Islands, probably introduced) (<xref ref-type="bibr" rid="B68">Iglesias et al. 2021</xref>; <xref ref-type="bibr" rid="B162">Souto et al. 2024</xref>), Russia (<xref ref-type="bibr" rid="B74">Kapitonov (2013)</xref>; <xref ref-type="bibr" rid="B167">Svetasheva et al. (2018)</xref>; <xref ref-type="bibr" rid="B26">Bolshakov et al. (2021)</xref>; <xref ref-type="bibr" rid="B133">Pham et al. (2024)</xref>, GP; this study, GP), Serbia (<xref ref-type="bibr" rid="B178">Uzelac 2009</xref>; this study, GP), Slovakia (Mikšík in litt.), Spain (<xref ref-type="bibr" rid="B107">Muñoz et al. 2008</xref>; this study, GP), Sweden (<xref ref-type="bibr" rid="B168">Taylor and Eberhardt 2006</xref>; <xref ref-type="bibr" rid="B83">Knudsen and Taylor 2008</xref>, <xref ref-type="bibr" rid="B84">2012</xref>; <xref ref-type="bibr" rid="B72">Jeppson and Knuttson 2017</xref>; this study, GP), Switzerland (this study), United Kingdom (<xref ref-type="bibr" rid="B65">Hills 2008</xref>; <xref ref-type="bibr" rid="B31">Burnham and Kibby 2011</xref>; <xref ref-type="bibr" rid="B2">Ainsworth et al. 2013</xref>; <xref ref-type="bibr" rid="B79">Kibby 2017</xref>; this study, GP); North America: USA (<xref ref-type="bibr" rid="B119">Nuhn et al. (2013)</xref>, as <tp:taxon-name><tp:taxon-name-part taxon-name-part-type="genus" reg="Xerocomellus">Xerocomellus</tp:taxon-name-part><tp:taxon-name-part taxon-name-part-type="uncertainty-rank">cf.</tp:taxon-name-part><tp:taxon-name-part taxon-name-part-type="species" reg="rubellus">rubellus</tp:taxon-name-part></tp:taxon-name>, GP; <xref ref-type="bibr" rid="B52">Frank et al. (2020)</xref>, as <italic><tp:taxon-name><tp:taxon-name-part taxon-name-part-type="genus" reg="Hortiboletus">Hortiboletus</tp:taxon-name-part></tp:taxon-name></italic> sp., GP).</p></tp:treatment-sec><tp:treatment-sec sec-type="material" id="SECID0ERKBK"><title>Additional examined material.</title><p>AUSTRIA • Tyrol: Innsbruck, Unikreuzung, under <italic><tp:taxon-name><tp:taxon-name-part taxon-name-part-type="genus" reg="Betula">Betula</tp:taxon-name-part></tp:taxon-name></italic> and <italic><tp:taxon-name><tp:taxon-name-part taxon-name-part-type="genus" reg="Corylus">Corylus</tp:taxon-name-part></tp:taxon-name></italic>, 31.07.1997, leg. H. Ladurner, det. A. Biketova, IB 1997886 (GP); FINLAND • Nylandia: Helsinki, Elaeintarha, <named-content xmlns:xlink="http://www.w3.org/1999/xlink" content-type="dwc:verbatimCoordinates" xlink:type="simple"><named-content content-type="geo-json" specific-use="{&#34;type&#34;:&#34;Point&#34;,&#34;coordinates&#34;:[24.936944,60.188056]}" id="NCID0EILBK" xlink:type="simple">60°11'17"N, 24°56'13"E</named-content></named-content>, on lawn near <italic><tp:taxon-name><tp:taxon-name-part taxon-name-part-type="genus" reg="Populus">P.</tp:taxon-name-part><tp:taxon-name-part taxon-name-part-type="species" reg="tremula">tremula</tp:taxon-name-part></tp:taxon-name></italic>, 26.08.2013, leg. P. Hoeijer, det. A. Biketova &amp; P. Hoeijer, H6045679 (GP); • Loviisa, Pernaja churchyard, <named-content xmlns:xlink="http://www.w3.org/1999/xlink" content-type="dwc:verbatimCoordinates" xlink:type="simple"><named-content content-type="geo-json" specific-use="{&#34;type&#34;:&#34;Point&#34;,&#34;coordinates&#34;:[26.046111,60.438889]}" id="NCID0E2LBK" xlink:type="simple">60°26'20"N, 26°02'46"E</named-content></named-content>, under <italic><tp:taxon-name><tp:taxon-name-part taxon-name-part-type="genus" reg="Quercus">Q.</tp:taxon-name-part><tp:taxon-name-part taxon-name-part-type="species" reg="robur">robur</tp:taxon-name-part></tp:taxon-name></italic>, 09.09.2011, leg. P. Hoeijer, det. A. Biketova &amp; P. Hoeijer, H6032689 (GP); • Porvoo, Kirkkotori, near the church, <named-content xmlns:xlink="http://www.w3.org/1999/xlink" content-type="dwc:verbatimCoordinates" xlink:type="simple"><named-content content-type="geo-json" specific-use="{&#34;type&#34;:&#34;Point&#34;,&#34;coordinates&#34;:[25.660000,60.396944]}" id="NCID0EOMBK" xlink:type="simple">60°23'49"N, 25°39'36"E</named-content></named-content>, in lawn under <tp:taxon-name><tp:taxon-name-part taxon-name-part-type="genus" reg="Tilia">T.</tp:taxon-name-part><tp:taxon-name-part taxon-name-part-type="hybrid-sign">×</tp:taxon-name-part><tp:taxon-name-part taxon-name-part-type="species" reg="europaea">europaea</tp:taxon-name-part></tp:taxon-name>, 16.08.2009, leg. P. Hoeijer, det. A. Biketova &amp; T. Niskanen, H6036888 (GP); FRANCE • Île-de-France: Essonne, Massy, <named-content xmlns:xlink="http://www.w3.org/1999/xlink" content-type="dwc:verbatimCoordinates" xlink:type="simple"><named-content content-type="geo-json" specific-use="{&#34;type&#34;:&#34;Point&#34;,&#34;coordinates&#34;:[2.492778,48.656111]}" id="NCID0EDNBK" xlink:type="simple">48°39'22"N, 2°29'34"E</named-content></named-content>, 80 m, fourteen young to mature basidiomes in the grass close to <italic><tp:taxon-name><tp:taxon-name-part taxon-name-part-type="genus" reg="Quercus">Quercus</tp:taxon-name-part></tp:taxon-name></italic> sp. and other broadleaved tress, 03.06.1994, leg. G. Redeuilh, det. G. Simonini, GS1332; • Grand Est: Haut Rhin, Rixheim, <named-content xmlns:xlink="http://www.w3.org/1999/xlink" content-type="dwc:verbatimCoordinates" xlink:type="simple"><named-content content-type="geo-json" specific-use="{&#34;type&#34;:&#34;Point&#34;,&#34;coordinates&#34;:[7.396944,47.744444]}" id="NCID0ESNBK" xlink:type="simple">47°44'40"N, 7°23'49"E</named-content></named-content>, 253 m, twelve young to mature basidiomes in a grassy ground close to <italic><tp:taxon-name><tp:taxon-name-part taxon-name-part-type="genus" reg="Betula">Betula</tp:taxon-name-part></tp:taxon-name></italic> tree, 07.10.2005, leg. E. Musumeci, det. G. Simonini, GS10414 (GP); GERMANY • Hesse: Giessen, Giessen Botanical Garden, next to the pond, mixed woodland, 10.06.1998, leg. &amp; det. A. Taylor, K-M000168095 (AT1998006; GP) and AT1998007; GREECE • Central Macedonia: Kilkis, Mt. Belles, <named-content xmlns:xlink="http://www.w3.org/1999/xlink" content-type="dwc:verbatimCoordinates" xlink:type="simple"><named-content content-type="geo-json" specific-use="{&#34;type&#34;:&#34;Point&#34;,&#34;coordinates&#34;:[23.050278,41.310000]}" id="NCID0EBOBK" xlink:type="simple">41°18'36"N, 23°3'1"E</named-content></named-content>, under <italic><tp:taxon-name><tp:taxon-name-part taxon-name-part-type="genus" reg="Fagus">F.</tp:taxon-name-part><tp:taxon-name-part taxon-name-part-type="species" reg="sylvatica">sylvatica</tp:taxon-name-part></tp:taxon-name></italic>, 10.09.2009, leg. G. Konstantinidis, det. G. Konstantinidis, E. Polemis, B. Dima &amp; A. Biketova, GK3993 (GP); • ibid. (5 km away from GK3993 location), under <italic><tp:taxon-name><tp:taxon-name-part taxon-name-part-type="genus" reg="Fagus">F.</tp:taxon-name-part><tp:taxon-name-part taxon-name-part-type="species" reg="sylvatica">sylvatica</tp:taxon-name-part></tp:taxon-name></italic>, 10.09.2009, leg. G. Konstantinidis, det. G. Simonini, GK3982 (GS10502); HUNGARY • Bács-Kiskun: Lakitelek-Tőserdő, in park under <italic><tp:taxon-name><tp:taxon-name-part taxon-name-part-type="genus" reg="Tilia">T.</tp:taxon-name-part><tp:taxon-name-part taxon-name-part-type="species" reg="cordata">cordata</tp:taxon-name-part></tp:taxon-name></italic>, 02.10.2022, leg. &amp; det. L. Albert, AL 22-82 (GP); • Tompa, in the garden next to St. Anne’s Church, <named-content xmlns:xlink="http://www.w3.org/1999/xlink" content-type="dwc:verbatimCoordinates" xlink:type="simple"><named-content content-type="geo-json" specific-use="{&#34;type&#34;:&#34;Point&#34;,&#34;coordinates&#34;:[19.534722,46.182778]}" id="NCID0EKPBK" xlink:type="simple">46°10'58"N, 19°32'05"E</named-content></named-content>, under <italic><tp:taxon-name><tp:taxon-name-part taxon-name-part-type="genus" reg="Quercus">Quercus</tp:taxon-name-part></tp:taxon-name></italic> sp. and <italic><tp:taxon-name><tp:taxon-name-part taxon-name-part-type="genus" reg="Acer">Acer</tp:taxon-name-part></tp:taxon-name></italic> sp., two young basidiomes, 22.06.2018, leg. &amp; det. A. Biketova K-M001435679 (AB B18-287); • Budapest: Soroksár, Botancial Garden, under <italic><tp:taxon-name><tp:taxon-name-part taxon-name-part-type="genus" reg="Populus">P.</tp:taxon-name-part><tp:taxon-name-part taxon-name-part-type="species" reg="alba">alba</tp:taxon-name-part></tp:taxon-name></italic>, 18.10.2022, leg. L. Albert &amp; B. Nagy, det. L. Albert, B. Nagy L. &amp; B. Dima, AL 22-91 (GP); • Csongrád-Csanád: Szeged, in front of the Ferenc Móra College, in road border, under <italic><tp:taxon-name><tp:taxon-name-part taxon-name-part-type="genus" reg="Tilia">Tilia</tp:taxon-name-part></tp:taxon-name></italic> sp., 08.06.2013, DB5078; • Szeged, near Fesu str. 11, <named-content xmlns:xlink="http://www.w3.org/1999/xlink" content-type="dwc:verbatimCoordinates" xlink:type="simple"><named-content content-type="geo-json" specific-use="{&#34;type&#34;:&#34;Point&#34;,&#34;coordinates&#34;:[20.159500,46.243139]}" id="NCID0ESQBK" xlink:type="simple">46°14'35.3"N, 20°09'34.2"E</named-content></named-content>, three mature basidiomes, under <italic><tp:taxon-name><tp:taxon-name-part taxon-name-part-type="genus" reg="Quercus">Q.</tp:taxon-name-part><tp:taxon-name-part taxon-name-part-type="species" reg="robur">robur</tp:taxon-name-part></tp:taxon-name></italic> and <italic><tp:taxon-name><tp:taxon-name-part taxon-name-part-type="genus" reg="Tilia">T.</tp:taxon-name-part><tp:taxon-name-part taxon-name-part-type="species" reg="cordata">cordata</tp:taxon-name-part></tp:taxon-name></italic>, 06.06.2018, leg. &amp; det. A. Biketova, K-M001435684 (AB B18-286); • Szeged, next to the Institute of Biology of the University of Szeged, <named-content xmlns:xlink="http://www.w3.org/1999/xlink" content-type="dwc:verbatimCoordinates" xlink:type="simple"><named-content content-type="geo-json" specific-use="{&#34;type&#34;:&#34;Point&#34;,&#34;coordinates&#34;:[20.167667,46.246028]}" id="NCID0EQRBK" xlink:type="simple">46°14'45.7"N, 20°10'03.6"E</named-content></named-content>, under <italic><tp:taxon-name><tp:taxon-name-part taxon-name-part-type="genus" reg="Tilia">T.</tp:taxon-name-part><tp:taxon-name-part taxon-name-part-type="species" reg="cordata">cordata</tp:taxon-name-part></tp:taxon-name></italic>, a single mature basidiome, 06.06.2018, leg. &amp; det. B. Dima, K-M001435688 (AB B18-285); • Nógrád: Börzsöny Mts, near Diósjenő, <named-content xmlns:xlink="http://www.w3.org/1999/xlink" content-type="dwc:verbatimCoordinates" xlink:type="simple"><named-content content-type="geo-json" specific-use="{&#34;type&#34;:&#34;Point&#34;,&#34;coordinates&#34;:[18.989167,47.951528]}" id="NCID0EDSBK" xlink:type="simple">47°57'05.5"N, 18°59'21.0"E</named-content></named-content>, under <italic><tp:taxon-name><tp:taxon-name-part taxon-name-part-type="genus" reg="Carpinus">C.</tp:taxon-name-part><tp:taxon-name-part taxon-name-part-type="species" reg="betulus">betulus</tp:taxon-name-part></tp:taxon-name></italic>, one young and one mature basidiome, leg. &amp; det. L. Albert &amp; A. Biketova, K-M001435711 (AB B18-399, AL 18-73); • ibid., <named-content xmlns:xlink="http://www.w3.org/1999/xlink" content-type="dwc:verbatimCoordinates" xlink:type="simple"><named-content content-type="geo-json" specific-use="{&#34;type&#34;:&#34;Point&#34;,&#34;coordinates&#34;:[19.008778,47.960472]}" id="NCID0EWSBK" xlink:type="simple">47°57'37.7"N, 19°00'31.6"E</named-content></named-content>, in <italic><tp:taxon-name><tp:taxon-name-part taxon-name-part-type="genus" reg="Quercus">Q.</tp:taxon-name-part><tp:taxon-name-part taxon-name-part-type="species" reg="petrea">petrea</tp:taxon-name-part></tp:taxon-name></italic>, <italic><tp:taxon-name><tp:taxon-name-part taxon-name-part-type="genus" reg="Quercus">Q.</tp:taxon-name-part><tp:taxon-name-part taxon-name-part-type="species" reg="cerris">cerris</tp:taxon-name-part></tp:taxon-name></italic>, and <italic><tp:taxon-name><tp:taxon-name-part taxon-name-part-type="genus" reg="Carpinus">C.</tp:taxon-name-part><tp:taxon-name-part taxon-name-part-type="species" reg="betulus">betulus</tp:taxon-name-part></tp:taxon-name></italic> forest, two mature basidiomes, 24.06.2018, leg. &amp; det. A. Biketova &amp; B. Dima, K-M001435709 (AB B18-398); • ibid., under <italic><tp:taxon-name><tp:taxon-name-part taxon-name-part-type="genus" reg="Carpinus">C.</tp:taxon-name-part><tp:taxon-name-part taxon-name-part-type="species" reg="betulus">betulus</tp:taxon-name-part></tp:taxon-name></italic> and <italic><tp:taxon-name><tp:taxon-name-part taxon-name-part-type="genus" reg="Salix">S.</tp:taxon-name-part><tp:taxon-name-part taxon-name-part-type="species" reg="alba">alba</tp:taxon-name-part></tp:taxon-name></italic>, 11.09.2022, leg. L. Albert, det. L. Albert &amp; B. Dima, AL 22-75 (GP); • Pest: Üllő, under <italic><tp:taxon-name><tp:taxon-name-part taxon-name-part-type="genus" reg="Populus">Populus</tp:taxon-name-part></tp:taxon-name></italic> hybrids, 03.08.2012, leg. L. Albert, det. L. Albert &amp; B. Dima, AL 12-28 (GP); • ibid., under <italic><tp:taxon-name><tp:taxon-name-part taxon-name-part-type="genus" reg="Populus">Populus</tp:taxon-name-part></tp:taxon-name></italic> hybrids, 25.07.2012, leg. L. Albert, det. L. Albert &amp; B. Dima, AL 12-288 (GP); • ibid., 29.05.2014, leg. L. Albert, det. L. Albert &amp; B. Dima, AL 14-19; • ibid., 04.09.2015, leg. L. Albert, det. L. Albert &amp; B. Dima, AL 15-54 (GP); ITALY • Emilia-Romagna: Reggio nell’Emilia, parco del Popolo, <named-content xmlns:xlink="http://www.w3.org/1999/xlink" content-type="dwc:verbatimCoordinates" xlink:type="simple"><named-content content-type="geo-json" specific-use="{&#34;type&#34;:&#34;Point&#34;,&#34;coordinates&#34;:[10.630278,44.703889]}" id="NCID0EDVBK" xlink:type="simple">44°42'14"N, 10°37'49"E</named-content></named-content>, 53 m, two mature basidiomes in the grass, close to <italic><tp:taxon-name><tp:taxon-name-part taxon-name-part-type="genus" reg="Tilia">T.</tp:taxon-name-part><tp:taxon-name-part taxon-name-part-type="species" reg="platyphyllos">platyphyllos</tp:taxon-name-part></tp:taxon-name></italic> and <italic><tp:taxon-name><tp:taxon-name-part taxon-name-part-type="genus" reg="Populus">P.</tp:taxon-name-part><tp:taxon-name-part taxon-name-part-type="species" reg="alba">alba</tp:taxon-name-part></tp:taxon-name></italic> trees, 17.05.1999, leg. &amp; det. G. Simonini, MCVE18373 (GS2077); • ibid., <named-content xmlns:xlink="http://www.w3.org/1999/xlink" content-type="dwc:verbatimCoordinates" xlink:type="simple"><named-content content-type="geo-json" specific-use="{&#34;type&#34;:&#34;Point&#34;,&#34;coordinates&#34;:[10.630278,44.703333]}" id="NCID0EBWBK" xlink:type="simple">44°42'12"N, 10°37'49"E</named-content></named-content>, 53 m, a single young basidiome in the grass, close to <italic><tp:taxon-name><tp:taxon-name-part taxon-name-part-type="genus" reg="Populus">P.</tp:taxon-name-part><tp:taxon-name-part taxon-name-part-type="species" reg="alba">alba</tp:taxon-name-part></tp:taxon-name></italic> trees, 05.06.2016, leg. &amp; det. G. Simonini, GS10694; • Friuli-Venezia Giulia: Agordo, Belluno, Col di Foglia, <named-content xmlns:xlink="http://www.w3.org/1999/xlink" content-type="dwc:verbatimCoordinates" xlink:type="simple"><named-content content-type="geo-json" specific-use="{&#34;type&#34;:&#34;Point&#34;,&#34;coordinates&#34;:[12.044167,46.274444]}" id="NCID0EUWBK" xlink:type="simple">46°16'28"N, 12°02'39"E</named-content></named-content>, 739 m, edge of a mixed forest, 30.07.2016, leg. E. Bizio, det. G. Simonini, GS10842 (GP); • Lazio: Rome, Via Appia Antica, <named-content xmlns:xlink="http://www.w3.org/1999/xlink" content-type="dwc:verbatimCoordinates" xlink:type="simple"><named-content content-type="geo-json" specific-use="{&#34;type&#34;:&#34;Point&#34;,&#34;coordinates&#34;:[12.538889,41.837222]}" id="NCID0E3WBK" xlink:type="simple">41°50'14"N, 12°32'20"E</named-content></named-content>, 56 m, four very young to young basidiomes collected on loamy, very moist grassy soil under <italic><tp:taxon-name><tp:taxon-name-part taxon-name-part-type="genus" reg="Tilia">T.</tp:taxon-name-part><tp:taxon-name-part taxon-name-part-type="species" reg="platyphyllos">platyphyllos</tp:taxon-name-part></tp:taxon-name></italic>, <tp:taxon-name><tp:taxon-name-part taxon-name-part-type="genus" reg="Populus">Populus</tp:taxon-name-part><tp:taxon-name-part taxon-name-part-type="species" reg="nigra">nigra</tp:taxon-name-part><tp:taxon-name-part taxon-name-part-type="infraspecific-rank">var.</tp:taxon-name-part><tp:taxon-name-part taxon-name-part-type="variety" reg="italica">italica</tp:taxon-name-part></tp:taxon-name>, and <italic><tp:taxon-name><tp:taxon-name-part taxon-name-part-type="genus" reg="Quercus">Q.</tp:taxon-name-part><tp:taxon-name-part taxon-name-part-type="species" reg="ilex">ilex</tp:taxon-name-part></tp:taxon-name></italic>, with the presence of <italic><tp:taxon-name><tp:taxon-name-part taxon-name-part-type="genus" reg="Cedrus">C.</tp:taxon-name-part><tp:taxon-name-part taxon-name-part-type="species" reg="deodara">deodara</tp:taxon-name-part></tp:taxon-name></italic>, <italic><tp:taxon-name><tp:taxon-name-part taxon-name-part-type="genus" reg="Eriobotrya">Eriobotrya</tp:taxon-name-part><tp:taxon-name-part taxon-name-part-type="species" reg="japonica">japonica</tp:taxon-name-part></tp:taxon-name></italic>, <italic><tp:taxon-name><tp:taxon-name-part taxon-name-part-type="genus" reg="Cupressus">Cupressus</tp:taxon-name-part><tp:taxon-name-part taxon-name-part-type="species" reg="sempervirens">sempervirens</tp:taxon-name-part></tp:taxon-name></italic>, and <italic><tp:taxon-name><tp:taxon-name-part taxon-name-part-type="genus" reg="Fraxinus">Fraxinus</tp:taxon-name-part><tp:taxon-name-part taxon-name-part-type="species" reg="ornus">ornus</tp:taxon-name-part></tp:taxon-name></italic> in the garden of a private property, 23.10.2008, leg. &amp; det. M. Gelardi, MG147; • ibid., a single mature basidiome (this basidiome belonged to the previous collection, but was left on the ground and collected five days after), 28.10.2008, leg. &amp; det. M. Gelardi, MG147-bis; • ibid., three mature and one aged basidiomes, 03.11.2008, leg. M. Gelardi, det. M. Gelardi &amp; A. Biketova, MCVE25582 (MG163, GP); • ibid., five basidiomes in various developmental stages, 08.10.2009, leg. and det. M. Gelardi, MG257; • ibid., five middle-age basidiomes (three out of which growing connate at the very stipe base), 10.11.2009, leg. &amp; det. M. Gelardi, MG284; • ibid., a single mature basidiome, 29.04.2010, leg. &amp; det. M. Gelardi, MG300; • ibid., several very young to mature basidiomes, 21.09.2010, leg. &amp; det. M. Gelardi, MG341; • ibid., several very young to mature basidiomes, 17.11.2011, leg. &amp; det. M. Gelardi, MG451; • ibid., several very young to mature basidiomes, 15.10.2013, leg. &amp; det. M. Gelardi, MG567; • Rome, Consorzio Olgiata, Isola 32 B3, <named-content xmlns:xlink="http://www.w3.org/1999/xlink" content-type="dwc:verbatimCoordinates" xlink:type="simple"><named-content content-type="geo-json" specific-use="{&#34;type&#34;:&#34;Point&#34;,&#34;coordinates&#34;:[12.361111,42.024722]}" id="NCID0EXZBK" xlink:type="simple">42°01'29"N, 12°21'40"E</named-content></named-content>, 133 m, several basidiomes in all developmental stages collected in loamy soil, on needle litter and among the grass under <italic><tp:taxon-name><tp:taxon-name-part taxon-name-part-type="genus" reg="Cedrus">C.</tp:taxon-name-part><tp:taxon-name-part taxon-name-part-type="species" reg="atlantica">atlantica</tp:taxon-name-part></tp:taxon-name></italic> with the presence of <italic><tp:taxon-name><tp:taxon-name-part taxon-name-part-type="genus" reg="Tilia">T.</tp:taxon-name-part><tp:taxon-name-part taxon-name-part-type="species" reg="platyphyllos">platyphyllos</tp:taxon-name-part></tp:taxon-name></italic> and <italic><tp:taxon-name><tp:taxon-name-part taxon-name-part-type="genus" reg="Pinus">P.</tp:taxon-name-part><tp:taxon-name-part taxon-name-part-type="species" reg="pinea">pinea</tp:taxon-name-part></tp:taxon-name></italic> in the garden of a private property, 11.10.2022, leg. &amp; det. M. Gelardi, MG950; • Liguria: La Spezia, Deiva Marina, <named-content xmlns:xlink="http://www.w3.org/1999/xlink" content-type="dwc:verbatimCoordinates" xlink:type="simple"><named-content content-type="geo-json" specific-use="{&#34;type&#34;:&#34;Point&#34;,&#34;coordinates&#34;:[9.522778,44.221111]}" id="NCID0EA2BK" xlink:type="simple">44°13'16"N, 09°31'22"E</named-content></named-content>, 12 m, artificially irrigated urban flowerbed, five young to mature basidiomes in the grass, soil pH = 7.5, close to <italic><tp:taxon-name><tp:taxon-name-part taxon-name-part-type="genus" reg="Tilia">T.</tp:taxon-name-part><tp:taxon-name-part taxon-name-part-type="species" reg="cordata">cordata</tp:taxon-name-part></tp:taxon-name></italic>, 17.06.1994, leg. &amp; det. G. Simonini, GS1138; • ibid., artificially irrigated urban flowerbed, 10 young to mature basidiomes in the grass, soil pH = 6.9. close to <italic><tp:taxon-name><tp:taxon-name-part taxon-name-part-type="genus" reg="Tilia">T.</tp:taxon-name-part><tp:taxon-name-part taxon-name-part-type="species" reg="cordata">cordata</tp:taxon-name-part></tp:taxon-name></italic>, 18.06.1994, leg. &amp; det. G. Simonini, MCVE17711 (GS1142); • ibid., artificially irrigated urban flowerbed, 12 young to mature basidiomes in the grass, soil pH = 6.9, close to <italic><tp:taxon-name><tp:taxon-name-part taxon-name-part-type="genus" reg="Tilia">T.</tp:taxon-name-part><tp:taxon-name-part taxon-name-part-type="species" reg="cordata">cordata</tp:taxon-name-part></tp:taxon-name></italic>, leg. &amp; det. G. Simonini, 20.06.1994, MCVE17712 (GS1143); • Lombardia: Brescia, Valsaviore, Cevo, <named-content xmlns:xlink="http://www.w3.org/1999/xlink" content-type="dwc:verbatimCoordinates" xlink:type="simple"><named-content content-type="geo-json" specific-use="{&#34;type&#34;:&#34;Point&#34;,&#34;coordinates&#34;:[10.379722,46.080278]}" id="NCID0EJ3BK" xlink:type="simple">46°04'49"N, 10°22'47"E</named-content></named-content>, 1190 m, on very dry, acid soil on a slight slope facing south, eleven very young to mature basidiomes collected in the grass and on decomposed litter of needles and dry leaves, in a sub-alpine mixed broadleaved/conifer thicket dominated by <italic><tp:taxon-name><tp:taxon-name-part taxon-name-part-type="genus" reg="Corylus">C.</tp:taxon-name-part><tp:taxon-name-part taxon-name-part-type="species" reg="avellana">avellana</tp:taxon-name-part></tp:taxon-name></italic> and <italic><tp:taxon-name><tp:taxon-name-part taxon-name-part-type="genus" reg="Picea">P.</tp:taxon-name-part><tp:taxon-name-part taxon-name-part-type="species" reg="abies">abies</tp:taxon-name-part></tp:taxon-name></italic> with the presence of <italic><tp:taxon-name><tp:taxon-name-part taxon-name-part-type="genus" reg="Juniperus">Juniperus</tp:taxon-name-part></tp:taxon-name></italic> sp., ferns and nettles near a grassy pasture, with trees of <italic><tp:taxon-name><tp:taxon-name-part taxon-name-part-type="genus" reg="Salix">S.</tp:taxon-name-part><tp:taxon-name-part taxon-name-part-type="species" reg="alba">alba</tp:taxon-name-part></tp:taxon-name></italic>, <italic><tp:taxon-name><tp:taxon-name-part taxon-name-part-type="genus" reg="Fraxinus">Fraxinus</tp:taxon-name-part></tp:taxon-name></italic> sp., and <italic><tp:taxon-name><tp:taxon-name-part taxon-name-part-type="genus" reg="Populus">Populus</tp:taxon-name-part><tp:taxon-name-part taxon-name-part-type="species" reg="nigra">nigra</tp:taxon-name-part></tp:taxon-name></italic> standing in the middle of the pasture, all within 30 m from the place of collection, 16.08.2009, leg. M. Gelardi &amp; S. Gelardi, det. M. Gelardi, MCVE25592 (MG226); • ibid., a single mature basidiome, 20.08.2009, leg. &amp; det. M. Gelardi, MG330; • ibid., 1230 m, a few hundred metres away from the previous collections, five middle-aged to mature basidiomes growing under a single young <italic><tp:taxon-name><tp:taxon-name-part taxon-name-part-type="genus" reg="Picea">P.</tp:taxon-name-part><tp:taxon-name-part taxon-name-part-type="species" reg="abies">abies</tp:taxon-name-part></tp:taxon-name></italic> tree in the centre of a grassy clearing surrounded by a <italic><tp:taxon-name><tp:taxon-name-part taxon-name-part-type="genus" reg="Picea">P.</tp:taxon-name-part><tp:taxon-name-part taxon-name-part-type="species" reg="abies">abies</tp:taxon-name-part></tp:taxon-name></italic> forest with the presence of <italic><tp:taxon-name><tp:taxon-name-part taxon-name-part-type="genus" reg="Larix">L.</tp:taxon-name-part><tp:taxon-name-part taxon-name-part-type="species" reg="decidua">decidua</tp:taxon-name-part></tp:taxon-name></italic> (without presence of broadleaved trees), 18.08.2009, leg. &amp; det. M. Gelardi, MG231; • Sicily: Messina, Monti Peloritani, Mt. Dinnammare, Sentiero Ziriò, <named-content xmlns:xlink="http://www.w3.org/1999/xlink" content-type="dwc:verbatimCoordinates" xlink:type="simple"><named-content content-type="geo-json" specific-use="{&#34;type&#34;:&#34;Point&#34;,&#34;coordinates&#34;:[15.470028,38.176861]}" id="NCID0EM6BK" xlink:type="simple">38°10'36.7"N, 15°28'12.1"E</named-content></named-content>, 800 m, five young to mature basidiomes growing with <italic><tp:taxon-name><tp:taxon-name-part taxon-name-part-type="genus" reg="Cedrus">Cedrus</tp:taxon-name-part></tp:taxon-name></italic> sp., <italic><tp:taxon-name><tp:taxon-name-part taxon-name-part-type="genus" reg="Quercus">Q.</tp:taxon-name-part><tp:taxon-name-part taxon-name-part-type="species" reg="ilex">ilex</tp:taxon-name-part></tp:taxon-name></italic>, <italic><tp:taxon-name><tp:taxon-name-part taxon-name-part-type="genus" reg="Pinus">Pinus</tp:taxon-name-part></tp:taxon-name></italic> spp., <italic><tp:taxon-name><tp:taxon-name-part taxon-name-part-type="genus" reg="Pseudotsuga">Pseudotsuga</tp:taxon-name-part><tp:taxon-name-part taxon-name-part-type="species" reg="menziesii">menziesii</tp:taxon-name-part></tp:taxon-name></italic>, and <italic><tp:taxon-name><tp:taxon-name-part taxon-name-part-type="genus" reg="Juglans">Juglans</tp:taxon-name-part><tp:taxon-name-part taxon-name-part-type="species" reg="regia">regia</tp:taxon-name-part></tp:taxon-name></italic>, 25.09.2019, leg. &amp; det. S. Saitta, TUR-A 209256 (GP); • ibid., several basidiomes, 24.09.2020, leg. &amp; det. S. Saitta, TUR-A 209574 (GP) and TUR-A 209575 (GP); • Trentino-South Tyrol: Trentino, Lake Pudro, Pergine Valsugana, <named-content xmlns:xlink="http://www.w3.org/1999/xlink" content-type="dwc:verbatimCoordinates" xlink:type="simple"><named-content content-type="geo-json" specific-use="{&#34;type&#34;:&#34;Point&#34;,&#34;coordinates&#34;:[11.221111,46.078333]}" id="NCID0EDBCK" xlink:type="simple">46°04'42"N, 11°13'16"E</named-content></named-content>, 510 m, several young to mature basidiomes growing along a trackside in a riparian environment under <italic><tp:taxon-name><tp:taxon-name-part taxon-name-part-type="genus" reg="Alnus">A.</tp:taxon-name-part><tp:taxon-name-part taxon-name-part-type="species" reg="glutinosa">glutinosa</tp:taxon-name-part></tp:taxon-name></italic>, <italic><tp:taxon-name><tp:taxon-name-part taxon-name-part-type="genus" reg="Populus">Populus</tp:taxon-name-part><tp:taxon-name-part taxon-name-part-type="species" reg="nigra">nigra</tp:taxon-name-part></tp:taxon-name></italic> and <italic><tp:taxon-name><tp:taxon-name-part taxon-name-part-type="genus" reg="Populus">P.</tp:taxon-name-part><tp:taxon-name-part taxon-name-part-type="species" reg="tremula">tremula</tp:taxon-name-part></tp:taxon-name></italic>, 26.08.2010, leg. M. Floriani &amp; M. Gelardi, det. M. Gelardi, MG338; • Veneto: Sacca Sessola lagoon island, Venezia, <named-content xmlns:xlink="http://www.w3.org/1999/xlink" content-type="dwc:verbatimCoordinates" xlink:type="simple"><named-content content-type="geo-json" specific-use="{&#34;type&#34;:&#34;Point&#34;,&#34;coordinates&#34;:[12.323056,45.404722]}" id="NCID0EMCCK" xlink:type="simple">45°24'17"N, 12°19'23"E</named-content></named-content>, 1 m, 14 basidiomes in the grass, close to <italic><tp:taxon-name><tp:taxon-name-part taxon-name-part-type="genus" reg="Cedrus">Cedrus</tp:taxon-name-part></tp:taxon-name></italic>, other conifers and <italic><tp:taxon-name><tp:taxon-name-part taxon-name-part-type="genus" reg="Populus">Populus</tp:taxon-name-part></tp:taxon-name></italic>, 13.10.1990, leg. E. Bizio, det. G. Simonini, GS1125; NETHERLANDS • South Holland: Leiden, Johan Wagenaarlaan, several partial fairy rings on lawn on sandy clay soil under <italic><tp:taxon-name><tp:taxon-name-part taxon-name-part-type="genus" reg="Tilia">Tilia</tp:taxon-name-part></tp:taxon-name></italic>, no other trees nearby, 05.09.1988, leg. &amp; det. C. Bas, L0069896 (Bas C. 8633; GP); NORWAY • Oslo Co.: Oslo, Bygdoy, Ingstadasen, <named-content xmlns:xlink="http://www.w3.org/1999/xlink" content-type="dwc:verbatimCoordinates" xlink:type="simple"><named-content content-type="geo-json" specific-use="{&#34;type&#34;:&#34;Point&#34;,&#34;coordinates&#34;:[10.687528,59.908278]}" id="NCID0EJDCK" xlink:type="simple">59°54'29.8"N, 10°41'15.1"E</named-content></named-content>, under <italic><tp:taxon-name><tp:taxon-name-part taxon-name-part-type="genus" reg="Tilia">Tilia</tp:taxon-name-part></tp:taxon-name></italic> and <italic><tp:taxon-name><tp:taxon-name-part taxon-name-part-type="genus" reg="Corylus">Corylus</tp:taxon-name-part></tp:taxon-name></italic>, 31.08.2017, leg. E. Bendiksen, det. B. Dima, O-F-254512 (GP); • Oslo, Tøyen, Botanical Garden, <named-content xmlns:xlink="http://www.w3.org/1999/xlink" content-type="dwc:verbatimCoordinates" xlink:type="simple"><named-content content-type="geo-json" specific-use="{&#34;type&#34;:&#34;Point&#34;,&#34;coordinates&#34;:[10.771500,59.916611]}" id="NCID0E6DCK" xlink:type="simple">59°54'59.8"N, 10°46'17.4"E</named-content></named-content>, under <italic><tp:taxon-name><tp:taxon-name-part taxon-name-part-type="genus" reg="Tilia">Tilia</tp:taxon-name-part></tp:taxon-name></italic>, 06.07.2004, leg. A. Molia &amp; E.W. Hanssen, det. A. Taylor, O-F-270491 (GP); • ibid., <named-content xmlns:xlink="http://www.w3.org/1999/xlink" content-type="dwc:verbatimCoordinates" xlink:type="simple"><named-content content-type="geo-json" specific-use="{&#34;type&#34;:&#34;Point&#34;,&#34;coordinates&#34;:[10.781944,59.921111]}" id="NCID0EOECK" xlink:type="simple">59°55'16"N, 10°46'55"E</named-content></named-content>, 05.09.2001, leg. G. Gulden, det. B. Dima, O-F-73245 (GP); • ibid., under <italic><tp:taxon-name><tp:taxon-name-part taxon-name-part-type="genus" reg="Tilia">Tilia</tp:taxon-name-part></tp:taxon-name></italic>, 07.09.2004, leg. G. Gulden, det. A. Taylor, O-F-67109 (GP); • ibid., <named-content xmlns:xlink="http://www.w3.org/1999/xlink" content-type="dwc:verbatimCoordinates" xlink:type="simple"><named-content content-type="geo-json" specific-use="{&#34;type&#34;:&#34;Point&#34;,&#34;coordinates&#34;:[10.768889,59.916111]}" id="NCID0E4ECK" xlink:type="simple">59°54'58"N, 10°46'08"E</named-content></named-content>, <italic><tp:taxon-name><tp:taxon-name-part taxon-name-part-type="genus" reg="Picea">Picea</tp:taxon-name-part><tp:taxon-name-part taxon-name-part-type="species" reg="abies">abies</tp:taxon-name-part></tp:taxon-name></italic> dominated forest, 01.08.2014, leg. A.K. Wollan, det. A.K. Wollan, A. Taylor &amp; B. Dima O-F-248341 (GP); • Østfold Co.: Moss, Melløsparken, <named-content xmlns:xlink="http://www.w3.org/1999/xlink" content-type="dwc:verbatimCoordinates" xlink:type="simple"><named-content content-type="geo-json" specific-use="{&#34;type&#34;:&#34;Point&#34;,&#34;coordinates&#34;:[10.668056,59.423889]}" id="NCID0EQFCK" xlink:type="simple">59°25'26"N, 10°40'05"E</named-content></named-content>, under <italic><tp:taxon-name><tp:taxon-name-part taxon-name-part-type="genus" reg="Fagus">Fagus</tp:taxon-name-part></tp:taxon-name></italic> and <italic><tp:taxon-name><tp:taxon-name-part taxon-name-part-type="genus" reg="Betula">Betula</tp:taxon-name-part></tp:taxon-name></italic> in park, 01.09.2019, leg. E.W. Hanssen &amp; R. Braathen, det. B. Dima, O-F-307797 (GP); • Telemark Co.: Kragerø, Jomfruland, <named-content xmlns:xlink="http://www.w3.org/1999/xlink" content-type="dwc:verbatimCoordinates" xlink:type="simple"><named-content content-type="geo-json" specific-use="{&#34;type&#34;:&#34;Point&#34;,&#34;coordinates&#34;:[9.611111,58.881111]}" id="NCID0EGGCK" xlink:type="simple">58°52'52"N, 9°36'40"E</named-content></named-content>, under <italic><tp:taxon-name><tp:taxon-name-part taxon-name-part-type="genus" reg="Corylus">Corylus</tp:taxon-name-part></tp:taxon-name></italic>, <italic><tp:taxon-name><tp:taxon-name-part taxon-name-part-type="genus" reg="Quercus">Quercus</tp:taxon-name-part></tp:taxon-name></italic>, <italic><tp:taxon-name><tp:taxon-name-part taxon-name-part-type="genus" reg="Pinus">Pinus</tp:taxon-name-part></tp:taxon-name></italic>, and <italic><tp:taxon-name><tp:taxon-name-part taxon-name-part-type="genus" reg="Salix">Salix</tp:taxon-name-part></tp:taxon-name></italic>, 01.10.2022, leg. B. Rian &amp; M.S. Olsen, det. B. Dima, O-F-204266 (GP); RUSSIA • Pskov Oblast: Pushkinogorsky District, A.S. Pushkin Museum-Reserve “Mikhaylovskoe”, <named-content xmlns:xlink="http://www.w3.org/1999/xlink" content-type="dwc:verbatimCoordinates" xlink:type="simple"><named-content content-type="geo-json" specific-use="{&#34;type&#34;:&#34;Point&#34;,&#34;coordinates&#34;:[28.917778,57.052222]}" id="NCID0EKHCK" xlink:type="simple">57°03'08"N, 28°55'04"E</named-content></named-content>, on a grassy edge of mixed coniferous-deciduous forest, 11.09.2018, leg. O. Morozova, det. O. Morozova &amp; T. Svetasheva, LE F-315962 (GP); • Tsevlo Village, remains of an abandoned park, on soil under old-growth <italic><tp:taxon-name><tp:taxon-name-part taxon-name-part-type="genus" reg="Tilia">T.</tp:taxon-name-part><tp:taxon-name-part taxon-name-part-type="species" reg="cordata">cordata</tp:taxon-name-part></tp:taxon-name></italic>, 07.09.2019, leg. &amp; det. L.B. Kalinina, LE F-330285 (GP); • Saint-Petersburg: Summer Garden, central part, <named-content xmlns:xlink="http://www.w3.org/1999/xlink" content-type="dwc:verbatimCoordinates" xlink:type="simple"><named-content content-type="geo-json" specific-use="{&#34;type&#34;:&#34;Point&#34;,&#34;coordinates&#34;:[30.335000,59.945000]}" id="NCID0E4HCK" xlink:type="simple">59°56'42"N, 30°20'06"E</named-content></named-content>, on a lawn under <italic><tp:taxon-name><tp:taxon-name-part taxon-name-part-type="genus" reg="Tilia">T.</tp:taxon-name-part><tp:taxon-name-part taxon-name-part-type="species" reg="cordata">cordata</tp:taxon-name-part></tp:taxon-name></italic>, 21.07.2017, leg. T. Svetasheva, det. A. Biketova &amp; T. Svetasheva, LE F-332077 (GP); • ibid., in an open lawn with a single <italic><tp:taxon-name><tp:taxon-name-part taxon-name-part-type="genus" reg="Tilia">T.</tp:taxon-name-part><tp:taxon-name-part taxon-name-part-type="species" reg="cordata">cordata</tp:taxon-name-part></tp:taxon-name></italic>, 21.07.2017, leg. T. Svetasheva, det. A. Biketova &amp; T. Svetasheva, LE F-332078 (GP); • ibid., on a lawn under <italic><tp:taxon-name><tp:taxon-name-part taxon-name-part-type="genus" reg="Tilia">T.</tp:taxon-name-part><tp:taxon-name-part taxon-name-part-type="species" reg="cordata">cordata</tp:taxon-name-part></tp:taxon-name></italic> and <italic><tp:taxon-name><tp:taxon-name-part taxon-name-part-type="genus" reg="Acer">Acer</tp:taxon-name-part><tp:taxon-name-part taxon-name-part-type="species" reg="platanoides">platanoides</tp:taxon-name-part></tp:taxon-name></italic>, 14.07.2020, leg. O. Morozova, det. O. Morozova &amp; T. Svetasheva, LE F-315839 (GP); • ibid., in a grassy site under <italic><tp:taxon-name><tp:taxon-name-part taxon-name-part-type="genus" reg="Quercus">Q.</tp:taxon-name-part><tp:taxon-name-part taxon-name-part-type="species" reg="robur">robur</tp:taxon-name-part></tp:taxon-name></italic>, <italic><tp:taxon-name><tp:taxon-name-part taxon-name-part-type="genus" reg="Tilia">T.</tp:taxon-name-part><tp:taxon-name-part taxon-name-part-type="species" reg="cordata">cordata</tp:taxon-name-part></tp:taxon-name></italic> and <italic><tp:taxon-name><tp:taxon-name-part taxon-name-part-type="genus" reg="Sorbus">Sorbus</tp:taxon-name-part><tp:taxon-name-part taxon-name-part-type="species" reg="aucuparia">aucuparia</tp:taxon-name-part></tp:taxon-name></italic>, 20.07.2017, leg. and det. T. Svetasheva, LE F-332081; • Summer Garden, northern part “Cross Arcade” bosquet, <named-content xmlns:xlink="http://www.w3.org/1999/xlink" content-type="dwc:verbatimCoordinates" xlink:type="simple"><named-content content-type="geo-json" specific-use="{&#34;type&#34;:&#34;Point&#34;,&#34;coordinates&#34;:[30.333667,59.946556]}" id="NCID0ESKCK" xlink:type="simple">59°56'47.6"N, 30°20'01.2"E</named-content></named-content>, on a lawn under <italic><tp:taxon-name><tp:taxon-name-part taxon-name-part-type="genus" reg="Picea">P.</tp:taxon-name-part><tp:taxon-name-part taxon-name-part-type="species" reg="abies">abies</tp:taxon-name-part></tp:taxon-name></italic> (the nearest <italic><tp:taxon-name><tp:taxon-name-part taxon-name-part-type="genus" reg="Tilia">T.</tp:taxon-name-part><tp:taxon-name-part taxon-name-part-type="species" reg="cordata">cordata</tp:taxon-name-part></tp:taxon-name></italic> tree being 10 m away), 21.07.2017, leg. T. Svetasheva &amp; O. Morozova, det. A. Biketova &amp; T. Svetasheva, LE F-332079 (GP); • Summer Garden, between the central part and the “Cross Arcade” bosquet, <named-content xmlns:xlink="http://www.w3.org/1999/xlink" content-type="dwc:verbatimCoordinates" xlink:type="simple"><named-content content-type="geo-json" specific-use="{&#34;type&#34;:&#34;Point&#34;,&#34;coordinates&#34;:[30.335278,59.945278]}" id="NCID0EQLCK" xlink:type="simple">59°56'43"N, 30°20'07"E</named-content></named-content>, under <italic><tp:taxon-name><tp:taxon-name-part taxon-name-part-type="genus" reg="Tilia">T.</tp:taxon-name-part><tp:taxon-name-part taxon-name-part-type="species" reg="cordata">cordata</tp:taxon-name-part></tp:taxon-name></italic> and <italic><tp:taxon-name><tp:taxon-name-part taxon-name-part-type="genus" reg="Picea">P.</tp:taxon-name-part><tp:taxon-name-part taxon-name-part-type="species" reg="abies">abies</tp:taxon-name-part></tp:taxon-name></italic> planting, among mosses on soil, 14.07.2020, leg. and det. T. Svetasheva &amp; O. Morozova, LE F-315852 (GP); • ibid., on a lawn ca. 10–15 m from <italic><tp:taxon-name><tp:taxon-name-part taxon-name-part-type="genus" reg="Picea">P.</tp:taxon-name-part><tp:taxon-name-part taxon-name-part-type="species" reg="abies">abies</tp:taxon-name-part></tp:taxon-name></italic>, 21.07.2017, leg. T. Svetasheva &amp; O. Morozova, det. A. Biketova &amp; T. Svetasheva, LE F-332080 (GP); • ibid., under <italic><tp:taxon-name><tp:taxon-name-part taxon-name-part-type="genus" reg="Picea">P.</tp:taxon-name-part><tp:taxon-name-part taxon-name-part-type="species" reg="abies">abies</tp:taxon-name-part></tp:taxon-name></italic> and <italic><tp:taxon-name><tp:taxon-name-part taxon-name-part-type="genus" reg="Tilia">T.</tp:taxon-name-part><tp:taxon-name-part taxon-name-part-type="species" reg="cordata">cordata</tp:taxon-name-part></tp:taxon-name></italic>, 06.08.2020, leg. O. Morozova, det. O. Morozova &amp; T. Svetasheva, LE F-315838 (GP); • Summer Garden, site 5, <named-content xmlns:xlink="http://www.w3.org/1999/xlink" content-type="dwc:verbatimCoordinates" xlink:type="simple"><named-content content-type="geo-json" specific-use="{&#34;type&#34;:&#34;Point&#34;,&#34;coordinates&#34;:[30.336111,59.946667]}" id="NCID0EPNCK" xlink:type="simple">59°56'48"N, 30°20'10"E</named-content></named-content>, under <italic><tp:taxon-name><tp:taxon-name-part taxon-name-part-type="genus" reg="Tilia">T.</tp:taxon-name-part><tp:taxon-name-part taxon-name-part-type="species" reg="cordata">cordata</tp:taxon-name-part></tp:taxon-name></italic>, 10.09.2015, leg. E. Shalakitskaya, det. T. Svetasheva, LE F-315840; • Peter the Great Botanical Garden, near the building “Kizhi”, <named-content xmlns:xlink="http://www.w3.org/1999/xlink" content-type="dwc:verbatimCoordinates" xlink:type="simple"><named-content content-type="geo-json" specific-use="{&#34;type&#34;:&#34;Point&#34;,&#34;coordinates&#34;:[30.322417,59.969278]}" id="NCID0ECOCK" xlink:type="simple">59°58'9.4"N, 30°19'20.7"E</named-content></named-content>, along a path, under <italic><tp:taxon-name><tp:taxon-name-part taxon-name-part-type="genus" reg="Tilia">T.</tp:taxon-name-part><tp:taxon-name-part taxon-name-part-type="species" reg="cordata">cordata</tp:taxon-name-part></tp:taxon-name></italic> and <italic><tp:taxon-name><tp:taxon-name-part taxon-name-part-type="genus" reg="Corylus">C.</tp:taxon-name-part><tp:taxon-name-part taxon-name-part-type="species" reg="avellana">avellana</tp:taxon-name-part></tp:taxon-name></italic>, 22.07.2011, leg. &amp; det. O. Morozova &amp; T. Svetasheva, LE F-254151 (GP); • Peter the Great Botanical Garden, near the Main Herbarium building, <named-content xmlns:xlink="http://www.w3.org/1999/xlink" content-type="dwc:verbatimCoordinates" xlink:type="simple"><named-content content-type="geo-json" specific-use="{&#34;type&#34;:&#34;Point&#34;,&#34;coordinates&#34;:[30.320694,59.969361]}" id="NCID0EAPCK" xlink:type="simple">59°58'9.7"N, 30°19'14.5"E</named-content></named-content>, on a lawn under <italic><tp:taxon-name><tp:taxon-name-part taxon-name-part-type="genus" reg="Tilia">T.</tp:taxon-name-part><tp:taxon-name-part taxon-name-part-type="species" reg="cordata">cordata</tp:taxon-name-part></tp:taxon-name></italic>, 21.07.2009, leg. &amp; det. O. Morozova &amp; T. Svetasheva, LE F-254144 (GP); • ibid., under <italic><tp:taxon-name><tp:taxon-name-part taxon-name-part-type="genus" reg="Tilia">T.</tp:taxon-name-part><tp:taxon-name-part taxon-name-part-type="species" reg="cordata">cordata</tp:taxon-name-part></tp:taxon-name></italic>, 21.09.2010, leg. O. Morozova, det. T. Svetasheva, LE F-332075 (GP); • Tatarstan Republic: Elabuzhsky District, “Bolshoy Bor”, site 26, <named-content xmlns:xlink="http://www.w3.org/1999/xlink" content-type="dwc:verbatimCoordinates" xlink:type="simple"><named-content content-type="geo-json" specific-use="{&#34;type&#34;:&#34;Point&#34;,&#34;coordinates&#34;:[52.282500,55.759444]}" id="NCID0E5PCK" xlink:type="simple">55°45'34"N, 52°16'57"E</named-content></named-content>, mixed coniferous-deciduos forest, 29.08.2013, leg K. Potapov, det. T. Svetasheva, LE F-315842; • Kazan, Gorky Central Park, under <italic><tp:taxon-name><tp:taxon-name-part taxon-name-part-type="genus" reg="Tilia">Tilia</tp:taxon-name-part></tp:taxon-name></italic> and <italic><tp:taxon-name><tp:taxon-name-part taxon-name-part-type="genus" reg="Betula">Betula</tp:taxon-name-part></tp:taxon-name></italic> planting, 11.08.2015, leg. K. Potapov, det. T. Svetasheva, LE F-315844; • Zelenodolsky District, Volzhsko-Kamsky Nature Reserve, near “Dolgoye” bog, <named-content xmlns:xlink="http://www.w3.org/1999/xlink" content-type="dwc:verbatimCoordinates" xlink:type="simple"><named-content content-type="geo-json" specific-use="{&#34;type&#34;:&#34;Point&#34;,&#34;coordinates&#34;:[48.777000,55.915000]}" id="NCID0EUQCK" xlink:type="simple">55°54'54.0"N, 48°46'37.2"E</named-content></named-content>, a single basidiome on the soil in deciduous forest (<italic><tp:taxon-name><tp:taxon-name-part taxon-name-part-type="genus" reg="Quercus">Quercus</tp:taxon-name-part></tp:taxon-name></italic>, <italic><tp:taxon-name><tp:taxon-name-part taxon-name-part-type="genus" reg="Tilia">Tilia</tp:taxon-name-part></tp:taxon-name></italic>, <italic><tp:taxon-name><tp:taxon-name-part taxon-name-part-type="genus" reg="Betula">Betula</tp:taxon-name-part></tp:taxon-name></italic>), 24.08.2016, leg. M. Djakov, det. T. Svetasheva &amp; G. Simonini, LE F-311914 (GS10807; GP); • Tula Oblast, Tula, Platonovsky Park, <named-content xmlns:xlink="http://www.w3.org/1999/xlink" content-type="dwc:verbatimCoordinates" xlink:type="simple"><named-content content-type="geo-json" specific-use="{&#34;type&#34;:&#34;Point&#34;,&#34;coordinates&#34;:[37.576667,54.151667]}" id="NCID0ERRCK" xlink:type="simple">54°9'6"N, 37°34'36"E</named-content></named-content>, broadleaved forest, under <italic><tp:taxon-name><tp:taxon-name-part taxon-name-part-type="genus" reg="Quercus">Q.</tp:taxon-name-part><tp:taxon-name-part taxon-name-part-type="species" reg="robur">robur</tp:taxon-name-part></tp:taxon-name></italic> and <italic><tp:taxon-name><tp:taxon-name-part taxon-name-part-type="genus" reg="Tilia">T.</tp:taxon-name-part><tp:taxon-name-part taxon-name-part-type="species" reg="cordata">cordata</tp:taxon-name-part></tp:taxon-name></italic>, 27.07.2016, leg. &amp; det. T. Svetasheva, LE F-343931; • Udmurt Republic: Votkinskji District, 2 km SW of Novyi, <named-content xmlns:xlink="http://www.w3.org/1999/xlink" content-type="dwc:verbatimCoordinates" xlink:type="simple"><named-content content-type="geo-json" specific-use="{&#34;type&#34;:&#34;Point&#34;,&#34;coordinates&#34;:[54.012500,56.803611]}" id="NCID0EPSCK" xlink:type="simple">56°48'13"N, 54°00'45"E</named-content></named-content>, 95 m, on sandy ground on the roadside, in <italic><tp:taxon-name><tp:taxon-name-part taxon-name-part-type="genus" reg="Populus">P.</tp:taxon-name-part><tp:taxon-name-part taxon-name-part-type="species" reg="tremula">tremula</tp:taxon-name-part></tp:taxon-name></italic> forest with <italic><tp:taxon-name><tp:taxon-name-part taxon-name-part-type="genus" reg="Tilia">T.</tp:taxon-name-part><tp:taxon-name-part taxon-name-part-type="species" reg="cordata">cordata</tp:taxon-name-part></tp:taxon-name></italic> and <italic><tp:taxon-name><tp:taxon-name-part taxon-name-part-type="genus" reg="Ulmus">U.</tp:taxon-name-part><tp:taxon-name-part taxon-name-part-type="species" reg="glabra">glabra</tp:taxon-name-part></tp:taxon-name></italic>, 13.07.2014, leg. V.I. Kapitonov, det. G. Simonini, GS10506 (GP); • Izhevsk City, <named-content xmlns:xlink="http://www.w3.org/1999/xlink" content-type="dwc:verbatimCoordinates" xlink:type="simple"><named-content content-type="geo-json" specific-use="{&#34;type&#34;:&#34;Point&#34;,&#34;coordinates&#34;:[53.223889,56.875556]}" id="NCID0EYTCK" xlink:type="simple">56°52'32"N, 53°13'26"E</named-content></named-content>, 159 m, two mature basidiomes on needle litter, in a city park close to <tp:taxon-name><tp:taxon-name-part taxon-name-part-type="genus" reg="Populus">P.</tp:taxon-name-part><tp:taxon-name-part taxon-name-part-type="hybrid-sign">×</tp:taxon-name-part><tp:taxon-name-part taxon-name-part-type="species" reg="fennica">fennica</tp:taxon-name-part></tp:taxon-name> forest with <italic><tp:taxon-name><tp:taxon-name-part taxon-name-part-type="genus" reg="Tilia">T.</tp:taxon-name-part><tp:taxon-name-part taxon-name-part-type="species" reg="cordata">cordata</tp:taxon-name-part></tp:taxon-name></italic>, <italic><tp:taxon-name><tp:taxon-name-part taxon-name-part-type="genus" reg="Acer">Acer</tp:taxon-name-part><tp:taxon-name-part taxon-name-part-type="species" reg="negundo">negundo</tp:taxon-name-part></tp:taxon-name></italic> and <italic><tp:taxon-name><tp:taxon-name-part taxon-name-part-type="genus" reg="Populus">Populus</tp:taxon-name-part></tp:taxon-name></italic> sp., 21.09.2013, leg. V.I. Kapitonov, det. G. Simonini, GS10514 (GP); SERBIA • Central Serbia: Mačva District, Banja Koviljača, <named-content xmlns:xlink="http://www.w3.org/1999/xlink" content-type="dwc:verbatimCoordinates" xlink:type="simple"><named-content content-type="geo-json" specific-use="{&#34;type&#34;:&#34;Point&#34;,&#34;coordinates&#34;:[19.159167,44.511111]}" id="NCID0EKVCK" xlink:type="simple">44°30'40"N, 19°9'33"E</named-content></named-content>, 167 m, two young to middle-aged basidiomes growing on the ground among grass and moss along a pathway, under <italic><tp:taxon-name><tp:taxon-name-part taxon-name-part-type="genus" reg="Tilia">T.</tp:taxon-name-part><tp:taxon-name-part taxon-name-part-type="species" reg="cordata">cordata</tp:taxon-name-part></tp:taxon-name></italic>, in a mixed broadleaf forest dominated by <italic><tp:taxon-name><tp:taxon-name-part taxon-name-part-type="genus" reg="Carpinus">C.</tp:taxon-name-part><tp:taxon-name-part taxon-name-part-type="species" reg="betulus">betulus</tp:taxon-name-part></tp:taxon-name></italic>, <italic><tp:taxon-name><tp:taxon-name-part taxon-name-part-type="genus" reg="Fagus">F.</tp:taxon-name-part><tp:taxon-name-part taxon-name-part-type="species" reg="sylvatica">sylvatica</tp:taxon-name-part></tp:taxon-name></italic>, and <italic><tp:taxon-name><tp:taxon-name-part taxon-name-part-type="genus" reg="Quercus">Q.</tp:taxon-name-part><tp:taxon-name-part taxon-name-part-type="species" reg="cerris">cerris</tp:taxon-name-part></tp:taxon-name></italic>, 08.08.2020, leg. A. Biketova &amp; B. Dobrić, det. A. Biketova &amp; B. Dima, K-M001435682 (AB B20-368; GP); SPAIN • Cantabria: Valle de Cabuérniga, Los Tojos, <named-content xmlns:xlink="http://www.w3.org/1999/xlink" content-type="dwc:verbatimCoordinates" xlink:type="simple"><named-content content-type="geo-json" specific-use="{&#34;type&#34;:&#34;Point&#34;,&#34;coordinates&#34;:[-4.248889,43.159444]}" id="NCID0E5WCK" xlink:type="simple">43°09'34"N, 4°14'56"W</named-content></named-content>, 399 m, three specimens growing on acidic soil, in a short slope close to <italic><tp:taxon-name><tp:taxon-name-part taxon-name-part-type="genus" reg="Corylus">C.</tp:taxon-name-part><tp:taxon-name-part taxon-name-part-type="species" reg="avellana">avellana</tp:taxon-name-part></tp:taxon-name></italic> and <italic><tp:taxon-name><tp:taxon-name-part taxon-name-part-type="genus" reg="Populus">Populus</tp:taxon-name-part><tp:taxon-name-part taxon-name-part-type="species" reg="nigra">nigra</tp:taxon-name-part></tp:taxon-name></italic>, 06.09.2005, leg. J. Muñoz, det. J. Muñoz &amp; A. Taylor, JAM0593 (GP); SWEDEN • Södermanland Co.: Stjärnhov, Solbacka Golf Course, under a single <italic><tp:taxon-name><tp:taxon-name-part taxon-name-part-type="genus" reg="Betula">Betula</tp:taxon-name-part></tp:taxon-name></italic> sp., 14.07.2002, leg. &amp; det. A. Taylor, AT2002036 (GP); SWITZERLAND • Zurich: Schwamendingen, <named-content xmlns:xlink="http://www.w3.org/1999/xlink" content-type="dwc:verbatimCoordinates" xlink:type="simple"><named-content content-type="geo-json" specific-use="{&#34;type&#34;:&#34;Point&#34;,&#34;coordinates&#34;:[8.570556,47.396667]}" id="NCID0EDYCK" xlink:type="simple">47°23'48"N, 8°34'14"E</named-content></named-content>, 550 m, in the grass in an urban wood, close to <italic><tp:taxon-name><tp:taxon-name-part taxon-name-part-type="genus" reg="Picea">P.</tp:taxon-name-part><tp:taxon-name-part taxon-name-part-type="species" reg="abies">abies</tp:taxon-name-part></tp:taxon-name></italic> and <italic><tp:taxon-name><tp:taxon-name-part taxon-name-part-type="genus" reg="Fagus">F.</tp:taxon-name-part><tp:taxon-name-part taxon-name-part-type="species" reg="sylvatica">sylvatica</tp:taxon-name-part></tp:taxon-name></italic>, 20.08.1985, leg. C. Lavorato, det. G. Simonini, GS1541; UNITED KINGDOM • England: Berkshire, Silwood Park near Ascot, SU 946686, under <italic><tp:taxon-name><tp:taxon-name-part taxon-name-part-type="genus" reg="Carpinus">Carpinus</tp:taxon-name-part></tp:taxon-name></italic>, <italic><tp:taxon-name><tp:taxon-name-part taxon-name-part-type="genus" reg="Tilia">Tilia</tp:taxon-name-part></tp:taxon-name></italic>, and <italic><tp:taxon-name><tp:taxon-name-part taxon-name-part-type="genus" reg="Cornus">Cornus</tp:taxon-name-part></tp:taxon-name></italic>, 27.09.2006, leg. A. Hills, det. A. Taylor, K-M000172000 (AH2006071; GP); • Greater London, Richmond, RBG Kew, along the way from Elizabeth Gate to Jodrell Lab, <named-content xmlns:xlink="http://www.w3.org/1999/xlink" content-type="dwc:verbatimCoordinates" xlink:type="simple"><named-content content-type="geo-json" specific-use="{&#34;type&#34;:&#34;Point&#34;,&#34;coordinates&#34;:[-0.291250,51.483694]}" id="NCID0EWZCK" xlink:type="simple">51°29'01.3"N, 0°17'28.5"W</named-content></named-content>, two mature basidiomes, among grass on the open lawn, in vicinity of <italic><tp:taxon-name><tp:taxon-name-part taxon-name-part-type="genus" reg="Magnolia">Magnolia</tp:taxon-name-part></tp:taxon-name></italic> spp., <italic><tp:taxon-name><tp:taxon-name-part taxon-name-part-type="genus" reg="Quercus">Q.</tp:taxon-name-part><tp:taxon-name-part taxon-name-part-type="species" reg="ilex">ilex</tp:taxon-name-part></tp:taxon-name></italic>, and <tp:taxon-name><tp:taxon-name-part taxon-name-part-type="genus" reg="Pinus">Pinus</tp:taxon-name-part><tp:taxon-name-part taxon-name-part-type="species" reg="nigra">nigra</tp:taxon-name-part><tp:taxon-name-part taxon-name-part-type="infraspecific-rank">var.</tp:taxon-name-part><tp:taxon-name-part taxon-name-part-type="variety" reg="maritima">maritima</tp:taxon-name-part></tp:taxon-name>, 19.10.2021, leg. A. Biketova, det. A. Biketova &amp; G. Kibby, K-M001435675 (AB B21-381; GP).</p></tp:treatment-sec><tp:treatment-sec sec-type="notes" id="SECID0E51CK"><title>Notes.</title><p>This bolete does not pose any problem from both the nomenclatural and taxonomic viewpoint. Originally described as a member of <italic><tp:taxon-name><tp:taxon-name-part taxon-name-part-type="genus" reg="Boletus">Boletus</tp:taxon-name-part></tp:taxon-name></italic>, it was then recombined in <italic><tp:taxon-name><tp:taxon-name-part taxon-name-part-type="genus" reg="Xerocomus">Xerocomus</tp:taxon-name-part></tp:taxon-name></italic> (<xref ref-type="bibr" rid="B140">Redeuilh 1993</xref>), in <italic><tp:taxon-name><tp:taxon-name-part taxon-name-part-type="genus" reg="Xerocomellus">Xerocomellus</tp:taxon-name-part></tp:taxon-name></italic> (<xref ref-type="bibr" rid="B103">Mikšík 2014</xref>), and, finally, in <italic><tp:taxon-name><tp:taxon-name-part taxon-name-part-type="genus" reg="Hortiboletus">Hortiboletus</tp:taxon-name-part></tp:taxon-name></italic> (<xref ref-type="bibr" rid="B43">Dima 2015</xref>).</p><p>This species was introduced by G. T. Oolbekkink and W. W. van Duin in a publication by <xref ref-type="bibr" rid="B120">Oolbekkink (1991)</xref> dealing with the ornamentation of <italic><tp:taxon-name><tp:taxon-name-part taxon-name-part-type="genus" reg="Xerocomus">Xerocomus</tp:taxon-name-part></tp:taxon-name></italic> basidiospores observed at <abbrev xmlns:xlink="http://www.w3.org/1999/xlink" xlink:title="scanning electron microscope(y)" id="ABBRID0EZ3CK" xlink:type="simple">SEM</abbrev>. The colour picture of <italic><tp:taxon-name><tp:taxon-name-part taxon-name-part-type="genus" reg="Xerocomellus">X.</tp:taxon-name-part><tp:taxon-name-part taxon-name-part-type="species" reg="bubalinus">bubalinus</tp:taxon-name-part></tp:taxon-name></italic> in <xref ref-type="bibr" rid="B91">Ladurner and Simonini (2003)</xref> refers to a topotypical collection; however, the picture was published with overexposed red tones, whereas the original image is much more brownish. A collection with features consistent with the original concept by Oolbekkink and Duin was described in detail from France (Alsace), in association with <italic><tp:taxon-name><tp:taxon-name-part taxon-name-part-type="genus" reg="Betula">Betula</tp:taxon-name-part></tp:taxon-name></italic> on sandy soil (<xref ref-type="bibr" rid="B111">Musumeci 2008</xref>).</p><p>Based on the extended original description (<xref ref-type="bibr" rid="B120">Oolbekkink 1991</xref>) and our data, the basidiospore size of <italic><tp:taxon-name><tp:taxon-name-part taxon-name-part-type="genus" reg="Hortiboletus">H.</tp:taxon-name-part><tp:taxon-name-part taxon-name-part-type="species" reg="bubalinus">bubalinus</tp:taxon-name-part></tp:taxon-name></italic> is unusual for <italic><tp:taxon-name><tp:taxon-name-part taxon-name-part-type="genus" reg="Hortiboletus">Hortiboletus</tp:taxon-name-part></tp:taxon-name></italic>, with a very high Q value = 2.46 ± 0.10 in average (up to 2.7) when compared with those of <italic><tp:taxon-name><tp:taxon-name-part taxon-name-part-type="genus" reg="Hortiboletus">H.</tp:taxon-name-part><tp:taxon-name-part taxon-name-part-type="species" reg="rubellus">rubellus</tp:taxon-name-part></tp:taxon-name></italic> – 2.31 ± 0.12. <xref ref-type="bibr" rid="B146">Robinson et al. (2011)</xref> indicated frequent bifurcating or even trifurcating terminal elements of pileipellis. This feature was also highlighted in the line drawings of the pileipellis in <xref ref-type="bibr" rid="B58">Gelardi (2010)</xref>. In addition, pileipellis subterminal elements are often wider than terminal ones, with typically inflated, branched and sometimes broadly rounded cells up to 30 μm broad (<xref ref-type="bibr" rid="B57">Gelardi 2009</xref>, <xref ref-type="bibr" rid="B58">2010</xref>).</p><p>Based on the original diagnosis of <italic><tp:taxon-name><tp:taxon-name-part taxon-name-part-type="genus" reg="Xerocomus">X.</tp:taxon-name-part><tp:taxon-name-part taxon-name-part-type="species" reg="erubescens">erubescens</tp:taxon-name-part></tp:taxon-name></italic><xref ref-type="bibr" rid="B32">Cadiñanos and Muñoz (1992)</xref>, it shares with <italic><tp:taxon-name><tp:taxon-name-part taxon-name-part-type="genus" reg="Hortiboletus">H.</tp:taxon-name-part><tp:taxon-name-part taxon-name-part-type="species" reg="bubalinus">bubalinus</tp:taxon-name-part></tp:taxon-name></italic> some morphological features: the pinkish pileal context, the pileipellis structure, lack of reddish tints on both pileus (which is sometimes present in <italic><tp:taxon-name><tp:taxon-name-part taxon-name-part-type="genus" reg="Hortiboletus">H.</tp:taxon-name-part><tp:taxon-name-part taxon-name-part-type="species" reg="bubalinus">bubalinus</tp:taxon-name-part></tp:taxon-name></italic>) and stipe surfaces, and lack of orange-red dots in the stipe base. However, spores of <italic><tp:taxon-name><tp:taxon-name-part taxon-name-part-type="genus" reg="Xerocomus">X.</tp:taxon-name-part><tp:taxon-name-part taxon-name-part-type="species" reg="erubescens">erubescens</tp:taxon-name-part></tp:taxon-name></italic> are significantly larger [15.4–19.0(–20.3) × 5.7–7.2(–7.7) μm] according to the original diagnosis (<xref ref-type="bibr" rid="B32">Cadiñanos and Muñoz 1992</xref>), but they were re-analysed (isotype collection IB19920820 (BAR 1656/92) and IB19980600) by <xref ref-type="bibr" rid="B91">Ladurner and Simonini (2003)</xref>, who obtained significantly smaller sizes [(11.0–)13.4 ± 1.04(–15.5) × (4.4)5.0 ± 0.31(–5.9) μm], when compared with spore sizes of some <italic><tp:taxon-name><tp:taxon-name-part taxon-name-part-type="genus" reg="Hortiboletus">H.</tp:taxon-name-part><tp:taxon-name-part taxon-name-part-type="species" reg="bubalinus">bubalinus</tp:taxon-name-part></tp:taxon-name></italic> collections (e.g. holotype L 0053449). Moreover, abnormally large spores (up to 19.0 × 7.5 μm) occur in some <italic><tp:taxon-name><tp:taxon-name-part taxon-name-part-type="genus" reg="Hortiboletus">H.</tp:taxon-name-part><tp:taxon-name-part taxon-name-part-type="species" reg="bubalinus">bubalinus</tp:taxon-name-part></tp:taxon-name></italic> collections, including its holotype (L 0053449).</p><p>In our multilocus analysis (Fig. <xref ref-type="fig" rid="F15">1</xref>), <italic><tp:taxon-name><tp:taxon-name-part taxon-name-part-type="genus" reg="Hortiboletus">H.</tp:taxon-name-part><tp:taxon-name-part taxon-name-part-type="species" reg="bubalinus">bubalinus</tp:taxon-name-part></tp:taxon-name></italic> forms a highly-supported terminal clade (<abbrev xmlns:xlink="http://www.w3.org/1999/xlink" xlink:title="bootstrap support" id="ABBRID0E4CDK" xlink:type="simple">BS</abbrev> = 94, <abbrev xmlns:xlink="http://www.w3.org/1999/xlink" xlink:title="posterior probability" id="ABBRID0EBDDK" xlink:type="simple">PP</abbrev> = 1.00). In both <abbrev xmlns:xlink="http://www.w3.org/1999/xlink" xlink:title="Maximum Likelihood" id="ABBRID0EFDDK" xlink:type="simple">ML</abbrev> and <abbrev xmlns:xlink="http://www.w3.org/1999/xlink" xlink:title="Bayesian Inference" id="ABBRID0EJDDK" xlink:type="simple">BI</abbrev> trees, it clusters in a highly-supported subgeneric clade (<abbrev xmlns:xlink="http://www.w3.org/1999/xlink" xlink:title="bootstrap support" id="ABBRID0ENDDK" xlink:type="simple">BS</abbrev> = 99, P P = 1.00), together with <italic><tp:taxon-name><tp:taxon-name-part taxon-name-part-type="genus" reg="Hortiboletus">H.</tp:taxon-name-part><tp:taxon-name-part taxon-name-part-type="species" reg="arduinus">arduinus</tp:taxon-name-part></tp:taxon-name></italic> and three to four undescribed species: one from North America (USA) and two to three from Asia (China, Japan, and South Korea). However, there are minor differences in topology of this subgeneric clade in multilocus <abbrev xmlns:xlink="http://www.w3.org/1999/xlink" xlink:title="Maximum Likelihood" id="ABBRID0E3DDK" xlink:type="simple">ML</abbrev> and <abbrev xmlns:xlink="http://www.w3.org/1999/xlink" xlink:title="Bayesian Inference" id="ABBRID0EAEDK" xlink:type="simple">BI</abbrev> trees. In multilocus <abbrev xmlns:xlink="http://www.w3.org/1999/xlink" xlink:title="Maximum Likelihood" id="ABBRID0EEEDK" xlink:type="simple">ML</abbrev> phylogeny, <italic><tp:taxon-name><tp:taxon-name-part taxon-name-part-type="genus" reg="Hortiboletus">H.</tp:taxon-name-part><tp:taxon-name-part taxon-name-part-type="species" reg="bubalinus">bubalinus</tp:taxon-name-part></tp:taxon-name></italic> clusters as a sister clade to <italic><tp:taxon-name><tp:taxon-name-part taxon-name-part-type="genus" reg="Hortiboletus">Hortiboletus</tp:taxon-name-part></tp:taxon-name></italic> sp. 7 (represented by <abbrev xmlns:xlink="http://www.w3.org/1999/xlink" xlink:title="nuclear large subunit ribosomal DNA" id="ABBRID0E1EDK" xlink:type="simple">LSU</abbrev>, <italic><abbrev xmlns:xlink="http://www.w3.org/1999/xlink" xlink:title="translation elongation factor 1-α gene" id="ABBRID0E6EDK" xlink:type="simple">tef1-α</abbrev></italic>, and <italic><abbrev xmlns:xlink="http://www.w3.org/1999/xlink" xlink:title="DNA-directed RNA polymerase II subunit 2 gene" id="ABBRID0EEFDK" xlink:type="simple">rpb2</abbrev></italic> sequences of a single collection HKAS 51292) with weak statistical support (<abbrev xmlns:xlink="http://www.w3.org/1999/xlink" xlink:title="bootstrap support" id="ABBRID0EIFDK" xlink:type="simple">BS</abbrev> = 61). In multilocus <abbrev xmlns:xlink="http://www.w3.org/1999/xlink" xlink:title="Bayesian Inference" id="ABBRID0EMFDK" xlink:type="simple">BI</abbrev> phylogeny, <italic><tp:taxon-name><tp:taxon-name-part taxon-name-part-type="genus" reg="Hortiboletus">H.</tp:taxon-name-part><tp:taxon-name-part taxon-name-part-type="species" reg="bubalinus">bubalinus</tp:taxon-name-part></tp:taxon-name></italic> clusters together with a common branch of <italic><tp:taxon-name><tp:taxon-name-part taxon-name-part-type="genus" reg="Hortiboletus">Hortiboletus</tp:taxon-name-part></tp:taxon-name></italic> sp. 4, <italic><tp:taxon-name><tp:taxon-name-part taxon-name-part-type="genus" reg="Hortiboletus">Hortiboletus</tp:taxon-name-part></tp:taxon-name></italic> sp. 5, and <italic><tp:taxon-name><tp:taxon-name-part taxon-name-part-type="genus" reg="Hortiboletus">Hortiboletus</tp:taxon-name-part></tp:taxon-name></italic> sp. 7 (all represented by only <abbrev xmlns:xlink="http://www.w3.org/1999/xlink" xlink:title="nuclear ribosomal internal transcribed spacer" id="ABBRID0EQGDK" xlink:type="simple">ITS</abbrev> sequences) with weak support (<abbrev xmlns:xlink="http://www.w3.org/1999/xlink" xlink:title="posterior probability" id="ABBRID0EUGDK" xlink:type="simple">PP</abbrev> = 0.89).</p><p>Based on multilocus and four single-locus sequence data, two other European <italic><tp:taxon-name><tp:taxon-name-part taxon-name-part-type="genus" reg="Hortiboletus">Hortiboletus</tp:taxon-name-part></tp:taxon-name></italic> species are significantly distant from <italic><tp:taxon-name><tp:taxon-name-part taxon-name-part-type="genus" reg="Hortiboletus">H.</tp:taxon-name-part><tp:taxon-name-part taxon-name-part-type="species" reg="bubalinus">bubalinus</tp:taxon-name-part></tp:taxon-name></italic> (Figs <xref ref-type="fig" rid="F15">1</xref>, <xref ref-type="fig" rid="F1">2</xref>). The closest species are <italic><tp:taxon-name><tp:taxon-name-part taxon-name-part-type="genus" reg="Hortiboletus">H.</tp:taxon-name-part><tp:taxon-name-part taxon-name-part-type="species" reg="engelii">engelii</tp:taxon-name-part></tp:taxon-name></italic> and <italic><tp:taxon-name><tp:taxon-name-part taxon-name-part-type="genus" reg="Hortiboletus">H.</tp:taxon-name-part><tp:taxon-name-part taxon-name-part-type="species" reg="hershenzoniae">hershenzoniae</tp:taxon-name-part></tp:taxon-name></italic> with a consistent, ca. 13% dissimilarity (&gt; 100 nucleotide and indel differences). The <abbrev xmlns:xlink="http://www.w3.org/1999/xlink" xlink:title="nuclear ribosomal internal transcribed spacer" id="ABBRID0EKIDK" xlink:type="simple">ITS</abbrev> of <italic><tp:taxon-name><tp:taxon-name-part taxon-name-part-type="genus" reg="Hortiboletus">H.</tp:taxon-name-part><tp:taxon-name-part taxon-name-part-type="species" reg="bubalinus">bubalinus</tp:taxon-name-part></tp:taxon-name></italic> has been difficult to sequence with the classical Sanger method due to frequent polymorphisms, particularly in short insertion of AC repeats in ITS1 region, which vary in length within the species from 14 to 26 bp and even within the same genome with maximum observed difference of 12 bp (in JAM0593). Therefore, in some cases, cloning has been performed to obtain full <abbrev xmlns:xlink="http://www.w3.org/1999/xlink" xlink:title="nuclear ribosomal internal transcribed spacer" id="ABBRID0EZIDK" xlink:type="simple">ITS</abbrev> sequences (e.g. the holotype). Furthermore, <italic><tp:taxon-name><tp:taxon-name-part taxon-name-part-type="genus" reg="Hortiboletus">H.</tp:taxon-name-part><tp:taxon-name-part taxon-name-part-type="species" reg="bubalinus">bubalinus</tp:taxon-name-part></tp:taxon-name></italic> has one of the longest tandem repeats in the ITS2 region among other <italic><tp:taxon-name><tp:taxon-name-part taxon-name-part-type="genus" reg="Hortiboletus">Hortiboletus</tp:taxon-name-part></tp:taxon-name></italic> species (see Table <xref ref-type="table" rid="T1">1</xref>). Based on different alignment parameters of <abbrev xmlns:xlink="http://www.w3.org/1999/xlink" xlink:title="Tandem Repeats Finder" id="ABBRID0ETJDK" xlink:type="simple">TRF</abbrev> analysis, the length of this long tandem repeat is estimated to be from 225–228 bp (2-7-7) to 231–253 bp (2-3-5). All species in <italic><tp:taxon-name><tp:taxon-name-part taxon-name-part-type="genus" reg="Hortiboletus">H.</tp:taxon-name-part><tp:taxon-name-part taxon-name-part-type="species" reg="arduinus">arduinus</tp:taxon-name-part></tp:taxon-name></italic>/<italic><tp:taxon-name><tp:taxon-name-part taxon-name-part-type="genus" reg="Hortiboletus">H.</tp:taxon-name-part><tp:taxon-name-part taxon-name-part-type="species" reg="bubalinus">bubalinus</tp:taxon-name-part></tp:taxon-name></italic> subgeneric clade are characterised by such long minisatellite-like insertion in the <abbrev xmlns:xlink="http://www.w3.org/1999/xlink" xlink:title="nuclear ribosomal internal transcribed spacer" id="ABBRID0ENKDK" xlink:type="simple">ITS</abbrev> 2 region.</p></tp:treatment-sec><tp:treatment-sec><!--Section generated to contain objects referenced in tp:taxon-treatment.--><fig id="F7" position="float" orientation="portrait"><object-id xmlns:xlink="http://www.w3.org/1999/xlink" content-type="doi" xlink:type="simple">10.3897/imafungus.16.144731.figure8</object-id><object-id xmlns:xlink="http://www.w3.org/1999/xlink" content-type="arpha" xlink:type="simple">DCF27798-3A11-51EB-BFEE-49126902A3A1</object-id><label>Figure 8.</label><caption><p>Size distributions of <bold>a</bold> spores and <bold>b</bold> terminal cells of pileipellis in <italic><tp:taxon-name><tp:taxon-name-part taxon-name-part-type="genus" reg="Hortiboletus">Hortiboletus</tp:taxon-name-part></tp:taxon-name></italic> using the “isoprobability ellipse” method. The distributions of average spore sizes in collections are shown with one standard deviation.</p></caption><graphic xmlns:xlink="http://www.w3.org/1999/xlink" xlink:href="imafungus-16-e144731-g008.jpg" position="float" orientation="portrait" xlink:type="simple" id="oo_1351686.jpg"><uri content-type="original_file" xlink:type="simple">https://binary.pensoft.net/fig/1351686</uri></graphic></fig><fig id="F3" position="float" orientation="portrait"><object-id xmlns:xlink="http://www.w3.org/1999/xlink" content-type="doi" xlink:type="simple">10.3897/imafungus.16.144731.figure4</object-id><object-id xmlns:xlink="http://www.w3.org/1999/xlink" content-type="arpha" xlink:type="simple">65C36D24-1222-561E-A547-2A7E89A8A250</object-id><label>Figure 4.</label><caption><p>Distribution map of <bold>a</bold><italic><tp:taxon-name><tp:taxon-name-part taxon-name-part-type="genus" reg="Hortiboletus">H.</tp:taxon-name-part><tp:taxon-name-part taxon-name-part-type="species" reg="rubellus">rubellus</tp:taxon-name-part></tp:taxon-name></italic> and <bold>b</bold><italic><tp:taxon-name><tp:taxon-name-part taxon-name-part-type="genus" reg="Hortiboletus">H.</tp:taxon-name-part><tp:taxon-name-part taxon-name-part-type="species" reg="bubalinus">bubalinus</tp:taxon-name-part></tp:taxon-name></italic>, based on the current study and sequence data from public repositories and associated publications.</p></caption><graphic xmlns:xlink="http://www.w3.org/1999/xlink" xlink:href="imafungus-16-e144731-g004.jpg" position="float" orientation="portrait" xlink:type="simple" id="oo_1351682.jpg"><uri content-type="original_file" xlink:type="simple">https://binary.pensoft.net/fig/1351682</uri></graphic></fig><fig id="F15" position="float" orientation="portrait"><object-id xmlns:xlink="http://www.w3.org/1999/xlink" content-type="doi" xlink:type="simple">10.3897/imafungus.16.144731.figure1</object-id><object-id xmlns:xlink="http://www.w3.org/1999/xlink" content-type="arpha" xlink:type="simple">4317758C-D961-5DF8-8571-A1B27B84F25B</object-id><label>Figure 1.</label><caption><p><abbrev xmlns:xlink="http://www.w3.org/1999/xlink" xlink:title="Maximum Likelihood" id="ABBRID0EZRBG" xlink:type="simple">ML</abbrev> phylogenetic tree of <italic><tp:taxon-name><tp:taxon-name-part taxon-name-part-type="genus" reg="Hortiboletus">Hortiboletus</tp:taxon-name-part></tp:taxon-name></italic> generated from a multilocus (<abbrev xmlns:xlink="http://www.w3.org/1999/xlink" xlink:title="nuclear ribosomal internal transcribed spacer" id="ABBRID0EESBG" xlink:type="simple">ITS</abbrev> + <abbrev xmlns:xlink="http://www.w3.org/1999/xlink" xlink:title="nuclear large subunit ribosomal DNA" id="ABBRID0EISBG" xlink:type="simple">LSU</abbrev> + <italic>tef1</italic>-<italic>a</italic> + <italic><abbrev xmlns:xlink="http://www.w3.org/1999/xlink" xlink:title="DNA-directed RNA polymerase II subunit 2 gene" id="ABBRID0ERSBG" xlink:type="simple">rpb2</abbrev></italic>) dataset. <abbrev xmlns:xlink="http://www.w3.org/1999/xlink" xlink:title="bootstrap support" id="ABBRID0EVSBG" xlink:type="simple">BS</abbrev> values ≥ 50% and <abbrev xmlns:xlink="http://www.w3.org/1999/xlink" xlink:title="posterior probability" id="ABBRID0EZSBG" xlink:type="simple">PP</abbrev> values ≥ 0.8 indicated at nodes. Thickened branches indicate high statistical support (<abbrev xmlns:xlink="http://www.w3.org/1999/xlink" xlink:title="bootstrap support" id="ABBRID0E4SBG" xlink:type="simple">BS</abbrev> ≥ 70% and <abbrev xmlns:xlink="http://www.w3.org/1999/xlink" xlink:title="posterior probability" id="ABBRID0EBTBG" xlink:type="simple">PP</abbrev> ≥ 0.95). Species names of collections follow current identification, except original names of types of <italic><tp:taxon-name><tp:taxon-name-part taxon-name-part-type="genus" reg="Boletus">Boletus</tp:taxon-name-part><tp:taxon-name-part taxon-name-part-type="species" reg="harrisonii">harrisonii</tp:taxon-name-part></tp:taxon-name></italic> and <tp:taxon-name><tp:taxon-name-part taxon-name-part-type="genus" reg="Boletus">B.</tp:taxon-name-part><tp:taxon-name-part taxon-name-part-type="species" reg="rubellus">rubellus</tp:taxon-name-part><tp:taxon-name-part taxon-name-part-type="infraspecific-rank">var.</tp:taxon-name-part><tp:taxon-name-part taxon-name-part-type="variety" reg="flammeus">flammeus</tp:taxon-name-part></tp:taxon-name>. <italic><tp:taxon-name><tp:taxon-name-part taxon-name-part-type="genus" reg="Hortiboletus">Hortiboletus</tp:taxon-name-part></tp:taxon-name></italic> species present in Europe and Levant are indicated by light red-coloured fields. Collections with newly-generated sequences are indicated in bold. Two-letter country codes (ISO 3166-1 alpha-2) denote the origin of specimens. At the end of the annotations to some collections, abbreviations are indicated in brackets: e – epitype, h – holotype, p – paratype, env – environmental sample.</p></caption><graphic xmlns:xlink="http://www.w3.org/1999/xlink" xlink:href="imafungus-16-e144731-g001.jpg" position="float" orientation="portrait" xlink:type="simple" id="oo_1351680.jpg"><uri content-type="original_file" xlink:type="simple">https://binary.pensoft.net/fig/1351680</uri></graphic></fig><fig id="F1" position="float" orientation="portrait"><object-id xmlns:xlink="http://www.w3.org/1999/xlink" content-type="doi" xlink:type="simple">10.3897/imafungus.16.144731.figure2</object-id><object-id xmlns:xlink="http://www.w3.org/1999/xlink" content-type="arpha" xlink:type="simple">3C313CC8-68DB-535C-AE0E-00C3AC5CE0ED</object-id><label>Figure 2.</label><caption><p>Phylogenetic trees of <italic><tp:taxon-name><tp:taxon-name-part taxon-name-part-type="genus" reg="Hortiboletus">Hortiboletus</tp:taxon-name-part></tp:taxon-name></italic> from separate <abbrev xmlns:xlink="http://www.w3.org/1999/xlink" xlink:title="Maximum Likelihood" id="ABBRID0E3UBG" xlink:type="simple">ML</abbrev> analyses of each locus: <abbrev xmlns:xlink="http://www.w3.org/1999/xlink" xlink:title="nuclear ribosomal internal transcribed spacer" id="ABBRID0EAVBG" xlink:type="simple">ITS</abbrev>, <abbrev xmlns:xlink="http://www.w3.org/1999/xlink" xlink:title="nuclear large subunit ribosomal DNA" id="ABBRID0EEVBG" xlink:type="simple">LSU</abbrev>, <italic>tef1-a</italic>, and <italic><abbrev xmlns:xlink="http://www.w3.org/1999/xlink" xlink:title="DNA-directed RNA polymerase II subunit 2 gene" id="ABBRID0ELVBG" xlink:type="simple">rpb2</abbrev></italic>. <abbrev xmlns:xlink="http://www.w3.org/1999/xlink" xlink:title="bootstrap support" id="ABBRID0EPVBG" xlink:type="simple">BS</abbrev> values ≥ 50% and <abbrev xmlns:xlink="http://www.w3.org/1999/xlink" xlink:title="posterior probability" id="ABBRID0ETVBG" xlink:type="simple">PP</abbrev> values ≥ 0.8 are indicated at nodes. Thickened branches indicate high statistical support (<abbrev xmlns:xlink="http://www.w3.org/1999/xlink" xlink:title="bootstrap support" id="ABBRID0EXVBG" xlink:type="simple">BS</abbrev> ≥ 70% and <abbrev xmlns:xlink="http://www.w3.org/1999/xlink" xlink:title="posterior probability" id="ABBRID0E2VBG" xlink:type="simple">PP</abbrev> ≥ 0.95). Pie charts underneath each label are the percent of total characters in the alignment that are parsimony-informative.</p></caption><graphic xmlns:xlink="http://www.w3.org/1999/xlink" xlink:href="imafungus-16-e144731-g002.jpg" position="float" orientation="portrait" xlink:type="simple" id="oo_1351698.jpg"><uri content-type="original_file" xlink:type="simple">https://binary.pensoft.net/fig/1351698</uri></graphic></fig><table-wrap id="T1" position="float" orientation="portrait"><label>Table 1.</label><caption><p>Characterization of the tandem repeat insertions within the <abbrev xmlns:xlink="http://www.w3.org/1999/xlink" xlink:title="nuclear ribosomal internal transcribed spacer" id="ABBRID0EVGAG" xlink:type="simple">ITS</abbrev> region of <italic><tp:taxon-name><tp:taxon-name-part taxon-name-part-type="genus" reg="Hortiboletus">Hortiboletus</tp:taxon-name-part></tp:taxon-name></italic> spp. Only consensus patterns with alignment score ≥ 50 are shown. ND = not detected. The most frequently detected consensus patterns of tandem repeats are highlighted in bold. **Tandem repeat in ITS1 region was detected when the length of insertion was minimum 26 bp using Tandem Repeats Finder v.4.09.</p></caption><table id="TID0E5VDK" rules="all"><tbody><tr><th rowspan="2" colspan="1">Taxon (insertion region)</th><th rowspan="2" colspan="1">N of sequences examined</th><th rowspan="2" colspan="1">Total length of <abbrev xmlns:xlink="http://www.w3.org/1999/xlink" xlink:title="nuclear ribosomal internal transcribed spacer" id="ABBRID0EPHAG" xlink:type="simple">ITS</abbrev> (bp)</th><th rowspan="2" colspan="1">Insertion size (bp)</th><th rowspan="2" colspan="1">Nucleotide similarity within each species</th><th rowspan="2" colspan="1">Alignment parameters (match - mismatch - indels)</th><th rowspan="1" colspan="4">Tandem repeats information</th></tr><tr><th rowspan="1" colspan="1">Consensus pattern of tandem repeats (size in bp)</th><th rowspan="1" colspan="1">Copy number</th><th rowspan="1" colspan="1">Percent of matches</th><th rowspan="1" colspan="1">Percent of indels</th></tr><tr><td rowspan="2" colspan="1"><italic><tp:taxon-name><tp:taxon-name-part taxon-name-part-type="genus" reg="Hortiboletus">H.</tp:taxon-name-part><tp:taxon-name-part taxon-name-part-type="species" reg="amygdalinus">amygdalinus</tp:taxon-name-part></tp:taxon-name></italic> (ITS2)</td><td rowspan="2" colspan="1">2</td><td rowspan="2" colspan="1">840</td><td rowspan="1" colspan="1">167</td><td rowspan="1" colspan="1">100%</td><td rowspan="1" colspan="1">2-7-7</td><td rowspan="1" colspan="1">
                  <bold>GGTTGGCTTAGCTATTAGTCGGTCGTGAGGCCGACGAACGCGGTCGACTTGGAAAG (56)</bold>
                </td><td rowspan="1" colspan="1">2.9</td><td rowspan="1" colspan="1">88</td><td rowspan="1" colspan="1">2</td></tr><tr><td rowspan="1" colspan="1">181</td><td rowspan="1" colspan="1">100%</td><td rowspan="1" colspan="1">2-3-5</td><td rowspan="1" colspan="1">
                  <bold>GGACTTGGCAAGGGTTGGCTTAGCTATTAGTCGGTCGTGAGGCCGACGAACGCGGTC (57)</bold>
                </td><td rowspan="1" colspan="1">3.2</td><td rowspan="1" colspan="1">84</td><td rowspan="1" colspan="1">5</td></tr><tr><td rowspan="1" colspan="1"><italic><tp:taxon-name><tp:taxon-name-part taxon-name-part-type="genus" reg="Hortiboletus">H.</tp:taxon-name-part><tp:taxon-name-part taxon-name-part-type="species" reg="bubalinus">bubalinus</tp:taxon-name-part></tp:taxon-name></italic> (ITS1)**</td><td rowspan="1" colspan="1">31</td><td rowspan="8" colspan="1">900–913</td><td rowspan="1" colspan="1">14–26</td><td rowspan="1" colspan="1">100%</td><td rowspan="5" colspan="1">2-7-7</td><td rowspan="1" colspan="1">AC (2)</td><td rowspan="1" colspan="1">7–13</td><td rowspan="1" colspan="1">100</td><td rowspan="1" colspan="1">0</td></tr><tr><td rowspan="7" colspan="1"><italic><tp:taxon-name><tp:taxon-name-part taxon-name-part-type="genus" reg="Hortiboletus">H.</tp:taxon-name-part><tp:taxon-name-part taxon-name-part-type="species" reg="bubalinus">bubalinus</tp:taxon-name-part></tp:taxon-name></italic> (ITS2)</td><td rowspan="7" colspan="1">43</td><td rowspan="4" colspan="1">225–228</td><td rowspan="4" colspan="1">&gt;98%</td><td rowspan="1" colspan="1">GGGACTCGAGCGAAGGGTCGGCTTAGCTATTAGTTGGTCGTGAGGCCAGCGAACGCGGTCGGGCTGGGTCTCGAGCTTCA (80)</td><td rowspan="4" colspan="1">2.8</td><td rowspan="4" colspan="1">81–86</td><td rowspan="4" colspan="1">5–7</td></tr><tr><td rowspan="1" colspan="1">GGGACTCGAGCGAAGGGTCGGCTTAGCTATTAGTTGGTCGTGAGGCCAGCGAACGCGGTCGGCTGTGGGTCTCGAGCTTCA (81)</td></tr><tr><td rowspan="1" colspan="1">
                  <bold>GGGACTCGAGCGAAGGGTCGGCTTAGCTATTAGTTGGTCGTGAGGCCAGCGAACGCGGTCGGGCTGTGGGTCTCGAGCTTCA (82)</bold>
                </td></tr><tr><td rowspan="1" colspan="1">GGGACTCGAGCGAAGGGTCGGCTTAGCTATTAGTTGGTCGTGAGGCCAGCGAACGCGGTCGGGCTGTGGGTCTCGAGCTTTCA (83)</td></tr><tr><td rowspan="3" colspan="1">231–253</td><td rowspan="3" colspan="1">&gt;98%</td><td rowspan="3" colspan="1">2-3-5</td><td rowspan="1" colspan="1">
                  <bold>TTCGGGACTCGAGCGAAGGGTCGGCTTAGCTATTAGTTGGTCGTGAGGCCAGCGAACGCGGTCGGGCTGGGTCGTCGAG (79)</bold>
                </td><td rowspan="3" colspan="1">2.9–3.1</td><td rowspan="3" colspan="1">80–82</td><td rowspan="3" colspan="1">6–8</td></tr><tr><td rowspan="1" colspan="1">TTTGGGACTCGAGCGAAGGGTCGGCTTAGCTATTAGTTGGTCGTGAGGCCAGCGAACGCGGTCGGGCTGGGTCGTCGAGC (80)</td></tr><tr><td rowspan="1" colspan="1">TTTGGGACTCGAGCGAAGGGTCGGCTTAGCTATTAGTTGGTCGTGAGGCCAGCGAACGCGGTCGGGCTGTGGGTCTCGAGC (81)</td></tr><tr><td rowspan="2" colspan="1"><italic><tp:taxon-name><tp:taxon-name-part taxon-name-part-type="genus" reg="Hortiboletus">H.</tp:taxon-name-part><tp:taxon-name-part taxon-name-part-type="species" reg="kohistanensis">kohistanensis</tp:taxon-name-part></tp:taxon-name></italic> (ITS2)</td><td rowspan="2" colspan="1">2</td><td rowspan="2" colspan="1">N/A</td><td rowspan="1" colspan="1">156–157</td><td rowspan="1" colspan="1">97%</td><td rowspan="1" colspan="1">2-7-7</td><td rowspan="1" colspan="1">
                  <bold>GGTTGGCTTAGCTATTAGTCGGTCGCGAGGCCGACGAACGCGGTCGACTTGGWAAAG (57)</bold>
                </td><td rowspan="1" colspan="1">2.8</td><td rowspan="1" colspan="1">91–95</td><td rowspan="1" colspan="1">1</td></tr><tr><td rowspan="1" colspan="1">168–169</td><td rowspan="1" colspan="1">97%</td><td rowspan="1" colspan="1">2-3-5</td><td rowspan="1" colspan="1">
                  <bold>GACTTGGCAAGGGTTGGCTTAGCTATTAGTCGGTCGCGAGGCCGACGAACGCGGTC (56)</bold>
                </td><td rowspan="1" colspan="1">3</td><td rowspan="1" colspan="1">88–91</td><td rowspan="1" colspan="1">1–2</td></tr><tr><td rowspan="1" colspan="1"><italic><tp:taxon-name><tp:taxon-name-part taxon-name-part-type="genus" reg="Hortiboletus">H.</tp:taxon-name-part><tp:taxon-name-part taxon-name-part-type="species" reg="rubellus">rubellus</tp:taxon-name-part></tp:taxon-name></italic> (ITS1)</td><td rowspan="1" colspan="1">30</td><td rowspan="4" colspan="1">853–864</td><td rowspan="1" colspan="1">14–26</td><td rowspan="1" colspan="1">&gt;96%</td><td rowspan="2" colspan="1">2-7-7</td><td rowspan="1" colspan="1">AC (2)</td><td rowspan="1" colspan="1">7–13</td><td rowspan="1" colspan="1">92–100</td><td rowspan="1" colspan="1">0–8</td></tr><tr><td rowspan="3" colspan="1"><italic><tp:taxon-name><tp:taxon-name-part taxon-name-part-type="genus" reg="Hortiboletus">H.</tp:taxon-name-part><tp:taxon-name-part taxon-name-part-type="species" reg="rubellus">rubellus</tp:taxon-name-part></tp:taxon-name></italic> (ITS2)</td><td rowspan="3" colspan="1">33</td><td rowspan="1" colspan="1">166–167</td><td rowspan="1" colspan="1">&gt;99%</td><td rowspan="1" colspan="1">
                  <bold>TTGGCTTAGCTATTAGTCGGTCGTGAGGCCAACGAACGCGGTCGACCTTGGAAAACGTCGAA (62)</bold>
                </td><td rowspan="1" colspan="1">2.7</td><td rowspan="1" colspan="1">83–84</td><td rowspan="1" colspan="1">3</td></tr><tr><td rowspan="1" colspan="1">165</td><td rowspan="1" colspan="1">&gt;99%</td><td rowspan="2" colspan="1">2-3-5</td><td rowspan="1" colspan="1">ND or <bold>GGCTTAGCTATTAGTCGGTCGTGAGGCCAACGAACGCGGTCGACCTGTCAGAAAACGTCGAATC (64)</bold></td><td rowspan="1" colspan="1">2.6</td><td rowspan="1" colspan="1">83–85</td><td rowspan="1" colspan="1">1</td></tr><tr><td rowspan="1" colspan="1">170</td><td rowspan="1" colspan="1">&gt;99%</td><td rowspan="1" colspan="1">
                  <bold>GGATTGGCTTAGCTATTAGTCGGTCGTGAGGCCAACGAACGCGGTCGACCTTAGAAAACGTC (62)</bold>
                </td><td rowspan="1" colspan="1">2.7</td><td rowspan="1" colspan="1">81–83</td><td rowspan="1" colspan="1">1</td></tr><tr><td rowspan="2" colspan="1"><italic><tp:taxon-name><tp:taxon-name-part taxon-name-part-type="genus" reg="Hortiboletus">H.</tp:taxon-name-part><tp:taxon-name-part taxon-name-part-type="species" reg="rubroreticulatus">rubroreticulatus</tp:taxon-name-part></tp:taxon-name></italic> (ITS2)</td><td rowspan="2" colspan="1">1</td><td rowspan="2" colspan="1">817</td><td rowspan="1" colspan="1">133</td><td rowspan="1" colspan="1">N/A</td><td rowspan="1" colspan="1">2-7-7</td><td rowspan="2" colspan="1">TTCCCCTAGTAACTGCGAGTGAAGCGGGAAGAGCTCAAATTTCGAATCTGGCGGTCTCTTTGGCCG (66)</td><td rowspan="1" colspan="1">2</td><td rowspan="1" colspan="1">100</td><td rowspan="1" colspan="1">0</td></tr><tr><td rowspan="1" colspan="1">156</td><td rowspan="1" colspan="1">N/A</td><td rowspan="1" colspan="1">2-3-5</td><td rowspan="1" colspan="1">2.4</td><td rowspan="1" colspan="1">90</td><td rowspan="1" colspan="1">2</td></tr><tr><td rowspan="2" colspan="1"><italic><tp:taxon-name><tp:taxon-name-part taxon-name-part-type="genus" reg="Hortiboletus">H.</tp:taxon-name-part><tp:taxon-name-part taxon-name-part-type="species" reg="rufosquamosus">rufosquamosus</tp:taxon-name-part></tp:taxon-name></italic> (ITS2)</td><td rowspan="2" colspan="1">6</td><td rowspan="2" colspan="1">850</td><td rowspan="1" colspan="1">ND</td><td rowspan="1" colspan="1">ND</td><td rowspan="1" colspan="1">2-7-7</td><td rowspan="1" colspan="1">ND</td><td rowspan="1" colspan="1">ND</td><td rowspan="1" colspan="1">ND</td><td rowspan="1" colspan="1">ND</td></tr><tr><td rowspan="1" colspan="1">134</td><td rowspan="1" colspan="1">100%</td><td rowspan="1" colspan="1">2-3-5</td><td rowspan="1" colspan="1">
                  <bold>GGGTCGGCTTAGCTATTAGTTGGTCGTGAGGCCGACGAACGCGGGTCGACTCGGCAAAACGTT (63)</bold>
                </td><td rowspan="1" colspan="1">2.1</td><td rowspan="1" colspan="1">90</td><td rowspan="1" colspan="1">4</td></tr><tr><td rowspan="2" colspan="1"><italic><tp:taxon-name><tp:taxon-name-part taxon-name-part-type="genus" reg="Hortiboletus">H.</tp:taxon-name-part><tp:taxon-name-part taxon-name-part-type="species" reg="rupicapreus">rupicapreus</tp:taxon-name-part></tp:taxon-name></italic> (ITS2)</td><td rowspan="2" colspan="1">2</td><td rowspan="2" colspan="1">838–842</td><td rowspan="1" colspan="1">ND</td><td rowspan="1" colspan="1">ND</td><td rowspan="1" colspan="1">2-7-7</td><td rowspan="1" colspan="1">ND</td><td rowspan="1" colspan="1">ND</td><td rowspan="1" colspan="1">ND</td><td rowspan="1" colspan="1">ND</td></tr><tr><td rowspan="1" colspan="1">ND-141</td><td rowspan="1" colspan="1">N/A</td><td rowspan="1" colspan="1">2-3-5</td><td rowspan="1" colspan="1">ND or TCGGGATCCGAGCGAAGGTCAGCCTTCAGCTATTAAGTCGGTCGCAAGACCGAACGAACGCGGCCGGCTGGATCC (75)</td><td rowspan="1" colspan="1">1.9</td><td rowspan="1" colspan="1">75</td><td rowspan="1" colspan="1">4</td></tr><tr><td rowspan="4" colspan="1"><italic><tp:taxon-name><tp:taxon-name-part taxon-name-part-type="genus" reg="Hortiboletus">Hortiboletus</tp:taxon-name-part></tp:taxon-name></italic> sp. 4 (ITS2)</td><td rowspan="4" colspan="1">2</td><td rowspan="4" colspan="1">N/A</td><td rowspan="2" colspan="1">239–240</td><td rowspan="2" colspan="1">95%</td><td rowspan="2" colspan="1">2-7-7</td><td rowspan="1" colspan="1">GGGACTCGAGCGAAGGGTCGGCTTAGCTATTAGTTGGTCGTGAGGCCAGCGAACGCGGTCGGCTGGGTTTCGAGTTCTG (79)</td><td rowspan="2" colspan="1">2.9–3</td><td rowspan="2" colspan="1">87</td><td rowspan="2" colspan="1">4–5</td></tr><tr><td rowspan="1" colspan="1">ACTCGAGCGAAAGGTCGGCTTAGCTATTAGTTGGTCGTGAGGCCAGCGAACGCGGTCAGGCTGGGTTTCGAGTTCAGGGA (80)</td></tr><tr><td rowspan="2" colspan="1">240–251</td><td rowspan="2" colspan="1">95%</td><td rowspan="2" colspan="1">2-3-5</td><td rowspan="1" colspan="1">GGGACTCGAGCGAAGGGTCGGCTTAGCTATTAGTTGGTCGTGAGGCCAGCGAACGCGGTCGGCTGGGTTTCGAGTTCTG (79)</td><td rowspan="2" colspan="1">3–3.1</td><td rowspan="2" colspan="1">85–87</td><td rowspan="2" colspan="1">4–6</td></tr><tr><td rowspan="1" colspan="1">GGGACTCGAGCGAAAGGTCGGCTTAGCTATTAGTTGGTCGTGAGGCCAGCGAACGCGGTCAGGCTGGGTTTCGAGTCTCA (80)</td></tr><tr><td rowspan="2" colspan="1"><italic><tp:taxon-name><tp:taxon-name-part taxon-name-part-type="genus" reg="Hortiboletus">Hortiboletus</tp:taxon-name-part></tp:taxon-name></italic> sp. 5 (ITS2)</td><td rowspan="2" colspan="1">2</td><td rowspan="2" colspan="1">912–913</td><td rowspan="1" colspan="1">245</td><td rowspan="1" colspan="1">100%</td><td rowspan="1" colspan="1">2-7-7</td><td rowspan="2" colspan="1">
                  <bold>GGGACTCGAGCGAAGGTCGGCTTAGCTATTAGTTGGTCGTGAGGCCAGCGAACGCGGTCGGGCTGGGTTTCGAGTTCAG (79)</bold>
                </td><td rowspan="1" colspan="1">3</td><td rowspan="1" colspan="1">85</td><td rowspan="1" colspan="1">5</td></tr><tr><td rowspan="1" colspan="1">245</td><td rowspan="1" colspan="1">100%</td><td rowspan="1" colspan="1">2-3-5</td><td rowspan="1" colspan="1">3</td><td rowspan="1" colspan="1">85</td><td rowspan="1" colspan="1">5</td></tr><tr><td rowspan="4" colspan="1"><italic><tp:taxon-name><tp:taxon-name-part taxon-name-part-type="genus" reg="Hortiboletus">Hortiboletus</tp:taxon-name-part></tp:taxon-name></italic> sp. 6 (ITS2)</td><td rowspan="4" colspan="1">5</td><td rowspan="4" colspan="1">900–901</td><td rowspan="1" colspan="1">235–236</td><td rowspan="1" colspan="1">&gt;97%</td><td rowspan="1" colspan="1">2-7-7</td><td rowspan="1" colspan="1">
                  <bold>GACTCGAGCGAAAGGTTGGCTTAGCTATTAGTTGGTCGTGAGGCCAGCGAACGCGGTCGGGCTGGGTTTCGAGTTCAGG (79)</bold>
                </td><td rowspan="1" colspan="1">3</td><td rowspan="1" colspan="1">86–89</td><td rowspan="1" colspan="1">3–5</td></tr><tr><td rowspan="2" colspan="1">244–245</td><td rowspan="2" colspan="1">&gt;97%</td><td rowspan="3" colspan="1">2-3-5</td><td rowspan="1" colspan="1">
                  <bold>GACTCGAGCGAAAGGTTGGCTTAGCTATTAGTTGGTCGTGAGGCCAGCGAACGCGGTCGGGCTGGGTTTCGAGTTCAGG (79)</bold>
                </td><td rowspan="2" colspan="1">3.1</td><td rowspan="2" colspan="1">85–88</td><td rowspan="2" colspan="1">2–5</td></tr><tr><td rowspan="1" colspan="1">
                  <bold>GACTCGAGCGAAAGGTTGGCTTAGCTATTAGTTGGTCGTGAGGCCAGCGAACGCGGTCGGGCTGGGTTTCGAGTCTCAGG (80)</bold>
                </td></tr><tr><td rowspan="1" colspan="1">ND-103</td><td rowspan="1" colspan="1">N/A</td><td rowspan="1" colspan="1"><bold>ND</bold> or GGCTGGCGAACGCGGTCG (18)</td><td rowspan="1" colspan="1">5.3</td><td rowspan="1" colspan="1">50</td><td rowspan="1" colspan="1">19</td></tr></tbody></table></table-wrap></tp:treatment-sec><ref-list><ref id="B120"><mixed-citation xmlns:xlink="http://www.w3.org/1999/xlink" xlink:type="simple"><person-group><name name-style="western"><surname>Oolbekkink</surname><given-names>GT</given-names></name></person-group> (<year>1991</year>) <article-title>The taxonomic value of the ornamentation of spores in the <italic><tp:taxon-name><tp:taxon-name-part taxon-name-part-type="genus">Xerocomus</tp:taxon-name-part></tp:taxon-name></italic> group of <italic><tp:taxon-name><tp:taxon-name-part taxon-name-part-type="genus">Boletus</tp:taxon-name-part></tp:taxon-name></italic>.</article-title><source>Persoonia</source><volume>14</volume>(<issue>3</issue>): <fpage>245</fpage>–<lpage>273</lpage>.</mixed-citation></ref><ref id="B91"><mixed-citation xmlns:xlink="http://www.w3.org/1999/xlink" xlink:type="simple"><person-group><name name-style="western"><surname>Ladurner</surname><given-names>H</given-names></name><name name-style="western"><surname>Simonini</surname><given-names>G</given-names></name></person-group> (<year>2003</year>) <source><italic><tp:taxon-name><tp:taxon-name-part taxon-name-part-type="genus">Xerocomus</tp:taxon-name-part></tp:taxon-name></italic> s.l. <tp:taxon-name><tp:taxon-name-part taxon-name-part-type="kingdom">Fungi</tp:taxon-name-part></tp:taxon-name> Europaei, vol 8.</source><publisher-name>Edizioni Candusso</publisher-name>, <publisher-loc>Alassio</publisher-loc>, <size units="page">527 pp</size>.</mixed-citation></ref><ref id="B5"><mixed-citation xmlns:xlink="http://www.w3.org/1999/xlink" xlink:type="simple"><person-group><name name-style="western"><surname>Albert</surname><given-names>L</given-names></name></person-group> (<year>2004</year>) <article-title>Colour Pages: <italic><tp:taxon-name><tp:taxon-name-part taxon-name-part-type="genus">Xerocomus</tp:taxon-name-part><tp:taxon-name-part taxon-name-part-type="species">bubalinus</tp:taxon-name-part></tp:taxon-name></italic> (Oolbekk. et Duin) Redeuilh.</article-title><source>Mikológiai Közlemények, Clusiana</source><volume>43</volume>(<issue>1–3</issue>): <fpage>87</fpage>–<lpage>88</lpage>.</mixed-citation></ref><ref id="B107"><mixed-citation xmlns:xlink="http://www.w3.org/1999/xlink" xlink:type="simple"><person-group><name name-style="western"><surname>Muñoz</surname><given-names>JA</given-names></name><name name-style="western"><surname>Cadiñanos Aguirre</surname><given-names>JA</given-names></name><name name-style="western"><surname>Fidalgo</surname><given-names>E</given-names></name></person-group> (<year>2008</year>) <article-title>Contribución al catálogo corológico del género <italic><tp:taxon-name><tp:taxon-name-part taxon-name-part-type="genus">Xerocomus</tp:taxon-name-part></tp:taxon-name></italic> en la Peninsula Iberica.</article-title><source>Boletín de la Sociedad Micológica de Madrid</source><volume>32</volume>: <fpage>249</fpage>–<lpage>277</lpage>.</mixed-citation></ref><ref id="B111"><mixed-citation xmlns:xlink="http://www.w3.org/1999/xlink" xlink:type="simple"><person-group><name name-style="western"><surname>Musumeci</surname><given-names>E</given-names></name></person-group> (<year>2008</year>) <italic><tp:taxon-name><tp:taxon-name-part taxon-name-part-type="genus">Xerocomus</tp:taxon-name-part><tp:taxon-name-part taxon-name-part-type="species">bubalinus</tp:taxon-name-part></tp:taxon-name></italic>. <ext-link xlink:href="http://www.naturamediterraneo.com/forum/topic.asp?TOPIC_ID=43308" ext-link-type="uri" xlink:type="simple">http://www.naturamediterraneo.com/forum/topic.asp?TOPIC_ID=43308</ext-link> [Accessed on 20.11.2021]</mixed-citation></ref><ref id="B14"><mixed-citation xmlns:xlink="http://www.w3.org/1999/xlink" xlink:type="simple"><person-group><name name-style="western"><surname>Assyov</surname><given-names>B</given-names></name><name name-style="western"><surname>Stoykov</surname><given-names>DY</given-names></name></person-group> (<year>2011</year>) <article-title><italic><tp:taxon-name><tp:taxon-name-part taxon-name-part-type="genus">Boletus</tp:taxon-name-part><tp:taxon-name-part taxon-name-part-type="species">bubalinus</tp:taxon-name-part></tp:taxon-name></italic> (<italic><tp:taxon-name><tp:taxon-name-part taxon-name-part-type="family">Boletaceae</tp:taxon-name-part></tp:taxon-name></italic>). A new addition to the mycota of Bulgaria and the Balkans.</article-title><source>Comptes Rendus de l’Académie Bulgare des Sciences</source><volume>64</volume>: <fpage>1585</fpage>–<lpage>1589</lpage>.</mixed-citation></ref><ref id="B189"><mixed-citation xmlns:xlink="http://www.w3.org/1999/xlink" xlink:type="simple"><person-group><name name-style="western"><surname>Wilgan</surname><given-names>R</given-names></name><name name-style="western"><surname>Leski</surname><given-names>T</given-names></name></person-group> (<year>2022</year>) Ectomycorrhizal assemblages of invasive <italic><tp:taxon-name><tp:taxon-name-part taxon-name-part-type="genus">Quercus</tp:taxon-name-part><tp:taxon-name-part taxon-name-part-type="species">rubra</tp:taxon-name-part></tp:taxon-name></italic> L. and non-invasive <italic><tp:taxon-name><tp:taxon-name-part taxon-name-part-type="genus">Carya</tp:taxon-name-part></tp:taxon-name></italic> Nutt. trees under common garden conditions in Europe. Forests 13(5): 676 [(1–16)]. <ext-link xlink:href="10.3390/f13050676" ext-link-type="doi" xlink:type="simple">https://doi.org/10.3390/f13050676</ext-link></mixed-citation></ref><ref id="B78"><mixed-citation xmlns:xlink="http://www.w3.org/1999/xlink" xlink:type="simple"><person-group><name name-style="western"><surname>Kasparavičius</surname><given-names>J</given-names></name><name name-style="western"><surname>Iršėnaitė</surname><given-names>R</given-names></name></person-group> (<year>2023</year>) <article-title>A new addition to the Mycota of Lithuania.</article-title><source>Botanica</source><volume>29</volume>(<issue>1</issue>): <fpage>1</fpage>–<lpage>8</lpage>. <ext-link xlink:href="10.35513/Botlit.2023.1.1" ext-link-type="doi" xlink:type="simple">https://doi.org/10.35513/Botlit.2023.1.1</ext-link></mixed-citation></ref><ref id="B7"><mixed-citation xmlns:xlink="http://www.w3.org/1999/xlink" xlink:type="simple"><person-group><name name-style="western"><surname>Allı</surname><given-names>H</given-names></name><name name-style="western"><surname>Tevlim</surname><given-names>G</given-names></name><name name-style="western"><surname>Şen</surname><given-names>İ</given-names></name></person-group> (<year>2019</year>) <article-title>A new record for Turkey’s mycobiota from an interesting habitat in the Mugla Province: <italic><tp:taxon-name><tp:taxon-name-part taxon-name-part-type="genus">Hortiboletus</tp:taxon-name-part><tp:taxon-name-part taxon-name-part-type="species">bubalinus</tp:taxon-name-part></tp:taxon-name></italic> (Oolbekk. &amp; Duin) L. Albert &amp; Dima.</article-title><source>Mugla Journal of Science and Technology</source><volume>5</volume>(<issue>1</issue>): <fpage>114</fpage>–<lpage>118</lpage>. <ext-link xlink:href="10.22531/muglajsci.537081" ext-link-type="doi" xlink:type="simple">https://doi.org/10.22531/muglajsci.537081</ext-link></mixed-citation></ref><ref id="B56"><mixed-citation xmlns:xlink="http://www.w3.org/1999/xlink" xlink:type="simple">GBIF (<year>2024</year>) GBIF. <ext-link xlink:href="https://www.gbif.org/" ext-link-type="uri" xlink:type="simple">https://www.gbif.org/</ext-link> [Accessed on 30.11.2024]</mixed-citation></ref><ref id="B105"><mixed-citation xmlns:xlink="http://www.w3.org/1999/xlink" xlink:type="simple"><person-group><name name-style="western"><surname>Montag</surname><given-names>K</given-names></name></person-group> (<year>2009</year>) <article-title>Rotfußröhrlinge.</article-title><source>Der Tintling</source><volume>59</volume>(<issue>2</issue>): <fpage>72</fpage>–<lpage>75</lpage>.</mixed-citation></ref><ref id="B165"><mixed-citation xmlns:xlink="http://www.w3.org/1999/xlink" xlink:type="simple"><person-group><name name-style="western"><surname>Šutara</surname><given-names>J</given-names></name><name name-style="western"><surname>Mikšík</surname><given-names>M</given-names></name><name name-style="western"><surname>Janda</surname><given-names>V</given-names></name></person-group> (<year>2009</year>) <source>Hřibovité Houby.</source><publisher-name>Academia</publisher-name>, <publisher-loc>Praha</publisher-loc>, <size units="page">294 pp</size>.</mixed-citation></ref><ref id="B179"><mixed-citation xmlns:xlink="http://www.w3.org/1999/xlink" xlink:type="simple"><person-group><name name-style="western"><surname>Vadthanarat</surname><given-names>S</given-names></name><name name-style="western"><surname>Lumyong</surname><given-names>S</given-names></name><name name-style="western"><surname>Raspé</surname><given-names>O</given-names></name></person-group> (<year>2019</year>) <article-title><italic><tp:taxon-name><tp:taxon-name-part taxon-name-part-type="genus">Cacaoporus</tp:taxon-name-part></tp:taxon-name></italic>, a new <italic><tp:taxon-name><tp:taxon-name-part taxon-name-part-type="family">Boletaceae</tp:taxon-name-part></tp:taxon-name></italic> genus, with two new species from Thailand.</article-title><source>MycoKeys</source><volume>54</volume>: <fpage>1</fpage>–<lpage>29</lpage>. <ext-link xlink:href="10.3897/mycokeys.54.35018" ext-link-type="doi" xlink:type="simple">https://doi.org/10.3897/mycokeys.54.35018</ext-link></mixed-citation></ref><ref id="B163"><mixed-citation xmlns:xlink="http://www.w3.org/1999/xlink" xlink:type="simple"><person-group><name name-style="western"><surname>Šuhaj</surname><given-names>J</given-names></name><name name-style="western"><surname>Mikšík</surname><given-names>M</given-names></name></person-group> (<year>2016</year>) <article-title>Finding of <italic><tp:taxon-name><tp:taxon-name-part taxon-name-part-type="genus">Hortiboletus</tp:taxon-name-part><tp:taxon-name-part taxon-name-part-type="species">bubalinus</tp:taxon-name-part></tp:taxon-name></italic> in Bohumín and notes on its ecology in the Czech Republic.</article-title><source>Acta Carpathica Occidentalis</source><volume>7</volume>: <fpage>51</fpage>–<lpage>55</lpage>. <ext-link xlink:href="10.62317/aco.2016.007" ext-link-type="doi" xlink:type="simple">https://doi.org/10.62317/aco.2016.007</ext-link></mixed-citation></ref><ref id="B104"><mixed-citation xmlns:xlink="http://www.w3.org/1999/xlink" xlink:type="simple"><person-group><name name-style="western"><surname>Mikšík</surname><given-names>M</given-names></name></person-group> (<year>2017</year>) <source>Hřibovité Houby Evropy.</source><publisher-name>Svojtka &amp; Co.</publisher-name>, <publisher-loc>Praha</publisher-loc>, <size units="page">512 pp</size>.</mixed-citation></ref><ref id="B129"><mixed-citation xmlns:xlink="http://www.w3.org/1999/xlink" xlink:type="simple"><person-group><name name-style="western"><surname>Péan</surname><given-names>R</given-names></name><name name-style="western"><surname>Mornand</surname><given-names>J</given-names></name></person-group> (<year>2009</year>) <article-title>Le bolet du peuplier en Anjou – <italic><tp:taxon-name><tp:taxon-name-part taxon-name-part-type="genus">Xerocomus</tp:taxon-name-part><tp:taxon-name-part taxon-name-part-type="species">bubalinus</tp:taxon-name-part></tp:taxon-name></italic>.</article-title><source>Cahiers Mycologiques Nantais</source><volume>21</volume>: <fpage>8</fpage>–<lpage>10</lpage>.</mixed-citation></ref><ref id="B73"><mixed-citation xmlns:xlink="http://www.w3.org/1999/xlink" xlink:type="simple"><person-group><name name-style="western"><surname>Kaldorf</surname><given-names>M</given-names></name><name name-style="western"><surname>Renker</surname><given-names>C</given-names></name><etal/></person-group> (<year>2004</year>) <article-title>Characterization and spatial distribution of ectomycorrhizas colonizing aspen clones released in an experimental field.</article-title><source>Mycorrhiza</source><volume>14</volume>: <fpage>295</fpage>–<lpage>306</lpage>. <ext-link xlink:href="10.1007/s00572-003-0266-1" ext-link-type="doi" xlink:type="simple">https://doi.org/10.1007/s00572-003-0266-1</ext-link></mixed-citation></ref><ref id="B81"><mixed-citation xmlns:xlink="http://www.w3.org/1999/xlink" xlink:type="simple"><person-group><name name-style="western"><surname>Klofac</surname><given-names>W</given-names></name></person-group> (<year>2007</year>) <article-title>Schlussel zur Bestimmung von Frishfunden der europäischen Arten der <tp:taxon-name><tp:taxon-name-part taxon-name-part-type="order">Boletales</tp:taxon-name-part></tp:taxon-name> mit röhrigen Hymenophor.</article-title><source>Österreichische Zeitschrift für Pilzkunde</source><volume>16</volume>: <fpage>187</fpage>–<lpage>279</lpage>.</mixed-citation></ref><ref id="B75"><mixed-citation xmlns:xlink="http://www.w3.org/1999/xlink" xlink:type="simple"><person-group><name name-style="western"><surname>Kaposvári</surname><given-names>L</given-names></name></person-group> (<year>2013</year>) <article-title>Mycological investigations in Népkert (Miskolc, Hungary).</article-title><source>Mikológiai Közlemények, Clusiana</source><volume>52</volume>(<issue>1–2</issue>): <fpage>5</fpage>–<lpage>19</lpage>.</mixed-citation></ref><ref id="B57"><mixed-citation xmlns:xlink="http://www.w3.org/1999/xlink" xlink:type="simple"><person-group><name name-style="western"><surname>Gelardi</surname><given-names>M</given-names></name></person-group> (<year>2009</year>) First record of <italic><tp:taxon-name><tp:taxon-name-part taxon-name-part-type="genus">Xerocomus</tp:taxon-name-part><tp:taxon-name-part taxon-name-part-type="species">bubalinus</tp:taxon-name-part></tp:taxon-name></italic> in Italy and the generic placement of <italic><tp:taxon-name><tp:taxon-name-part taxon-name-part-type="genus">Xerocomus</tp:taxon-name-part><tp:taxon-name-part taxon-name-part-type="species">engelii</tp:taxon-name-part></tp:taxon-name></italic> comb. nov. Bollettino dell’Associazione Micologica ed Ecologica Romana 75–76(3–1): 11–20.</mixed-citation></ref><ref id="B58"><mixed-citation xmlns:xlink="http://www.w3.org/1999/xlink" xlink:type="simple"><person-group><name name-style="western"><surname>Gelardi</surname><given-names>M</given-names></name></person-group> (<year>2010</year>) Additional data and iconography concerning <italic><tp:taxon-name><tp:taxon-name-part taxon-name-part-type="genus">Xerocomus</tp:taxon-name-part><tp:taxon-name-part taxon-name-part-type="species">bubalinus</tp:taxon-name-part></tp:taxon-name></italic> from central and northern Italy. Bollettino dell’Associazione Micologica ed Ecologica Romana 80–81(2–3): 13–21.</mixed-citation></ref><ref id="B138"><mixed-citation xmlns:xlink="http://www.w3.org/1999/xlink" xlink:type="simple"><person-group><name name-style="western"><surname>Ramshaj</surname><given-names>Q</given-names></name><name name-style="western"><surname>Rusevska</surname><given-names>K</given-names></name><etal/></person-group> (<year>2021</year>) <article-title>Checklist of macrofungi from oak forests in the Republic of Kosovo.</article-title><source>Czech Mycology</source><volume>73</volume>(<issue>1</issue>): <fpage>21</fpage>–<lpage>42</lpage>. <ext-link xlink:href="10.33585/cmy.73102" ext-link-type="doi" xlink:type="simple">https://doi.org/10.33585/cmy.73102</ext-link></mixed-citation></ref><ref id="B121"><mixed-citation xmlns:xlink="http://www.w3.org/1999/xlink" xlink:type="simple"><person-group><name name-style="western"><surname>Oolbekkink</surname><given-names>GT</given-names></name><name name-style="western"><surname>van Duin</surname><given-names>WW</given-names></name></person-group> (<year>1988</year>) <article-title>De taxonomische betekenis van de hoedhuid-typen in <italic><tp:taxon-name><tp:taxon-name-part taxon-name-part-type="genus">Xerocomus</tp:taxon-name-part></tp:taxon-name></italic>.</article-title><source>Coolia</source><volume>31</volume>(<issue>1</issue>): <fpage>1</fpage>–<lpage>11</lpage>.</mixed-citation></ref><ref id="B116"><mixed-citation xmlns:xlink="http://www.w3.org/1999/xlink" xlink:type="simple"><person-group><name name-style="western"><surname>Noordeloos</surname><given-names>ME</given-names></name></person-group> (<year>2007</year>) <article-title>Hoe raakik thuis in de boleten – 7. De fluweelboleten (<italic><tp:taxon-name><tp:taxon-name-part taxon-name-part-type="genus">Xerocomus</tp:taxon-name-part></tp:taxon-name></italic>) van Nederland.</article-title><source>Coolia</source><volume>50</volume>(<issue>1</issue>): <fpage>1</fpage>–<lpage>20</lpage>.</mixed-citation></ref><ref id="B117"><mixed-citation xmlns:xlink="http://www.w3.org/1999/xlink" xlink:type="simple"><person-group><name name-style="western"><surname>Noordeloos</surname><given-names>ME</given-names></name><name name-style="western"><surname>den Bakker</surname><given-names>HC</given-names></name><name name-style="western"><surname>van der Linde</surname><given-names>S</given-names></name></person-group> (<year>2018</year>) <source>Order <italic><tp:taxon-name><tp:taxon-name-part taxon-name-part-type="order">Boletales</tp:taxon-name-part></tp:taxon-name></italic>. In: Noordeloos ME, Kuyper TW, Somhorst I, Vellinga S (Eds) Flora Agaricina Neerlandica, vol 7.</source><publisher-name>Candusso Editrice</publisher-name>, <publisher-loc>Origgio</publisher-loc>, <size units="page">632 pp</size>.</mixed-citation></ref><ref id="B83"><mixed-citation xmlns:xlink="http://www.w3.org/1999/xlink" xlink:type="simple"><person-group><name name-style="western"><surname>Knudsen</surname><given-names>H</given-names></name><name name-style="western"><surname>Taylor</surname><given-names>AFS</given-names></name></person-group> (<year>2008</year>) <article-title><italic><tp:taxon-name><tp:taxon-name-part taxon-name-part-type="genus">Xerocomus</tp:taxon-name-part></tp:taxon-name></italic> Quél.</article-title> In: <person-group><name name-style="western"><surname>Knudsen</surname><given-names>H</given-names></name><name name-style="western"><surname>Vesterholt</surname><given-names>J</given-names></name></person-group> (<role>Eds</role>) <issue-title>Funga Nordica – Agaricoid, boletoid and cyphelloid genera.</issue-title><source>Nordsvamp, Copenhagen</source>, <fpage>174</fpage>–<lpage>179</lpage>.</mixed-citation></ref><ref id="B84"><mixed-citation xmlns:xlink="http://www.w3.org/1999/xlink" xlink:type="simple"><person-group><name name-style="western"><surname>Knudsen</surname><given-names>H</given-names></name><name name-style="western"><surname>Taylor</surname><given-names>AFS</given-names></name></person-group> (<year>2012</year>) <article-title><italic><tp:taxon-name><tp:taxon-name-part taxon-name-part-type="genus">Xerocomus</tp:taxon-name-part></tp:taxon-name></italic> Quel.</article-title> In: <person-group><name name-style="western"><surname>Knudsen</surname><given-names>H</given-names></name><name name-style="western"><surname>Vesterholt</surname><given-names>J</given-names></name></person-group> (<role>Eds</role>) <issue-title>Funga Nordica, 2nd ed (2-volume set) – Agaricoid, boletoid and cyphelloid genera, vol 1.</issue-title><source>Nordsvamp, Copenhagen</source>, <fpage>228</fpage>–<lpage>233</lpage>.</mixed-citation></ref><ref id="B68"><mixed-citation xmlns:xlink="http://www.w3.org/1999/xlink" xlink:type="simple"><person-group><name name-style="western"><surname>Iglesias</surname><given-names>P</given-names></name><name name-style="western"><surname>Fernandéz</surname><given-names>J</given-names></name><etal/></person-group> (<year>2021</year>) <article-title>Aportaciones al catálogo micológico de la isla de Terceira (Islas Azores; Portugal) (Macaronesia).</article-title><source>Errotari</source><volume>18</volume>: <fpage>159</fpage>–<lpage>276</lpage>.</mixed-citation></ref><ref id="B162"><mixed-citation xmlns:xlink="http://www.w3.org/1999/xlink" xlink:type="simple"><person-group><name name-style="western"><surname>Souto</surname><given-names>M</given-names></name><name name-style="western"><surname>Raposeiro</surname><given-names>PM</given-names></name><etal/></person-group> (<year>2024</year>) Checklist of <italic><tp:taxon-name><tp:taxon-name-part taxon-name-part-type="phylum">Basidiomycota</tp:taxon-name-part></tp:taxon-name></italic> and new records from the Azores Archipelago. Diversity 16: 170. <ext-link xlink:href="10.3390/d16030170" ext-link-type="doi" xlink:type="simple">https://doi.org/10.3390/d16030170</ext-link></mixed-citation></ref><ref id="B74"><mixed-citation xmlns:xlink="http://www.w3.org/1999/xlink" xlink:type="simple"><person-group><name name-style="western"><surname>Kapitonov</surname><given-names>VI</given-names></name></person-group> (<year>2013</year>) <article-title>The finds of new (for Udmurtia) species of macromycetes.</article-title><source>Bulletin of Udmurt University, Series Biology, Earth Sciences</source><volume>4</volume>: <fpage>9</fpage>–<lpage>24</lpage>. [In Russian]</mixed-citation></ref><ref id="B167"><mixed-citation xmlns:xlink="http://www.w3.org/1999/xlink" xlink:type="simple"><person-group><name name-style="western"><surname>Svetasheva</surname><given-names>TYu</given-names></name><name name-style="western"><surname>Simonini</surname><given-names>G</given-names></name><name name-style="western"><surname>Kapitonov</surname><given-names>VI</given-names></name></person-group> (<year>2018</year>) A new look at boletes. Proceedings of the All-Russian Conference with International Participation “Mycology and Algology of Russia. XX – XXI Century: Change of Paradigms”, Moscow, November 2018. Pero Publishing House, Moscow, 215. [In Russian]</mixed-citation></ref><ref id="B26"><mixed-citation xmlns:xlink="http://www.w3.org/1999/xlink" xlink:type="simple"><person-group><name name-style="western"><surname>Bolshakov</surname><given-names>S</given-names></name><name name-style="western"><surname>Kalinina</surname><given-names>L</given-names></name><etal/></person-group> (<year>2021</year>) <article-title>Agaricoid and boletoid fungi of Russia: the modern country-scale checklist of scientific names based on literature data.</article-title><source>Communications Biology</source><volume>66</volume>(<issue>4</issue>): <fpage>316</fpage>–<lpage>325</lpage>. <ext-link xlink:href="10.21638/spbu03.2021.404" ext-link-type="doi" xlink:type="simple">https://doi.org/10.21638/spbu03.2021.404</ext-link></mixed-citation></ref><ref id="B133"><mixed-citation xmlns:xlink="http://www.w3.org/1999/xlink" xlink:type="simple"><person-group><name name-style="western"><surname>Pham</surname><given-names>THG</given-names></name><name name-style="western"><surname>Popov</surname><given-names>E</given-names></name><etal/></person-group> (<year>2024</year>) New data on <italic><tp:taxon-name><tp:taxon-name-part taxon-name-part-type="family">Boletaceae</tp:taxon-name-part></tp:taxon-name></italic> (<italic><tp:taxon-name><tp:taxon-name-part taxon-name-part-type="class">Agaricomycetes</tp:taxon-name-part></tp:taxon-name></italic>, <italic><tp:taxon-name><tp:taxon-name-part taxon-name-part-type="phylum">Basidiomycota</tp:taxon-name-part></tp:taxon-name></italic>) from central Vietnam with description of two new species and creation of a new combination based on morphological and phylogenetic evidence. Journal of Fungi 10: 223. <ext-link xlink:href="10.3390/jof10030223" ext-link-type="doi" xlink:type="simple">https://doi.org/10.3390/jof10030223</ext-link></mixed-citation></ref><ref id="B178"><mixed-citation xmlns:xlink="http://www.w3.org/1999/xlink" xlink:type="simple"><person-group><name name-style="western"><surname>Uzelac</surname><given-names>B</given-names></name></person-group> (<year>2009</year>) <source>Gljive Srbije i Zapadnog Balkana.</source><publisher-name>BGV Logik</publisher-name>, <publisher-loc>Beograd</publisher-loc>, <size units="page">462 pp</size>.</mixed-citation></ref><ref id="B168"><mixed-citation xmlns:xlink="http://www.w3.org/1999/xlink" xlink:type="simple"><person-group><name name-style="western"><surname>Taylor</surname><given-names>AFS</given-names></name><name name-style="western"><surname>Eberhardt</surname><given-names>U</given-names></name></person-group> (<year>2006</year>) <article-title>The genus <italic><tp:taxon-name><tp:taxon-name-part taxon-name-part-type="genus">Xerocomus</tp:taxon-name-part></tp:taxon-name></italic> in Sweden.</article-title><source>Svensk Mykologisk Tidskrift</source><volume>27</volume>(<issue>3</issue>): <fpage>35</fpage>–<lpage>48</lpage>.</mixed-citation></ref><ref id="B72"><mixed-citation xmlns:xlink="http://www.w3.org/1999/xlink" xlink:type="simple"><person-group><name name-style="western"><surname>Jeppson</surname><given-names>M</given-names></name><name name-style="western"><surname>Knuttson</surname><given-names>T</given-names></name></person-group> (<year>2017</year>) <article-title>Sopp-Nytt 1. <italic><tp:taxon-name><tp:taxon-name-part taxon-name-part-type="genus">Aureoboletus</tp:taxon-name-part><tp:taxon-name-part taxon-name-part-type="species">projectellus</tp:taxon-name-part></tp:taxon-name></italic>, <italic><tp:taxon-name><tp:taxon-name-part taxon-name-part-type="genus">Hortiboletus</tp:taxon-name-part><tp:taxon-name-part taxon-name-part-type="species">bubalinus</tp:taxon-name-part></tp:taxon-name></italic> och <italic><tp:taxon-name><tp:taxon-name-part taxon-name-part-type="genus">Xerocomellus</tp:taxon-name-part><tp:taxon-name-part taxon-name-part-type="species">cisalpinus</tp:taxon-name-part></tp:taxon-name></italic>.</article-title><source>Svensk Mykologisk Tidskrift</source><volume>3</volume>(<issue>3</issue>): <fpage>36</fpage>–<lpage>45</lpage>.</mixed-citation></ref><ref id="B65"><mixed-citation xmlns:xlink="http://www.w3.org/1999/xlink" xlink:type="simple"><person-group><name name-style="western"><surname>Hills</surname><given-names>AE</given-names></name></person-group> (<year>2008</year>) <article-title>The genus <italic><tp:taxon-name><tp:taxon-name-part taxon-name-part-type="genus">Xerocomus</tp:taxon-name-part></tp:taxon-name></italic>. A personal view, with a key to the British species.</article-title><source>Field Mycology</source><volume>9</volume>(<issue>3</issue>): <fpage>77</fpage>–<lpage>96</lpage>. <ext-link xlink:href="10.1016/S1468-1641(10)60416-1" ext-link-type="doi" xlink:type="simple">https://doi.org/10.1016/S1468-1641(10)60416-1</ext-link></mixed-citation></ref><ref id="B31"><mixed-citation xmlns:xlink="http://www.w3.org/1999/xlink" xlink:type="simple"><person-group><name name-style="western"><surname>Burnham</surname><given-names>A</given-names></name><name name-style="western"><surname>Kibby</surname><given-names>GG</given-names></name></person-group> (<year>2011</year>) <article-title><tp:taxon-name><tp:taxon-name-part taxon-name-part-type="kingdom">Fungi</tp:taxon-name-part></tp:taxon-name> associated with poplars: Agarics and boleti occurring with poplars.</article-title><source>Field Mycology</source><volume>12</volume>(<issue>2</issue>): <fpage>59</fpage>–<lpage>64</lpage>. <ext-link xlink:href="10.1016/j.fldmyc.2011.03.007" ext-link-type="doi" xlink:type="simple">https://doi.org/10.1016/j.fldmyc.2011.03.007</ext-link></mixed-citation></ref><ref id="B2"><mixed-citation xmlns:xlink="http://www.w3.org/1999/xlink" xlink:type="simple"><person-group><name name-style="western"><surname>Ainsworth</surname><given-names>AM</given-names></name><name name-style="western"><surname>Smith</surname><given-names>JH</given-names></name><etal/></person-group> (<year>2013</year>) <source>Red List of <tp:taxon-name><tp:taxon-name-part taxon-name-part-type="kingdom">Fungi</tp:taxon-name-part></tp:taxon-name> for Great Britain: <italic><tp:taxon-name><tp:taxon-name-part taxon-name-part-type="family">Boletaceae</tp:taxon-name-part></tp:taxon-name></italic> – A pilot conservation assessment based on national database records, fruit body morphology and DNA barcoding. Species Status 14.</source><publisher-name>Joint Nature Conservation Committee</publisher-name>, <publisher-loc>Peterborough</publisher-loc>, <size units="page">37 pp</size>.</mixed-citation></ref><ref id="B79"><mixed-citation xmlns:xlink="http://www.w3.org/1999/xlink" xlink:type="simple"><person-group><name name-style="western"><surname>Kibby</surname><given-names>J</given-names></name></person-group> (<year>2017</year>) <source>British Boletes with Keys to Species (8<sup>th</sup> ed).</source><publisher-name>Published by the author</publisher-name>, <publisher-loc>London</publisher-loc>, <size units="page">78 pp</size>.</mixed-citation></ref><ref id="B119"><mixed-citation xmlns:xlink="http://www.w3.org/1999/xlink" xlink:type="simple"><person-group><name name-style="western"><surname>Nuhn</surname><given-names>ME</given-names></name><name name-style="western"><surname>Binder</surname><given-names>M</given-names></name><etal/></person-group> (<year>2013</year>) <article-title>Phylogenetic overview of the <italic><tp:taxon-name><tp:taxon-name-part taxon-name-part-type="suborder">Boletineae</tp:taxon-name-part></tp:taxon-name></italic>.</article-title><source>Fungal Biology</source><volume>117</volume>(<issue>7–8</issue>): <fpage>479</fpage>–<lpage>511</lpage>. <ext-link xlink:href="10.1016/j.funbio.2013.04.008" ext-link-type="doi" xlink:type="simple">https://doi.org/10.1016/j.funbio.2013.04.008</ext-link></mixed-citation></ref><ref id="B52"><mixed-citation xmlns:xlink="http://www.w3.org/1999/xlink" xlink:type="simple"><person-group><name name-style="western"><surname>Frank</surname><given-names>J</given-names></name><name name-style="western"><surname>Siegel</surname><given-names>N</given-names></name><etal/></person-group> (<year>2020</year>) <article-title><italic><tp:taxon-name><tp:taxon-name-part taxon-name-part-type="genus">Xerocomellus</tp:taxon-name-part></tp:taxon-name> (<tp:taxon-name><tp:taxon-name-part taxon-name-part-type="family">Boletaceae</tp:taxon-name-part></tp:taxon-name>)</italic> in western North America.</article-title><source>Fungal Systematics and Evolution</source><volume>6</volume>: <fpage>265</fpage>–<lpage>288</lpage>. <ext-link xlink:href="10.3114/fuse.2020.06.13" ext-link-type="doi" xlink:type="simple">https://doi.org/10.3114/fuse.2020.06.13</ext-link></mixed-citation></ref><ref id="B140"><mixed-citation xmlns:xlink="http://www.w3.org/1999/xlink" xlink:type="simple"><person-group><name name-style="western"><surname>Redeuilh</surname><given-names>G</given-names></name></person-group> (<year>1993</year>) <article-title><italic><tp:taxon-name><tp:taxon-name-part taxon-name-part-type="genus">Xerocomus</tp:taxon-name-part><tp:taxon-name-part taxon-name-part-type="species">bubalinus</tp:taxon-name-part></tp:taxon-name></italic>.</article-title><source>Documents Mycologiques</source><volume>23</volume>(<issue>89</issue>): <fpage>62</fpage>.</mixed-citation></ref><ref id="B103"><mixed-citation xmlns:xlink="http://www.w3.org/1999/xlink" xlink:type="simple"><person-group><name name-style="western"><surname>Mikšík</surname><given-names>M</given-names></name></person-group> (<year>2014</year>) Nomenclatural novelties. Index Fungorum 182: 1.</mixed-citation></ref><ref id="B43"><mixed-citation xmlns:xlink="http://www.w3.org/1999/xlink" xlink:type="simple"><person-group><name name-style="western"><surname>Dima</surname><given-names>B</given-names></name></person-group> (<year>2015</year>) Nomenclatural novelties. Index Fungorum 251: 1.</mixed-citation></ref><ref id="B146"><mixed-citation xmlns:xlink="http://www.w3.org/1999/xlink" xlink:type="simple"><person-group><name name-style="western"><surname>Robinson</surname><given-names>K</given-names></name><name name-style="western"><surname>Burnham</surname><given-names>A</given-names></name><etal/></person-group> (<year>2011</year>) <article-title><tp:taxon-name><tp:taxon-name-part taxon-name-part-type="kingdom">Fungi</tp:taxon-name-part></tp:taxon-name> associated with poplars.</article-title><source>Field Mycology</source><volume>12</volume>(<issue>2</issue>): <fpage>56</fpage>–<lpage>67</lpage>. <ext-link xlink:href="10.1016/j.fldmyc.2011.03.007" ext-link-type="doi" xlink:type="simple">https://doi.org/10.1016/j.fldmyc.2011.03.007</ext-link></mixed-citation></ref><ref id="B32"><mixed-citation xmlns:xlink="http://www.w3.org/1999/xlink" xlink:type="simple"><person-group><name name-style="western"><surname>Cadiñanos</surname><given-names>JA</given-names></name><name name-style="western"><surname>Muñoz</surname><given-names>JA</given-names></name></person-group> (<year>1992</year>) <article-title>Un <italic><tp:taxon-name><tp:taxon-name-part taxon-name-part-type="genus">Xerocomus</tp:taxon-name-part></tp:taxon-name></italic> nuevo o interesante del norte peninsular: <italic><tp:taxon-name><tp:taxon-name-part taxon-name-part-type="genus">X.</tp:taxon-name-part><tp:taxon-name-part taxon-name-part-type="species">erubescens</tp:taxon-name-part></tp:taxon-name></italic> sp. nov.</article-title><source>Belarra</source><volume>9</volume>: <fpage>61</fpage>–<lpage>66</lpage>.</mixed-citation></ref></ref-list></tp:taxon-treatment>
