# Supplementary material for: ﻿Morphological and molecular re-assessment of European and Levantine species of the genus Hortiboletus (Boletaceae)
Source: IMA Fungus. 2025 Jun 12;16:e144731. doi: 10.3897/imafungus.16.144731 (PMC12179652; doi:10.3897/imafungus.16.144731)
Supplement: XML Treatment for Hortiboletus engelii [file imafungus.16.144731-treatment4.xml]

<!DOCTYPE tp:taxon-treatment
  PUBLIC "-//TaxonX//DTD Taxonomic Treatment Publishing DTD v0 20100105//EN" "tax-treatment-NSO.dtd">
<tp:taxon-treatment xmlns:tp="http://www.plazi.org/taxpub"><tp:treatment-meta><kwd-group><label>Taxon classification</label><kwd>
              <named-content content-type="kingdom">Fungi</named-content>
            </kwd><kwd>
              <named-content content-type="order">Boletales</named-content>
            </kwd><kwd>
              <named-content content-type="family">Boletaceae</named-content>
            </kwd></kwd-group><mixed-citation publication-type="journal"><person-group><name><surname>Biketova</surname><given-names>Alona Yu.</given-names></name><name><surname>Svetasheva</surname><given-names>Tatyana Yu.</given-names></name><name><surname>Taylor</surname><given-names>Andy F. S.</given-names></name><name><surname>Simonini</surname><given-names>Giampaolo</given-names></name><name><surname>Gelardi</surname><given-names>Matteo</given-names></name><name><surname>Morozova</surname><given-names>Olga V.</given-names></name><name><surname>Polemis</surname><given-names>Elias</given-names></name><name><surname>Muñoz</surname><given-names>José A.</given-names></name><name><surname>Albert</surname><given-names>László</given-names></name><name><surname>Saitta</surname><given-names>Salvatore</given-names></name><name><surname>Wasser</surname><given-names>Solomon P.</given-names></name><name><surname>Nevo</surname><given-names>Eviatar</given-names></name><name><surname>Zervakis</surname><given-names>Georgios I.</given-names></name><name><surname>Vizzini</surname><given-names>Alfredo</given-names></name><name><surname>Dima</surname><given-names>Bálint</given-names></name></person-group><article-title>﻿Morphological and molecular re-assessment of European and Levantine species of the genus <italic><tp:taxon-name><tp:taxon-name-part taxon-name-part-type="genus" reg="Hortiboletus">Hortiboletus</tp:taxon-name-part></tp:taxon-name></italic> (<italic><tp:taxon-name><tp:taxon-name-part taxon-name-part-type="family">Boletaceae</tp:taxon-name-part></tp:taxon-name></italic>)</article-title><source>IMA Fungus</source><day>12</day><month>06</month><year>2025</year><volume>16</volume><pub-id pub-id-type="doi">10.3897/imafungus.16.144731</pub-id></mixed-citation></tp:treatment-meta><tp:nomenclature><label>﻿</label><tp:taxon-name>
            <object-id xmlns:xlink="http://www.w3.org/1999/xlink" content-type="arpha" xlink:type="simple">8F08E27E-D1E9-53CD-9F87-36F20C56DD9E</object-id>
            <tp:taxon-name-part taxon-name-part-type="genus" reg="Hortiboletus">Hortiboletus</tp:taxon-name-part>
            <tp:taxon-name-part taxon-name-part-type="species" reg="engelii">engelii</tp:taxon-name-part>
            <object-id xmlns:xlink="http://www.w3.org/1999/xlink" content-type="mycobank" xlink:type="simple">MB551542</object-id>
          </tp:taxon-name><tp:taxon-authority>(Hlaváček) Biketova &amp; Wasser, Index Fungorum 257: 1 (2015)</tp:taxon-authority><xref ref-type="fig" rid="F2">Figs 3b</xref><xref ref-type="fig" rid="F7">, 8</xref><xref ref-type="fig" rid="F10">, 11</xref><xref ref-type="fig" rid="F11">, 12</xref><tp:nomenclature-citation-list><tp:nomenclature-citation><tp:taxon-name>
                <tp:taxon-name-part taxon-name-part-type="genus" reg="Boletus"/>
                <tp:taxon-name-part taxon-name-part-type="species" reg="engelii"/>
              </tp:taxon-name><comment>≡ <tp:taxon-name><tp:taxon-name-part taxon-name-part-type="genus" reg="Boletus">Boletus</tp:taxon-name-part><tp:taxon-name-part taxon-name-part-type="species" reg="engelii">engelii</tp:taxon-name-part></tp:taxon-name> Hlaváček, Mykologický Sborník <bold>78</bold>: 67 (2001) </comment></tp:nomenclature-citation><tp:nomenclature-citation><tp:taxon-name>
                <tp:taxon-name-part taxon-name-part-type="genus" reg="Xerocomus"/>
                <tp:taxon-name-part taxon-name-part-type="species" reg="engelii"/>
              </tp:taxon-name><comment>≡ <tp:taxon-name><tp:taxon-name-part taxon-name-part-type="genus" reg="Xerocomus">Xerocomus</tp:taxon-name-part><tp:taxon-name-part taxon-name-part-type="species" reg="engelii">engelii</tp:taxon-name-part></tp:taxon-name> (Hlaváček) Gelardi, Boll. Assoc. Micol. Ecol. Romana <bold>24–25</bold>(75–76): 18 (2009) [2008] </comment></tp:nomenclature-citation><tp:nomenclature-citation><tp:taxon-name>
                <tp:taxon-name-part taxon-name-part-type="genus" reg="Xerocomellus"/>
                <tp:taxon-name-part taxon-name-part-type="species" reg="engelii"/>
              </tp:taxon-name><comment>≡ <tp:taxon-name><tp:taxon-name-part taxon-name-part-type="genus" reg="Xerocomellus">Xerocomellus</tp:taxon-name-part><tp:taxon-name-part taxon-name-part-type="species" reg="engelii">engelii</tp:taxon-name-part></tp:taxon-name> (Hlaváček) Šutara, Czech Mycol. <bold>60</bold>(1): 49 (2008) </comment></tp:nomenclature-citation><tp:nomenclature-citation><tp:taxon-name>
                <tp:taxon-name-part taxon-name-part-type="genus" reg="Xerocomus"/>
                <tp:taxon-name-part taxon-name-part-type="species" reg="quercinus"/>
              </tp:taxon-name><comment>= <tp:taxon-name><tp:taxon-name-part taxon-name-part-type="genus" reg="Xerocomus">Xerocomus</tp:taxon-name-part><tp:taxon-name-part taxon-name-part-type="species" reg="quercinus">quercinus</tp:taxon-name-part></tp:taxon-name> H. Engel &amp; T. Brückn., in Engel, Dermek, Klofac, Ludwig &amp; Brückner, Schmier- und Filzröhrlinge s.l. in Europa: 205 (1996), <italic>nom. inval.</italic>, <italic>nom. prov.</italic>, Arts 36.1(a), 39.1, 40.1 (Shenzhen) </comment></tp:nomenclature-citation><tp:nomenclature-citation><tp:taxon-name>
                <tp:taxon-name-part taxon-name-part-type="genus" reg="Boletus"/>
                <tp:taxon-name-part taxon-name-part-type="species" reg="populinus"/>
              </tp:taxon-name><comment>? = <tp:taxon-name><tp:taxon-name-part taxon-name-part-type="genus" reg="Boletus">Boletus</tp:taxon-name-part><tp:taxon-name-part taxon-name-part-type="species" reg="communis">communis</tp:taxon-name-part></tp:taxon-name> Bull., Herb. Fr.<bold>9</bold>: tab. 393 (1789), s. auct. </comment></tp:nomenclature-citation><tp:nomenclature-citation><tp:taxon-name>
                <tp:taxon-name-part taxon-name-part-type="genus" reg="Xerocomus"/>
                <tp:taxon-name-part taxon-name-part-type="species" reg="communis"/>
              </tp:taxon-name><comment>= <tp:taxon-name><tp:taxon-name-part taxon-name-part-type="genus" reg="Xerocomus">Xerocomus</tp:taxon-name-part><tp:taxon-name-part taxon-name-part-type="species" reg="communis">communis</tp:taxon-name-part></tp:taxon-name> (Bull.) Bon, Docums Mycol. <bold>14</bold>(56): 16 (1985) [1984], s. auct. </comment></tp:nomenclature-citation><tp:nomenclature-citation><tp:taxon-name>
                <tp:taxon-name-part taxon-name-part-type="genus" reg="Ceriomyces"/>
                <tp:taxon-name-part taxon-name-part-type="species" reg="communis"/>
              </tp:taxon-name><comment>= <tp:taxon-name><tp:taxon-name-part taxon-name-part-type="genus" reg="Ceriomyces">Ceriomyces</tp:taxon-name-part><tp:taxon-name-part taxon-name-part-type="species" reg="communis">communis</tp:taxon-name-part></tp:taxon-name> (Bull.) Murrill, Mycologia <bold>1</bold>(4): 155 (1909), s. auct. </comment></tp:nomenclature-citation><tp:nomenclature-citation><tp:taxon-name>
                <tp:taxon-name-part taxon-name-part-type="genus" reg="Boletus"/>
                <tp:taxon-name-part taxon-name-part-type="species" reg="communis"/>
              </tp:taxon-name><comment>= <tp:taxon-name><tp:taxon-name-part taxon-name-part-type="genus" reg="Boletus">Boletus</tp:taxon-name-part><tp:taxon-name-part taxon-name-part-type="species" reg="communis">communis</tp:taxon-name-part></tp:taxon-name> Sowerby, Coloured Figures of English Fungi<bold>2</bold>: 94, pl. 225 (1799), <italic>nom. illeg.</italic>, s. auct. </comment></tp:nomenclature-citation><tp:nomenclature-citation><tp:taxon-name>
                <tp:taxon-name-part taxon-name-part-type="genus" reg="Boletus"/>
                <tp:taxon-name-part taxon-name-part-type="species" reg="subtomentosus"/>
              </tp:taxon-name><comment>? = <tp:taxon-name><tp:taxon-name-part taxon-name-part-type="genus" reg="Boletus">Boletus</tp:taxon-name-part><tp:taxon-name-part taxon-name-part-type="species" reg="subtomentosus">subtomentosus</tp:taxon-name-part><tp:taxon-name-part taxon-name-part-type="infraspecific-rank">subsp.</tp:taxon-name-part><tp:taxon-name-part taxon-name-part-type="subspecies" reg="declivitatum">declivitatum</tp:taxon-name-part></tp:taxon-name> C. Martín, Matériaux pour la Flore Cryptogamique de la Suisse <bold>2</bold>(1): 18 (1904), s. auct. </comment></tp:nomenclature-citation><tp:nomenclature-citation><tp:taxon-name>
                <tp:taxon-name-part taxon-name-part-type="genus" reg="Boletus"/>
                <tp:taxon-name-part taxon-name-part-type="species" reg="declivitatum"/>
              </tp:taxon-name><comment>= <tp:taxon-name><tp:taxon-name-part taxon-name-part-type="genus" reg="Boletus">Boletus</tp:taxon-name-part><tp:taxon-name-part taxon-name-part-type="species" reg="declivitatum">declivitatum</tp:taxon-name-part></tp:taxon-name> (C. Martín) Watling, Edinb. J. Bot. <bold>61</bold>(1): 43 (2004), s. auct. </comment></tp:nomenclature-citation><tp:nomenclature-citation><tp:taxon-name>
                <tp:taxon-name-part taxon-name-part-type="genus" reg="Xerocomus"/>
                <tp:taxon-name-part taxon-name-part-type="species" reg="declivitatum"/>
              </tp:taxon-name><comment>= <tp:taxon-name><tp:taxon-name-part taxon-name-part-type="genus" reg="Xerocomus">Xerocomus</tp:taxon-name-part><tp:taxon-name-part taxon-name-part-type="species" reg="declivitatum">declivitatum</tp:taxon-name-part></tp:taxon-name> (C. Martín) Klofac, Öst. Z. Pilzk. <bold>16</bold>: 258 (2007), s. auct. </comment></tp:nomenclature-citation></tp:nomenclature-citation-list></tp:nomenclature><tp:treatment-sec sec-type="Holotype" id="SECID0E2RDK"><title>Holotype.</title><p>GERMANY • Thuringia: Gera, MTB 5138/1, Weinberg (vineyard), on the ground, 250 m, 1989, leg. T. Brückner.</p><fig id="F10" position="float" orientation="portrait"><object-id xmlns:xlink="http://www.w3.org/1999/xlink" content-type="doi" xlink:type="simple">10.3897/imafungus.16.144731.figure11</object-id><object-id xmlns:xlink="http://www.w3.org/1999/xlink" content-type="arpha" xlink:type="simple">0087C6B1-2524-5573-8AD3-AEAFDB0DAA93</object-id><label>Figure 11.</label><caption><p><italic><tp:taxon-name><tp:taxon-name-part taxon-name-part-type="genus" reg="Hortiboletus">Hortiboletus</tp:taxon-name-part><tp:taxon-name-part taxon-name-part-type="species" reg="engelii">engelii</tp:taxon-name-part></tp:taxon-name></italic> basidiomes: <bold>a</bold> JAM0547; <bold>b</bold> epitype collection MCVE18563; <bold>c</bold> MCVE18267; <bold>d</bold> GS10273; <bold>e</bold> GS10848; <bold>f</bold> AL21-73; <bold>g</bold> TUR-A209577; <bold>h</bold> orange-red dots in the stipe base context of GK6124. Photos: (<bold>a</bold>) J. A. Muñoz; (<bold>b</bold>) A. F. S. Taylor; (<bold>c</bold>) G. Simonini; (<bold>d</bold>) A. Mua; (<bold>e</bold>) M. Raumi; (<bold>f</bold>) L. Albert; (<bold>g</bold>) S. Saitta; (<bold>h</bold>) G. Konstantinidis.</p></caption><graphic xmlns:xlink="http://www.w3.org/1999/xlink" xlink:href="imafungus-16-e144731-g011.jpg" position="float" orientation="portrait" xlink:type="simple" id="oo_1351689.jpg"><uri content-type="original_file" xlink:type="simple">https://binary.pensoft.net/fig/1351689</uri></graphic></fig></tp:treatment-sec><tp:treatment-sec sec-type="description" id="SECID0EYTDK"><title>Description.</title><p><bold><italic>Basidiomes</italic></bold> pileate-stipitate, xerocomoid, epigeal, small to medium-small sized. <bold><italic>Ontogenetic development</italic></bold> gymnocarpic.</p><fig id="F11" position="float" orientation="portrait"><object-id xmlns:xlink="http://www.w3.org/1999/xlink" content-type="doi" xlink:type="simple">10.3897/imafungus.16.144731.figure12</object-id><object-id xmlns:xlink="http://www.w3.org/1999/xlink" content-type="arpha" xlink:type="simple">7E423FCE-81F7-54E2-AC94-3D12FFC8AF11</object-id><label>Figure 12.</label><caption><p>Microscopical features of <italic><tp:taxon-name><tp:taxon-name-part taxon-name-part-type="genus" reg="Hortiboletus">H.</tp:taxon-name-part><tp:taxon-name-part taxon-name-part-type="species" reg="engelii">engelii</tp:taxon-name-part></tp:taxon-name></italic>: <bold>a</bold> basidiospores in L4; <bold>b</bold> basidia in Congo red; <bold>c</bold> pileipellis in Congo red; <bold>d</bold> pleurocystidia in Congo red; <bold>e</bold> tuft of cheilocystidia in Congo red. All photos from collection GS10409. Scale bar: 10 μm. Photos: G. Simonini.</p></caption><graphic xmlns:xlink="http://www.w3.org/1999/xlink" xlink:href="imafungus-16-e144731-g012.jpg" position="float" orientation="portrait" xlink:type="simple" id="oo_1351690.jpg"><uri content-type="original_file" xlink:type="simple">https://binary.pensoft.net/fig/1351690</uri></graphic></fig><p><bold><italic>Pileus</italic></bold> (4–)5–13(–15) cm broad, nearly hemispherical at first, then convex, pulvinate to applanate, also slightly depressed at centre, sometimes irregularly shaped; surface matt, dry, ± finely tomentose to sometimes rugulose, finely areolate towards the peripheral zone or with minute to coarse cracks over the whole surface especially with dry weather and showing a yellowish or somewhat pinkish subpellis layer resembling some areolate <italic><tp:taxon-name><tp:taxon-name-part taxon-name-part-type="genus" reg="Xerocomellus">Xerocomellus</tp:taxon-name-part></tp:taxon-name></italic> species (<xref ref-type="bibr" rid="B155">Simonini 1998b</xref>); margin initially involute then extended or even uplifted, regular to wavy-lobed, acute and slightly exceeding the pileal context, whitish at the very beginning for a thin strip, but soon concolourous; of extremely variable colours, but generally dark brown up to black-brown at the beginning, then fading to ochraceous, ochraceous yellow, buff, yellowish-brown, olivaceous brown, greyish-brown, olive grey, grey or also pinkish-red, orange-red, ochraceous red, ochraceous pink, reddish-brown, typically fading in age, although some basidiomes maintain a carmine red tint over the entire life-cycle; unchanging or becoming slightly darker on handling or when injured.</p><p><bold><italic>Tubes</italic></bold> up to 15 mm long, at first adnate, later emarginate or slightly decurrent with a tooth, initially lemon or chrome yellow, later greenish-yellow to olive brown, unchangeable to weakly bluing when injured.</p><p><bold><italic>Pores</italic></bold> large, wider than 1 mm (up to 1.5–3 mm) in old basidiomes, roundish to angular, concolourous with the tubes, in mature basidiomes with orange-rusty spots, unchangeable to weakly bluing when bruised and later becoming dirty brownish.</p><p><bold><italic>Stipe</italic></bold> (2–)2.5–7(12) × 0.6–3.5(–4.5) cm, usually as long as the pileus diameter or slightly longer, central or slightly off-centre, solid, firstly versiform, clavate or somewhat bulbose, later more or less cylindrical or sometime inflated in the lower part, not infrequently stout, bulbose to ventricose-subfusiform, always tapering at the very base and slightly rooting; surface with very fine fibrils or scales or, occasionally, very finely ribbed, which may be reddish on an ochraceous-yellow background or concolourous with the background, later often with rather coarse longitudinal striations; yellow at apex; sometimes the stipe can be entirely yellow, entirely red, or a mix of both colours; some basidiomes exhibit a thin, lemon-yellow cortex shaded of carmine red at base; unchangeable or very slowly bruising pale brown on handling; basal mycelium whitish-yellow, rarely bright yellow.</p><p><bold><italic>Context</italic></bold> rather firm when young, later soft in the pileus (up to 2.4 cm thick in the central zone, up to 1.0 cm thick halfway to margin and gradually becoming thinner towards the edge), becoming fibrous in the stipe; generally pale yellow, but dirty ochraceous yellow in the lower half of the stipe and eventually (especially in collections recorded late in the season and with low temperatures) reddish for a few mm underneath the cuticle, in the stipe base with a typical carrot-orange or orange-red pigment in the form of small dots (“<italic>ponctuation de Redeuilh</italic>”), which are sometimes scarce and hardly noticeable or conversely abundant (especially in dry conditions) and then visible as a large flame-orange area at the stipe base; light blue on exposure, especially in the pileus-stipe connection zone, above the tubes and in the peripheral layers of the stipe, later fading to dirty yellow; discoloration less pronounced in dry and old basidiomes.</p><p><bold><italic>Spore print</italic></bold> olive brown.</p><p><bold><italic>Odour</italic></bold> pleasantly fungoid to fruity or inconspicuous. <bold><italic>Taste</italic></bold> mild.</p><p><bold><italic>Macrochemical spot-test reactions</italic></bold>: Melzer’s reagent: a weak fleeting-amyloid reaction in the stipe context and exceptionally also in the hymenophoral trama of dried basidiomes sometimes occurs, but most collections show a strong dextrinoid reaction in all tissues; 20% <abbrev xmlns:xlink="http://www.w3.org/1999/xlink" xlink:title="5% potassium hydroxide" id="ABBRID0E5XDK" xlink:type="simple">KOH</abbrev>: reddish-brown on pileus and hymenophore, pinkish on pileus context, bright orange on stipe surface and context and progressively darker downwards; 25% NH<sub>4</sub>OH: none to pale yellowish everywhere; 10% FeSO<sub>4</sub>: sordid green everywhere, particularly on the hymenophore.</p><p><bold><italic>Basidiospores</italic></bold> [1691/62/61] (10.0–)12.1 ± 0.8(–14.2) × (4.7–)5.1 ± 0.3(–5.9) μm, Q = (2.04–) 2.35 ± 0.13(–2.57), <abbrev xmlns:xlink="http://www.w3.org/1999/xlink" xlink:title="average spore volume" id="ABBRID0ENYDK" xlink:type="simple">Vm</abbrev> = 171 ± 30 μm<sup>3</sup>, inequilateral, broadly ellipsoid or fusiform to ellipsoid-fusiform in side view, narrowly ellipsoid to amygdaliform or subfusiform in face view, smooth under light microscope, apex rounded, with a short apiculus, usually with a weak to pronounced suprahilar depression and with a slightly pronounced adaxial swelling, moderately thick-walled (up to 1 μm), straw yellow to honey yellow in water and 5% <abbrev xmlns:xlink="http://www.w3.org/1999/xlink" xlink:title="5% potassium hydroxide" id="ABBRID0ETYDK" xlink:type="simple">KOH</abbrev>, having one or two large oil droplets when mature, rarely pluri-guttulate, inamyloid and orthochromatic.</p><p><bold><italic>Basidia</italic></bold> [153/7/7] (22.9–)36.6 ± 5.4(–54.8) × (8.6–)11.3 ± 1.3(–15.2) μm, subclavate to clavate, predominantly 4-spored, sterigmata (1.5–)3.2 ± 1.1(–5.0) μm long, hyaline to yellowish in 5% <abbrev xmlns:xlink="http://www.w3.org/1999/xlink" xlink:title="5% potassium hydroxide" id="ABBRID0E5YDK" xlink:type="simple">KOH</abbrev> and containing concolourous oil guttules, without basal clamps; basidioles subcylindrical to faintly clavate, smaller than basidia.</p><p><bold><italic>Cheilocystidia</italic></bold> [18/2/2] (49.0–)69.8 ± 9.7(–85.8) × (7.7–)10.0 ± 2.2(–16.0) μm, scattered, slender, ventricose-fusiform, often with elongated straight or flexuous neck, with rounded tip, smooth, mostly hyaline to pale yellowish in water and 5% <abbrev xmlns:xlink="http://www.w3.org/1999/xlink" xlink:title="5% potassium hydroxide" id="ABBRID0EJZDK" xlink:type="simple">KOH</abbrev>. <bold><italic>Pleurocystidia</italic></bold> [87/8/8] (39.1–)65.5 ± 13.6(–99.3) × (7.5–)10.3 ± 1.9(–15.9) μm, infrequent, slender, ventricose-fusiform, often with an elongated straight neck, with rounded tip, smooth, mostly hyaline to pale yellowish in water and 5% <abbrev xmlns:xlink="http://www.w3.org/1999/xlink" xlink:title="5% potassium hydroxide" id="ABBRID0EQZDK" xlink:type="simple">KOH</abbrev>. <bold><italic>Pseudocystidia</italic></bold> not observed.</p><p><bold><italic>Hymenophoral trama</italic></bold> bilaterally divergent, intermediate between the “<italic><tp:taxon-name><tp:taxon-name-part taxon-name-part-type="genus" reg="Phylloporus">Phylloporus</tp:taxon-name-part></tp:taxon-name></italic>-type” and the “<italic><tp:taxon-name><tp:taxon-name-part taxon-name-part-type="genus" reg="Boletus">Boletus</tp:taxon-name-part></tp:taxon-name></italic>-type”: lateral strata consisting of poorly divergent, tightly arranged, non-gelatinous hyphae almost touching each other, hyaline to very pale yellowish in water and 5% <abbrev xmlns:xlink="http://www.w3.org/1999/xlink" xlink:title="5% potassium hydroxide" id="ABBRID0ER1DK" xlink:type="simple">KOH</abbrev>; mediostratum consisting of tightly adpressed, non-gelatinous, parallel running hyphae; in Congo red, the mediostratum is slightly darker than the lateral strata.</p><p><bold><italic>Pileipellis</italic></bold> a physalo-palisadoderm consisting of moderately long, more or less cylindrical, septate hyphae; <bold><italic>terminal elements</italic></bold> [660/22/22] (24.7–)36.5 ± 11.0(–63.3) × (8.4–)11.3 ± 2.2(–17.3) μm, Q = (1.93–)3.47 ± 1.58(–7.46), versiform, mainly broadly cylindrical with rounded apex to cystidioid, sometimes also with elongated neck, but also slender, narrowly cylindrical, moderately clavate, slightly tapering towards the tip, utriform, acorn-shaped, apex mainly rounded-obtuse, but sometimes pointed, finely encrusted, more intensely and coarsely downwards (with fine granular or rarely zebra-like epiparietal encrustations), hyaline to yellowish in water and 5% <abbrev xmlns:xlink="http://www.w3.org/1999/xlink" xlink:title="5% potassium hydroxide" id="ABBRID0EI2DK" xlink:type="simple">KOH</abbrev>; <bold><italic>subterminal elements</italic></bold> subcylindrical, clearly restricted at septa, equal or broader than terminal ones, more frequently and coarsely encrusted, yellowish-brown in 5% <abbrev xmlns:xlink="http://www.w3.org/1999/xlink" xlink:title="5% potassium hydroxide" id="ABBRID0EY2DK" xlink:type="simple">KOH</abbrev>. <bold><italic>Subpileipellis elements</italic></bold> usually distinctly encrusted by a fine, yellowish, granular pigment (5% <abbrev xmlns:xlink="http://www.w3.org/1999/xlink" xlink:title="5% potassium hydroxide" id="ABBRID0EI3DK" xlink:type="simple">KOH</abbrev>).</p><p><bold><italic>Stipitipellis</italic></bold> consisting of slender, subparallel, smooth walled, hyaline to pale-yellow hyphae in 5% <abbrev xmlns:xlink="http://www.w3.org/1999/xlink" xlink:title="5% potassium hydroxide" id="ABBRID0ET3DK" xlink:type="simple">KOH</abbrev>, 4.5–6(–9) μm broad, <bold><italic>caulohymenium</italic></bold> hardly observable and not well developed; in the upper third of the stipe, infrequent bundles of clavate <bold><italic>caulobasidia</italic></bold> (25–35 × 8–13 μm), hyaline to yellow in 5% <abbrev xmlns:xlink="http://www.w3.org/1999/xlink" xlink:title="5% potassium hydroxide" id="ABBRID0E43DK" xlink:type="simple">KOH</abbrev> and broadly ventricose to spherical <bold><italic>caulobasidioles</italic></bold> with a thin neck, (8–)9–12(–15) μm broad are usually present; furthermore, finely encrusted, hyaline, cylindrical, broad <bold><italic>terminal cells</italic></bold> with a round tip, (8–)10–12(–14) μm, similar to those of the pileipellis appearing here and there. <bold><italic>Stipe texture</italic></bold> apparently not differentiated from the stipe trama. <bold><italic>Lateral stipe stratum</italic></bold> not observed.</p><p><bold><italic>Stipe trama</italic></bold> consisting of parallel running hyphae, 5.0–8.5 μm broad, ± hyaline in water and 5% <abbrev xmlns:xlink="http://www.w3.org/1999/xlink" xlink:title="5% potassium hydroxide" id="ABBRID0EU4DK" xlink:type="simple">KOH</abbrev>, inamyloid; infrequent thromboplerous hyphae 6.0–8.5 μm broad are observed.</p><p><bold><italic>Clamp connections</italic></bold> absent in all tissues.</p></tp:treatment-sec><tp:treatment-sec sec-type="ecology" id="SECID0E64DK"><title>Ecology and phenology.</title><p>solitary, gregarious in small groups or even subcaespitose, growing on bare soil, on litter or in the grass, often in anthropogenic environments, shrublands, less frequently in undisturbed forests, under a large array of ectomycorrhizal broadleaved trees and shrubs, including preferably <italic><tp:taxon-name><tp:taxon-name-part taxon-name-part-type="genus" reg="Quercus">Quercus</tp:taxon-name-part></tp:taxon-name></italic> spp. (<italic><tp:taxon-name><tp:taxon-name-part taxon-name-part-type="genus" reg="Quercus">Q.</tp:taxon-name-part><tp:taxon-name-part taxon-name-part-type="species" reg="cerris">cerris</tp:taxon-name-part></tp:taxon-name></italic>, <italic><tp:taxon-name><tp:taxon-name-part taxon-name-part-type="genus" reg="Quercus">Q.</tp:taxon-name-part><tp:taxon-name-part taxon-name-part-type="species" reg="coccifera">coccifera</tp:taxon-name-part></tp:taxon-name></italic>, <italic><tp:taxon-name><tp:taxon-name-part taxon-name-part-type="genus" reg="Quercus">Q.</tp:taxon-name-part><tp:taxon-name-part taxon-name-part-type="species" reg="frainetto">frainetto</tp:taxon-name-part></tp:taxon-name></italic>, <italic><tp:taxon-name><tp:taxon-name-part taxon-name-part-type="genus" reg="Quercus">Q.</tp:taxon-name-part><tp:taxon-name-part taxon-name-part-type="species" reg="ilex">ilex</tp:taxon-name-part></tp:taxon-name></italic>, <italic><tp:taxon-name><tp:taxon-name-part taxon-name-part-type="genus" reg="Quercus">Q.</tp:taxon-name-part><tp:taxon-name-part taxon-name-part-type="species" reg="incana">incana</tp:taxon-name-part></tp:taxon-name></italic>, <italic><tp:taxon-name><tp:taxon-name-part taxon-name-part-type="genus" reg="Quercus">Q.</tp:taxon-name-part><tp:taxon-name-part taxon-name-part-type="species" reg="robur">robur</tp:taxon-name-part></tp:taxon-name></italic>, <italic><tp:taxon-name><tp:taxon-name-part taxon-name-part-type="genus" reg="Quercus">Q.</tp:taxon-name-part><tp:taxon-name-part taxon-name-part-type="species" reg="petraea">petraea</tp:taxon-name-part></tp:taxon-name></italic>, <italic><tp:taxon-name><tp:taxon-name-part taxon-name-part-type="genus" reg="Quercus">Q.</tp:taxon-name-part><tp:taxon-name-part taxon-name-part-type="species" reg="pubescens">pubescens</tp:taxon-name-part></tp:taxon-name></italic>, <italic><tp:taxon-name><tp:taxon-name-part taxon-name-part-type="genus" reg="Quercus">Q.</tp:taxon-name-part><tp:taxon-name-part taxon-name-part-type="species" reg="suber">suber</tp:taxon-name-part></tp:taxon-name></italic>), <italic><tp:taxon-name><tp:taxon-name-part taxon-name-part-type="genus" reg="Fagus">Fagus</tp:taxon-name-part><tp:taxon-name-part taxon-name-part-type="species" reg="sylvatica">sylvatica</tp:taxon-name-part></tp:taxon-name></italic>, <italic><tp:taxon-name><tp:taxon-name-part taxon-name-part-type="genus" reg="Tilia">Tilia</tp:taxon-name-part></tp:taxon-name></italic> spp. (<italic><tp:taxon-name><tp:taxon-name-part taxon-name-part-type="genus" reg="Tilia">T.</tp:taxon-name-part><tp:taxon-name-part taxon-name-part-type="species" reg="cordata">cordata</tp:taxon-name-part></tp:taxon-name></italic>, <italic><tp:taxon-name><tp:taxon-name-part taxon-name-part-type="genus" reg="Tilia">T.</tp:taxon-name-part><tp:taxon-name-part taxon-name-part-type="species" reg="platyphyllos">platyphyllos</tp:taxon-name-part></tp:taxon-name></italic>), <italic><tp:taxon-name><tp:taxon-name-part taxon-name-part-type="genus" reg="Carpinus">Carpinus</tp:taxon-name-part></tp:taxon-name></italic> spp. (<italic><tp:taxon-name><tp:taxon-name-part taxon-name-part-type="genus" reg="Carpinus">C.</tp:taxon-name-part><tp:taxon-name-part taxon-name-part-type="species" reg="betulus">betulus</tp:taxon-name-part></tp:taxon-name></italic>, <italic><tp:taxon-name><tp:taxon-name-part taxon-name-part-type="genus" reg="Carpinus">C.</tp:taxon-name-part><tp:taxon-name-part taxon-name-part-type="species" reg="orientalis">orientalis</tp:taxon-name-part></tp:taxon-name></italic>), sometimes also <italic><tp:taxon-name><tp:taxon-name-part taxon-name-part-type="genus" reg="Betula">Betula</tp:taxon-name-part></tp:taxon-name></italic> spp., <italic><tp:taxon-name><tp:taxon-name-part taxon-name-part-type="genus" reg="Castanea">Castanea</tp:taxon-name-part><tp:taxon-name-part taxon-name-part-type="species" reg="sativa">sativa</tp:taxon-name-part></tp:taxon-name></italic>, <italic><tp:taxon-name><tp:taxon-name-part taxon-name-part-type="genus" reg="Corylus">Corylus</tp:taxon-name-part><tp:taxon-name-part taxon-name-part-type="species" reg="avellana">avellana</tp:taxon-name-part></tp:taxon-name></italic>, <italic><tp:taxon-name><tp:taxon-name-part taxon-name-part-type="genus" reg="Halimium">Halimium</tp:taxon-name-part><tp:taxon-name-part taxon-name-part-type="species" reg="halimifolium">halimifolium</tp:taxon-name-part></tp:taxon-name></italic>, <italic><tp:taxon-name><tp:taxon-name-part taxon-name-part-type="genus" reg="Pinus">Pinus</tp:taxon-name-part></tp:taxon-name></italic> spp. (<italic><tp:taxon-name><tp:taxon-name-part taxon-name-part-type="genus" reg="Pinus">P.</tp:taxon-name-part><tp:taxon-name-part taxon-name-part-type="species" reg="halepensis">halepensis</tp:taxon-name-part></tp:taxon-name></italic>, <italic><tp:taxon-name><tp:taxon-name-part taxon-name-part-type="genus" reg="Pinus">P.</tp:taxon-name-part><tp:taxon-name-part taxon-name-part-type="species" reg="pinea">pinea</tp:taxon-name-part></tp:taxon-name></italic>, <italic><tp:taxon-name><tp:taxon-name-part taxon-name-part-type="genus" reg="Pinus">P.</tp:taxon-name-part><tp:taxon-name-part taxon-name-part-type="species" reg="sylvestris">sylvestris</tp:taxon-name-part></tp:taxon-name></italic>, <italic><tp:taxon-name><tp:taxon-name-part taxon-name-part-type="genus" reg="Populus">P.</tp:taxon-name-part><tp:taxon-name-part taxon-name-part-type="species" reg="wallichiana">wallichiana</tp:taxon-name-part></tp:taxon-name></italic>), and <italic><tp:taxon-name><tp:taxon-name-part taxon-name-part-type="genus" reg="Populus">Populus</tp:taxon-name-part></tp:taxon-name></italic> spp. (<italic><tp:taxon-name><tp:taxon-name-part taxon-name-part-type="genus" reg="Populus">P.</tp:taxon-name-part><tp:taxon-name-part taxon-name-part-type="species" reg="alba">alba</tp:taxon-name-part></tp:taxon-name></italic>, <italic><tp:taxon-name><tp:taxon-name-part taxon-name-part-type="genus" reg="Populus">P.</tp:taxon-name-part><tp:taxon-name-part taxon-name-part-type="species" reg="tremula">tremula</tp:taxon-name-part></tp:taxon-name></italic>) (<xref ref-type="bibr" rid="B48">Engel et al. (1996)</xref>; <xref ref-type="bibr" rid="B91">Ladurner and Simonini (2003)</xref>; <xref ref-type="bibr" rid="B130">Peintner et al. (2003)</xref>, GP; <xref ref-type="bibr" rid="B87">Krpata et al. (2008)</xref>, GP; <xref ref-type="bibr" rid="B150">Sarwar et al. (2016)</xref>, GP; <xref ref-type="bibr" rid="B94">Leonardi et al. (2020)</xref>, GP; pers. obs., GP). Some collections of <italic><tp:taxon-name><tp:taxon-name-part taxon-name-part-type="genus" reg="Hortiboletus">H.</tp:taxon-name-part><tp:taxon-name-part taxon-name-part-type="species" reg="engelii">engelii</tp:taxon-name-part></tp:taxon-name></italic> have been found in mixed forests with the presence of <italic><tp:taxon-name><tp:taxon-name-part taxon-name-part-type="genus" reg="Picea">Picea</tp:taxon-name-part><tp:taxon-name-part taxon-name-part-type="species" reg="abies">abies</tp:taxon-name-part></tp:taxon-name></italic> and <italic><tp:taxon-name><tp:taxon-name-part taxon-name-part-type="genus" reg="Ostrya">Ostrya</tp:taxon-name-part><tp:taxon-name-part taxon-name-part-type="species" reg="carpinifolia">carpinifolia</tp:taxon-name-part></tp:taxon-name></italic>, but there are no findings in monodominant forest communities formed by these tree species alone. Moreover, there are some indications of a possible association with <italic><tp:taxon-name><tp:taxon-name-part taxon-name-part-type="genus" reg="Cedrus">Cedrus</tp:taxon-name-part><tp:taxon-name-part taxon-name-part-type="species" reg="deodara">deodara</tp:taxon-name-part></tp:taxon-name></italic> (Kjøller in litt.; Szmidla et al. in litt.; pers. obs.), but these data have not yet been confirmed by molecular studies nor by our examined material. The main fruiting period is spring (late April) to autumn and early winter in the Mediterranean area (November to early December).</p></tp:treatment-sec><tp:treatment-sec sec-type="distribution" id="SECID0EQJEK"><title>Known distribution (see Fig. 5a).</title><p>Asia: Pakistan (<xref ref-type="bibr" rid="B150">Sarwar et al. (2016)</xref>, as <italic><tp:taxon-name><tp:taxon-name-part taxon-name-part-type="genus" reg="Hortiboletus">H.</tp:taxon-name-part><tp:taxon-name-part taxon-name-part-type="species" reg="rubellus">rubellus</tp:taxon-name-part></tp:taxon-name></italic>, GP); Europe: Austria (<xref ref-type="bibr" rid="B48">Engel et al. (1996)</xref>, as <italic><tp:taxon-name><tp:taxon-name-part taxon-name-part-type="genus" reg="Xerocomus">X.</tp:taxon-name-part><tp:taxon-name-part taxon-name-part-type="species" reg="quercinus">quercinus</tp:taxon-name-part></tp:taxon-name></italic>; <xref ref-type="bibr" rid="B87">Krpata et al. (2008)</xref>, as <italic><tp:taxon-name><tp:taxon-name-part taxon-name-part-type="genus" reg="Xerocomellus">X.</tp:taxon-name-part><tp:taxon-name-part taxon-name-part-type="species" reg="rubellus">rubellus</tp:taxon-name-part></tp:taxon-name></italic>, GP; <xref ref-type="bibr" rid="B57">Gelardi (2009)</xref>), Bulgaria (Assyov in litt.), Croatia (<xref ref-type="bibr" rid="B130">Peintner et al. (2003)</xref>, as <italic><tp:taxon-name><tp:taxon-name-part taxon-name-part-type="genus" reg="Xerocomellus">X.</tp:taxon-name-part><tp:taxon-name-part taxon-name-part-type="species" reg="rubellus">rubellus</tp:taxon-name-part></tp:taxon-name></italic>, GP; this study, GP), Czechia (<xref ref-type="bibr" rid="B61">Hagara et al. 1999</xref>; <xref ref-type="bibr" rid="B165">Šutara et al. 2009</xref>; <xref ref-type="bibr" rid="B104">Mikšík 2017</xref>; this study, GP), Denmark (Kjöller unpubl., as <italic><tp:taxon-name><tp:taxon-name-part taxon-name-part-type="genus" reg="Xerocomus">X.</tp:taxon-name-part><tp:taxon-name-part taxon-name-part-type="species" reg="communis">communis</tp:taxon-name-part></tp:taxon-name></italic>, GP), France (<xref ref-type="bibr" rid="B48">Engel et al. (1996)</xref>; <xref ref-type="bibr" rid="B92">Lannoy and Estadès (2001)</xref>, as <italic><tp:taxon-name><tp:taxon-name-part taxon-name-part-type="genus" reg="Xerocomus">X.</tp:taxon-name-part><tp:taxon-name-part taxon-name-part-type="species" reg="quercinus">quercinus</tp:taxon-name-part></tp:taxon-name></italic>; <xref ref-type="bibr" rid="B166">Suz et al. (2014)</xref>, as <italic><tp:taxon-name><tp:taxon-name-part taxon-name-part-type="genus" reg="Boletus">Boletus</tp:taxon-name-part></tp:taxon-name></italic> sp., GP; <xref ref-type="bibr" rid="B180">Van Vooren et al. (2023)</xref>, as <italic><tp:taxon-name><tp:taxon-name-part taxon-name-part-type="genus" reg="Xerocomus">X.</tp:taxon-name-part><tp:taxon-name-part taxon-name-part-type="species" reg="communis">communis</tp:taxon-name-part></tp:taxon-name></italic>; this study); Germany (<xref ref-type="bibr" rid="B47">Engel and Brückner (1989)</xref>; <xref ref-type="bibr" rid="B48">Engel et al. (1996)</xref>, both as <italic><tp:taxon-name><tp:taxon-name-part taxon-name-part-type="genus" reg="Xerocomus">X.</tp:taxon-name-part><tp:taxon-name-part taxon-name-part-type="species" reg="quercinus">quercinus</tp:taxon-name-part></tp:taxon-name></italic>; <xref ref-type="bibr" rid="B46">Engel (1999)</xref>, as <italic><tp:taxon-name><tp:taxon-name-part taxon-name-part-type="genus" reg="Xerocomus">X.</tp:taxon-name-part><tp:taxon-name-part taxon-name-part-type="species" reg="communis">communis</tp:taxon-name-part></tp:taxon-name></italic>; this study, GP), Greece (<xref ref-type="bibr" rid="B85">Konstantinidis 2014</xref>; this study, GP), Hungary (<xref ref-type="bibr" rid="B4">Albert (2003)</xref>; <xref ref-type="bibr" rid="B44">Dima et al. (2013)</xref>, both as <italic><tp:taxon-name><tp:taxon-name-part taxon-name-part-type="genus" reg="Xerocomus">X.</tp:taxon-name-part><tp:taxon-name-part taxon-name-part-type="species" reg="communis">communis</tp:taxon-name-part></tp:taxon-name></italic>; this study, GP), Italy (<xref ref-type="bibr" rid="B154">Simonini (1998a)</xref>; <xref ref-type="bibr" rid="B38">Consiglio and Papetti (2001)</xref>; <xref ref-type="bibr" rid="B170">Taylor et al. (2001)</xref>; <xref ref-type="bibr" rid="B35">Cazzoli (2002)</xref>; <xref ref-type="bibr" rid="B53">Galli (2013)</xref>; <xref ref-type="bibr" rid="B183">Vasquez (2014)</xref>, all as <italic><tp:taxon-name><tp:taxon-name-part taxon-name-part-type="genus" reg="Xerocomus">X.</tp:taxon-name-part><tp:taxon-name-part taxon-name-part-type="species" reg="communis">communis</tp:taxon-name-part></tp:taxon-name></italic>; <xref ref-type="bibr" rid="B91">Ladurner and Simonini (2003)</xref>, included in <italic><tp:taxon-name><tp:taxon-name-part taxon-name-part-type="genus" reg="Xerocomellus">X.</tp:taxon-name-part><tp:taxon-name-part taxon-name-part-type="species" reg="rubellus">rubellus</tp:taxon-name-part></tp:taxon-name></italic>; <xref ref-type="bibr" rid="B94">Leonardi et al. (2020)</xref>, as <italic><tp:taxon-name><tp:taxon-name-part taxon-name-part-type="genus" reg="Hortiboletus">H.</tp:taxon-name-part><tp:taxon-name-part taxon-name-part-type="species" reg="rubellus">rubellus</tp:taxon-name-part></tp:taxon-name></italic>, GP; this study, GP), Netherlands (<xref ref-type="bibr" rid="B116">Noordeloos 2007</xref>), Malta (Mifsud and Mifsud unpubl., GP), Montenegro (Lazarevic et al. unpubl., as <italic><tp:taxon-name><tp:taxon-name-part taxon-name-part-type="genus" reg="Xerocomellus">X.</tp:taxon-name-part><tp:taxon-name-part taxon-name-part-type="species" reg="rubellus">rubellus</tp:taxon-name-part></tp:taxon-name></italic>, GP), Norway (<xref ref-type="bibr" rid="B83">Knudsen and Taylor 2008</xref>), Poland (Szmidla et al. unpubl., as <italic><tp:taxon-name><tp:taxon-name-part taxon-name-part-type="genus" reg="Boletus">B.</tp:taxon-name-part><tp:taxon-name-part taxon-name-part-type="species" reg="rubellus">rubellus</tp:taxon-name-part></tp:taxon-name></italic>, GP), Romania (<xref ref-type="bibr" rid="B166">Suz et al. (2014)</xref>, GP); Russia (this study, GP), Serbia (<xref ref-type="bibr" rid="B178">Uzelac (2009)</xref>, as <italic><tp:taxon-name><tp:taxon-name-part taxon-name-part-type="genus" reg="Xerocomus">X.</tp:taxon-name-part><tp:taxon-name-part taxon-name-part-type="species" reg="communis">communis</tp:taxon-name-part></tp:taxon-name></italic>; this study, GP), Spain (<xref ref-type="bibr" rid="B33">Calzada Domínguez (2007)</xref>; <xref ref-type="bibr" rid="B107">Muñoz et al. (2008)</xref>, both as <italic><tp:taxon-name><tp:taxon-name-part taxon-name-part-type="genus" reg="Xerocomus">X.</tp:taxon-name-part><tp:taxon-name-part taxon-name-part-type="species" reg="communis">communis</tp:taxon-name-part></tp:taxon-name></italic>; this study, GP), Sweden (<xref ref-type="bibr" rid="B168">Taylor and Eberhardt (2006)</xref>; <xref ref-type="bibr" rid="B83">Knudsen and Taylor (2008)</xref>, all as <italic><tp:taxon-name><tp:taxon-name-part taxon-name-part-type="genus" reg="Xerocomus">X.</tp:taxon-name-part><tp:taxon-name-part taxon-name-part-type="species" reg="communis">communis</tp:taxon-name-part></tp:taxon-name></italic>; this study, GP), Ukraine (this study, GP), United Kingdom (<xref ref-type="bibr" rid="B169">Taylor et al. (2002)</xref>; <xref ref-type="bibr" rid="B65">Hills (2008)</xref>, both as <italic><tp:taxon-name><tp:taxon-name-part taxon-name-part-type="genus" reg="Xerocomus">X.</tp:taxon-name-part><tp:taxon-name-part taxon-name-part-type="species" reg="communis">communis</tp:taxon-name-part></tp:taxon-name></italic>; <xref ref-type="bibr" rid="B187">Watling and Hills (2005)</xref>; <xref ref-type="bibr" rid="B64">Hills (2007)</xref>, both as <italic><tp:taxon-name><tp:taxon-name-part taxon-name-part-type="genus" reg="Boletus">Boletus</tp:taxon-name-part><tp:taxon-name-part taxon-name-part-type="species" reg="declivitatum">declivitatum</tp:taxon-name-part></tp:taxon-name></italic>; <xref ref-type="bibr" rid="B2">Ainsworth et al. (2013)</xref>, as <italic><tp:taxon-name><tp:taxon-name-part taxon-name-part-type="genus" reg="Boletus">B.</tp:taxon-name-part><tp:taxon-name-part taxon-name-part-type="species" reg="declivitatum">declivitatum</tp:taxon-name-part></tp:taxon-name></italic>; <xref ref-type="bibr" rid="B79">Kibby (2017)</xref>; <xref ref-type="bibr" rid="B1">Ainsworth et al. (2024)</xref>, as <italic><tp:taxon-name><tp:taxon-name-part taxon-name-part-type="genus" reg="Hortiboletus">Hortiboletus</tp:taxon-name-part></tp:taxon-name></italic>, GP; this study, GP); North America: USA (<xref ref-type="bibr" rid="B108">Murrill 1909</xref>; D’Elia et al. unpubl., GP). Records from eastern Asia (<xref ref-type="bibr" rid="B194">Zang 2006</xref>), usually referred to as <italic><tp:taxon-name><tp:taxon-name-part taxon-name-part-type="genus" reg="Xerocomus">Xerocomus</tp:taxon-name-part><tp:taxon-name-part taxon-name-part-type="species" reg="communis">communis</tp:taxon-name-part></tp:taxon-name></italic> or <italic><tp:taxon-name><tp:taxon-name-part taxon-name-part-type="genus" reg="Boletus">B.</tp:taxon-name-part><tp:taxon-name-part taxon-name-part-type="species" reg="communis">communis</tp:taxon-name-part></tp:taxon-name></italic> should be carefully re-evaluated.</p></tp:treatment-sec><tp:treatment-sec sec-type="material" id="SECID0ENXEK"><title>Examined material.</title><p>CROATIA • Lošinj: Veli Lošinj, under <italic><tp:taxon-name><tp:taxon-name-part taxon-name-part-type="genus" reg="Quercus">Q.</tp:taxon-name-part><tp:taxon-name-part taxon-name-part-type="species" reg="ilex">ilex</tp:taxon-name-part></tp:taxon-name></italic> and <italic><tp:taxon-name><tp:taxon-name-part taxon-name-part-type="genus" reg="Olea">Olea</tp:taxon-name-part><tp:taxon-name-part taxon-name-part-type="species" reg="europaea">europaea</tp:taxon-name-part></tp:taxon-name></italic>, 08.10.1999, leg. H. Ladurner, det. E. Polemis &amp; A. Biketova, IB19990917 (GP); CZECHIA • South Moravian Reg.: Brno, hills above Dubnany, on soil under <italic><tp:taxon-name><tp:taxon-name-part taxon-name-part-type="genus" reg="Quercus">Quercus</tp:taxon-name-part></tp:taxon-name></italic> sp., 12.08.2008, leg. A. Hills, det. A. Biketova, K-M000170238 (AH2008092; GP); FRANCE • Auvergne-Rhône-Alpes: Allier, Montluçon, the city park, <named-content xmlns:xlink="http://www.w3.org/1999/xlink" content-type="dwc:verbatimCoordinates" xlink:type="simple"><named-content content-type="geo-json" specific-use="{&#34;type&#34;:&#34;Point&#34;,&#34;coordinates&#34;:[2.616944,46.336389]}" id="NCID0ETYEK" xlink:type="simple">46°20'11"N, 02°37'01"E</named-content></named-content>, 240 m, three young to mature basidiomes close to <italic><tp:taxon-name><tp:taxon-name-part taxon-name-part-type="genus" reg="Quercus">Quercus</tp:taxon-name-part></tp:taxon-name></italic> sp. trees, 10.10.1986, leg. G. Redeuilh, det. G. Simonini, MCVE17457 (GS1121); • Bretagne: Côtes-d’Armor, Plévenon, Cap Fréhel, <named-content xmlns:xlink="http://www.w3.org/1999/xlink" content-type="dwc:verbatimCoordinates" xlink:type="simple"><named-content content-type="geo-json" specific-use="{&#34;type&#34;:&#34;Point&#34;,&#34;coordinates&#34;:[2.321389,48.658333]}" id="NCID0ECZEK" xlink:type="simple">48°39'30"N, 02°19'17"E</named-content></named-content>, 58 m, five mature basidiomes among the grass under <italic><tp:taxon-name><tp:taxon-name-part taxon-name-part-type="genus" reg="Quercus">Q.</tp:taxon-name-part><tp:taxon-name-part taxon-name-part-type="species" reg="robur">robur</tp:taxon-name-part></tp:taxon-name></italic>, 02.08.1987, leg. G. Reduilh, det. G. Simonini, GS1117; • Île-de-France: Paris, Pré Catelan, <named-content xmlns:xlink="http://www.w3.org/1999/xlink" content-type="dwc:verbatimCoordinates" xlink:type="simple"><named-content content-type="geo-json" specific-use="{&#34;type&#34;:&#34;Point&#34;,&#34;coordinates&#34;:[2.252500,48.864722]}" id="NCID0EVZEK" xlink:type="simple">48°51'53"N, 02°15'09"E</named-content></named-content>, 44 m, a group of young and mature basidiomes close to <italic><tp:taxon-name><tp:taxon-name-part taxon-name-part-type="genus" reg="Quercus">Quercus</tp:taxon-name-part></tp:taxon-name></italic> sp., 22.08.1984, leg. G. Redeuilh, det. G. Simonini, MCVE17456 (GS1118); • Yvelines, Achères, forest east of the city, <named-content xmlns:xlink="http://www.w3.org/1999/xlink" content-type="dwc:verbatimCoordinates" xlink:type="simple"><named-content content-type="geo-json" specific-use="{&#34;type&#34;:&#34;Point&#34;,&#34;coordinates&#34;:[2.075833,48.961667]}" id="NCID0EE1EK" xlink:type="simple">48°57'42"N, 02°04'33"E</named-content></named-content>, 27 m, three mature basidiomes in the grass at the edge of the <italic><tp:taxon-name><tp:taxon-name-part taxon-name-part-type="genus" reg="Quercus">Quercus</tp:taxon-name-part></tp:taxon-name></italic> sp. forest, 25.07.88, leg. G. Redeuilh, det. G. Simonini, GS1122; • Yvelines, Versailles, Château de Versailles, <named-content xmlns:xlink="http://www.w3.org/1999/xlink" content-type="dwc:verbatimCoordinates" xlink:type="simple"><named-content content-type="geo-json" specific-use="{&#34;type&#34;:&#34;Point&#34;,&#34;coordinates&#34;:[2.132500,48.802778]}" id="NCID0ET1EK" xlink:type="simple">48°48'10"N, 02°07'57"E</named-content></named-content>, 133 m, a couple of one young and one mature basidiome, in the grass, under <italic><tp:taxon-name><tp:taxon-name-part taxon-name-part-type="genus" reg="Quercus">Quercus</tp:taxon-name-part></tp:taxon-name></italic> sp., 18.07.1993, leg. G. Redeuilh, det. G. Simonini, MCVE17679 (GS1123); • Essonne, Massy, Parc de la Tuilerie, <named-content xmlns:xlink="http://www.w3.org/1999/xlink" content-type="dwc:verbatimCoordinates" xlink:type="simple"><named-content content-type="geo-json" specific-use="{&#34;type&#34;:&#34;Point&#34;,&#34;coordinates&#34;:[2.274444,48.726667]}" id="NCID0EC2EK" xlink:type="simple">48°43'36"N, 02°16'28"E</named-content></named-content>, 70 m, one basidiome in the grass close to <italic><tp:taxon-name><tp:taxon-name-part taxon-name-part-type="genus" reg="Quercus">Quercus</tp:taxon-name-part></tp:taxon-name></italic> sp. trees, 03.06.1994, leg. G. Redeuilh, det. G. Simonini, MCVE 17836 (GS1338); • Nouvelle Aquitaine: Creuse, Guéret, the city park, <named-content xmlns:xlink="http://www.w3.org/1999/xlink" content-type="dwc:verbatimCoordinates" xlink:type="simple"><named-content content-type="geo-json" specific-use="{&#34;type&#34;:&#34;Point&#34;,&#34;coordinates&#34;:[1.863889,46.162778]}" id="NCID0ER2EK" xlink:type="simple">46°09'46"N, 01°51'50"E</named-content></named-content>, 544 m, in the grass, close to <italic><tp:taxon-name><tp:taxon-name-part taxon-name-part-type="genus" reg="Quercus">Quercus</tp:taxon-name-part></tp:taxon-name></italic> sp. trees, 11.10.1986, leg. G. Reduilh, det. G. Simonini, MCVE17458 (GS1120); GERMANY • Hesse: Giessen, old graveyard, under <italic><tp:taxon-name><tp:taxon-name-part taxon-name-part-type="genus" reg="Quercus">Quercus</tp:taxon-name-part></tp:taxon-name></italic> sp., 30.05.1998, leg. &amp; det. A. Taylor, AT1998122 (GP); • Wiesbaden, Park “Unter den Eichen”, <named-content xmlns:xlink="http://www.w3.org/1999/xlink" content-type="dwc:verbatimCoordinates" xlink:type="simple"><named-content content-type="geo-json" specific-use="{&#34;type&#34;:&#34;Point&#34;,&#34;coordinates&#34;:[8.218306,50.095056]}" id="NCID0EH3EK" xlink:type="simple">50°05'42.2"N, 08°13'05.9"E</named-content></named-content>, 212 m, one mature basidiome under old <italic><tp:taxon-name><tp:taxon-name-part taxon-name-part-type="genus" reg="Quercus">Quercus</tp:taxon-name-part></tp:taxon-name></italic> sp. tree, 18.06.1998, leg. &amp; det. A. Taylor, MCVE18563 (AT1998001, GS2230; GP); • Rhineland-Palatinate: Mainz, Ober Olmer Wald, mixed woodland, but mainly <italic><tp:taxon-name><tp:taxon-name-part taxon-name-part-type="genus" reg="Quercus">Quercus</tp:taxon-name-part></tp:taxon-name></italic>, 26.06.1998, leg. &amp; det. A. Taylor, AT1998032 (GP); • Mainz, Kloster Ebersbach, under <italic><tp:taxon-name><tp:taxon-name-part taxon-name-part-type="genus" reg="Quercus">Quercus</tp:taxon-name-part></tp:taxon-name></italic>, 28.06.1998, leg. &amp; det. A. Taylor, AT1998037 (GP); GREECE • Attica: Tatoi, <named-content xmlns:xlink="http://www.w3.org/1999/xlink" content-type="dwc:verbatimCoordinates" xlink:type="simple"><named-content content-type="geo-json" specific-use="{&#34;type&#34;:&#34;Point&#34;,&#34;coordinates&#34;:[23.796389,38.160833]}" id="NCID0EE4EK" xlink:type="simple">38°09'39"N, 23°47'47"E</named-content></named-content>, 500 m, under <italic><tp:taxon-name><tp:taxon-name-part taxon-name-part-type="genus" reg="Quercus">Q.</tp:taxon-name-part><tp:taxon-name-part taxon-name-part-type="species" reg="ilex">ilex</tp:taxon-name-part></tp:taxon-name></italic> and <italic><tp:taxon-name><tp:taxon-name-part taxon-name-part-type="genus" reg="Quercus">Q.</tp:taxon-name-part><tp:taxon-name-part taxon-name-part-type="species" reg="coccifera">coccifera</tp:taxon-name-part></tp:taxon-name></italic>, on calcareous soil, 10.11.2012, leg. E. Polemis, det. E. Polemis &amp; A. Biketova, ACAM2012-105 (GP); • Ionian Islands: Corfu, Sinies, <named-content xmlns:xlink="http://www.w3.org/1999/xlink" content-type="dwc:verbatimCoordinates" xlink:type="simple"><named-content content-type="geo-json" specific-use="{&#34;type&#34;:&#34;Point&#34;,&#34;coordinates&#34;:[19.943889,39.771111]}" id="NCID0EC5EK" xlink:type="simple">39°46'16"N, 19°56'38"E</named-content></named-content>, under <italic><tp:taxon-name><tp:taxon-name-part taxon-name-part-type="genus" reg="Quercus">Quercus</tp:taxon-name-part></tp:taxon-name></italic>, 17.11.2018, leg. G. Konstantinidis, det. G. Konstantinidis, E. Polemis, B. Dima &amp; A. Biketova, GK11644 (GP); • South Aegean: Cyclades, Amorgos Island, <named-content xmlns:xlink="http://www.w3.org/1999/xlink" content-type="dwc:verbatimCoordinates" xlink:type="simple"><named-content content-type="geo-json" specific-use="{&#34;type&#34;:&#34;Point&#34;,&#34;coordinates&#34;:[25.891667,36.849167]}" id="NCID0ER5EK" xlink:type="simple">36°50'57"N, 25°53'30"E</named-content></named-content>, 300 m, under <italic><tp:taxon-name><tp:taxon-name-part taxon-name-part-type="genus" reg="Quercus">Q.</tp:taxon-name-part><tp:taxon-name-part taxon-name-part-type="species" reg="coccifera">coccifera</tp:taxon-name-part></tp:taxon-name></italic>, on acidic soil with goat manure, 06.12.2005, leg. E. Polemis, det. E. Polemis &amp; A. Biketova, EP05-M224 (GP); • West Macedonia: Grevena Town, <named-content xmlns:xlink="http://www.w3.org/1999/xlink" content-type="dwc:verbatimCoordinates" xlink:type="simple"><named-content content-type="geo-json" specific-use="{&#34;type&#34;:&#34;Point&#34;,&#34;coordinates&#34;:[21.428333,40.073611]}" id="NCID0EE6EK" xlink:type="simple">40°4'25"N, 21°25'42"E</named-content></named-content>, under <italic><tp:taxon-name><tp:taxon-name-part taxon-name-part-type="genus" reg="Carpinus">C.</tp:taxon-name-part><tp:taxon-name-part taxon-name-part-type="species" reg="orientalis">orientalis</tp:taxon-name-part></tp:taxon-name></italic> and <italic><tp:taxon-name><tp:taxon-name-part taxon-name-part-type="genus" reg="Robinia">Robinia</tp:taxon-name-part><tp:taxon-name-part taxon-name-part-type="species" reg="pseudoacacia">pseudoacacia</tp:taxon-name-part></tp:taxon-name></italic>, 28.09.2009 and 06.10.2015, leg. G. Konstantinidis, det. G. Konstantinidis, E. Polemis, B. Dima &amp; A. Biketova, GK4141 (GP) and GK8378 (GP); • Grevena, Gorgiani, <named-content xmlns:xlink="http://www.w3.org/1999/xlink" content-type="dwc:verbatimCoordinates" xlink:type="simple"><named-content content-type="geo-json" specific-use="{&#34;type&#34;:&#34;Point&#34;,&#34;coordinates&#34;:[21.304722,39.944722]}" id="NCID0ECAFK" xlink:type="simple">39°56'41"N, 21°18'17"E</named-content></named-content>, under <italic><tp:taxon-name><tp:taxon-name-part taxon-name-part-type="genus" reg="Quercus">Q.</tp:taxon-name-part><tp:taxon-name-part taxon-name-part-type="species" reg="frainetto">frainetto</tp:taxon-name-part></tp:taxon-name></italic>, 02.07.2012 and 24.09.2015, leg. G. Konstantinidis, det. G. Konstantinidis, E. Polemis &amp; A. Biketova, GK6124 (GP) and GK8287 (GP); • Grevena, 1 km from Grevena to Elato, <named-content xmlns:xlink="http://www.w3.org/1999/xlink" content-type="dwc:verbatimCoordinates" xlink:type="simple"><named-content content-type="geo-json" specific-use="{&#34;type&#34;:&#34;Point&#34;,&#34;coordinates&#34;:[21.447222,40.095833]}" id="NCID0EVAFK" xlink:type="simple">40°5'45"N, 21°26'50"E</named-content></named-content>, under <italic><tp:taxon-name><tp:taxon-name-part taxon-name-part-type="genus" reg="Carpinus">C.</tp:taxon-name-part><tp:taxon-name-part taxon-name-part-type="species" reg="orientalis">orientalis</tp:taxon-name-part></tp:taxon-name></italic>, <italic><tp:taxon-name><tp:taxon-name-part taxon-name-part-type="genus" reg="Robinia">R.</tp:taxon-name-part><tp:taxon-name-part taxon-name-part-type="species" reg="pseudoacacia">pseudoacacia</tp:taxon-name-part></tp:taxon-name></italic> and <italic><tp:taxon-name><tp:taxon-name-part taxon-name-part-type="genus" reg="Corylus">C.</tp:taxon-name-part><tp:taxon-name-part taxon-name-part-type="species" reg="avellana">avellana</tp:taxon-name-part></tp:taxon-name></italic>, 04.10.2016, leg. G. Konstantinidis, det. G. Konstantinidis, E. Polemis, B. Dima &amp; A. Biketova, GK9736 (GP); HUNGARY • Bács-Kiskun: Tompa, <named-content xmlns:xlink="http://www.w3.org/1999/xlink" content-type="dwc:verbatimCoordinates" xlink:type="simple"><named-content content-type="geo-json" specific-use="{&#34;type&#34;:&#34;Point&#34;,&#34;coordinates&#34;:[19.541111,46.169444]}" id="NCID0E5BFK" xlink:type="simple">46°10'10"N, 19°32'28"E</named-content></named-content>, under <italic><tp:taxon-name><tp:taxon-name-part taxon-name-part-type="genus" reg="Quercus">Q.</tp:taxon-name-part><tp:taxon-name-part taxon-name-part-type="species" reg="robur">robur</tp:taxon-name-part></tp:taxon-name></italic>, growing together with <italic><tp:taxon-name><tp:taxon-name-part taxon-name-part-type="genus" reg="Russula">Russula</tp:taxon-name-part></tp:taxon-name></italic> sp., 10 basidiomes, 22.06.2018, leg. A. Biketova &amp; Z. Merényi, det. A. Biketova, K-M001435691 (AB B18-288); • Csongrád-Csanád: Sándorfalva, under <italic><tp:taxon-name><tp:taxon-name-part taxon-name-part-type="genus" reg="Populus">P.</tp:taxon-name-part><tp:taxon-name-part taxon-name-part-type="species" reg="alba">alba</tp:taxon-name-part></tp:taxon-name></italic>, 08.06.2013, leg. &amp; det. B. Dima, DB5077 (GP); • ibid., <named-content xmlns:xlink="http://www.w3.org/1999/xlink" content-type="dwc:verbatimCoordinates" xlink:type="simple"><named-content content-type="geo-json" specific-use="{&#34;type&#34;:&#34;Point&#34;,&#34;coordinates&#34;:[20.126667,46.392778]}" id="NCID0EDDFK" xlink:type="simple">46°23'34"N 20°07'36"E</named-content></named-content>, under <italic><tp:taxon-name><tp:taxon-name-part taxon-name-part-type="genus" reg="Quercus">Q.</tp:taxon-name-part><tp:taxon-name-part taxon-name-part-type="species" reg="robur">robur</tp:taxon-name-part></tp:taxon-name></italic> and <italic><tp:taxon-name><tp:taxon-name-part taxon-name-part-type="genus" reg="Robinia">R.</tp:taxon-name-part><tp:taxon-name-part taxon-name-part-type="species" reg="pseudoacacia">pseudoacacia</tp:taxon-name-part></tp:taxon-name></italic>, 06.06.2018, leg. &amp; det. A. Biketova &amp; B. Dima, K-M001435680 (AB B18-284); • Fejér: Velence, in park under <italic><tp:taxon-name><tp:taxon-name-part taxon-name-part-type="genus" reg="Corylus">C.</tp:taxon-name-part><tp:taxon-name-part taxon-name-part-type="species" reg="avellana">avellana</tp:taxon-name-part></tp:taxon-name></italic>, 06.06.2016, leg. P. Finy., det. B. Dima, FP-2016-06-06 (GP); • Heves: Tarnalelesz, under <italic><tp:taxon-name><tp:taxon-name-part taxon-name-part-type="genus" reg="Carpinus">C.</tp:taxon-name-part><tp:taxon-name-part taxon-name-part-type="species" reg="betulus">betulus</tp:taxon-name-part></tp:taxon-name></italic>, 06.09.2015, leg. &amp; det. L. Albert, AL 15-56 (GP); • Komárom-Esztergom: Vértes Mts, Tatabánya, under <italic><tp:taxon-name><tp:taxon-name-part taxon-name-part-type="genus" reg="Quercus">Q.</tp:taxon-name-part><tp:taxon-name-part taxon-name-part-type="species" reg="cerris">cerris</tp:taxon-name-part></tp:taxon-name></italic> and <italic><tp:taxon-name><tp:taxon-name-part taxon-name-part-type="genus" reg="Quercus">Q.</tp:taxon-name-part><tp:taxon-name-part taxon-name-part-type="species" reg="petraea">petraea</tp:taxon-name-part></tp:taxon-name></italic>, 12.06.2022, leg. &amp; det. A. Nagy, B. Dima &amp; Gy. Vrba, DB-2022-06-12-3 (GP); • Pest: Visegrád Mts, Pilisszentlászló, under <italic><tp:taxon-name><tp:taxon-name-part taxon-name-part-type="genus" reg="Carpinus">C.</tp:taxon-name-part><tp:taxon-name-part taxon-name-part-type="species" reg="betulus">betulus</tp:taxon-name-part></tp:taxon-name></italic>, 15.08.2021, leg. &amp; det. L. Albert, AL 21-73 (GP); ITALY • Emilia-Romagna: Reggio nell’Emilia, Parco San Lazzaro, <named-content xmlns:xlink="http://www.w3.org/1999/xlink" content-type="dwc:verbatimCoordinates" xlink:type="simple"><named-content content-type="geo-json" specific-use="{&#34;type&#34;:&#34;Point&#34;,&#34;coordinates&#34;:[10.660000,44.688889]}" id="NCID0EYFFK" xlink:type="simple">44°41'20"N, 10°39'36"E</named-content></named-content>, 48 m, more than 20 basidiomes from young to mature, under the monumental <italic><tp:taxon-name><tp:taxon-name-part taxon-name-part-type="genus" reg="Quercus">Q.</tp:taxon-name-part><tp:taxon-name-part taxon-name-part-type="species" reg="robur">robur</tp:taxon-name-part></tp:taxon-name></italic>, 13.09.1993, leg. &amp; det. G. Simonini, MCVE17470 (GS986); • Reggio nell’Emilia, city centre, Viale Umberto I, <named-content xmlns:xlink="http://www.w3.org/1999/xlink" content-type="dwc:verbatimCoordinates" xlink:type="simple"><named-content content-type="geo-json" specific-use="{&#34;type&#34;:&#34;Point&#34;,&#34;coordinates&#34;:[9.832778,44.690278]}" id="NCID0ELGFK" xlink:type="simple">44°41'25"N, 9°49'58"E</named-content></named-content>, 80 m, seven young to mature specimens under <italic><tp:taxon-name><tp:taxon-name-part taxon-name-part-type="genus" reg="Tilia">T.</tp:taxon-name-part><tp:taxon-name-part taxon-name-part-type="species" reg="platyphyllos">platyphyllos</tp:taxon-name-part></tp:taxon-name></italic>, 05.10.1990, leg. unknown, det. G. Simonini, GS760; • Reggio nell’Emilia, Viale Isonzo, <named-content xmlns:xlink="http://www.w3.org/1999/xlink" content-type="dwc:verbatimCoordinates" xlink:type="simple"><named-content content-type="geo-json" specific-use="{&#34;type&#34;:&#34;Point&#34;,&#34;coordinates&#34;:[10.628611,44.703611]}" id="NCID0E5GFK" xlink:type="simple">44°42'13"N, 10°37'43"E</named-content></named-content>, 51 m, two mature basidiomes in a flower bed close to <italic><tp:taxon-name><tp:taxon-name-part taxon-name-part-type="genus" reg="Tilia">T.</tp:taxon-name-part><tp:taxon-name-part taxon-name-part-type="species" reg="platyphyllos">platyphyllos</tp:taxon-name-part></tp:taxon-name></italic> trees, 27.08.1995, leg. A. Nuccio, det G. Simonini, MCVE17905 (GS1417); • ibid., <named-content xmlns:xlink="http://www.w3.org/1999/xlink" content-type="dwc:verbatimCoordinates" xlink:type="simple"><named-content content-type="geo-json" specific-use="{&#34;type&#34;:&#34;Point&#34;,&#34;coordinates&#34;:[10.631111,44.703889]}" id="NCID0ERHFK" xlink:type="simple">44°42'14"N, 10°37'52"E</named-content></named-content>, 69 m, five young to mature basidiomes growing in an urban flower bed, under <italic><tp:taxon-name><tp:taxon-name-part taxon-name-part-type="genus" reg="Tilia">T.</tp:taxon-name-part><tp:taxon-name-part taxon-name-part-type="species" reg="platyphyllos">platyphyllos</tp:taxon-name-part></tp:taxon-name></italic>, 21.06.1998, leg. &amp; det. G. Simonini, MCVE18267 (GS1896; GP); • Reggio nell’Emilia, Parco del Popolo, <named-content xmlns:xlink="http://www.w3.org/1999/xlink" content-type="dwc:verbatimCoordinates" xlink:type="simple"><named-content content-type="geo-json" specific-use="{&#34;type&#34;:&#34;Point&#34;,&#34;coordinates&#34;:[10.631111,44.702500]}" id="NCID0EEIFK" xlink:type="simple">44°42'09"N, 10°37'52"E</named-content></named-content>, 52 m, one large mature basidiome under <italic><tp:taxon-name><tp:taxon-name-part taxon-name-part-type="genus" reg="Quercus">Q.</tp:taxon-name-part><tp:taxon-name-part taxon-name-part-type="species" reg="robur">robur</tp:taxon-name-part></tp:taxon-name></italic>, 11.09.1993, leg. R. Meschieri, det. G. Simonini, MCVE17468 (GS973); • ibid., <named-content xmlns:xlink="http://www.w3.org/1999/xlink" content-type="dwc:verbatimCoordinates" xlink:type="simple"><named-content content-type="geo-json" specific-use="{&#34;type&#34;:&#34;Point&#34;,&#34;coordinates&#34;:[10.630278,44.703611]}" id="NCID0EXIFK" xlink:type="simple">44°42'13"N, 10°37'49"E</named-content></named-content>, 53 m, in the grass close to <italic><tp:taxon-name><tp:taxon-name-part taxon-name-part-type="genus" reg="Tilia">T.</tp:taxon-name-part><tp:taxon-name-part taxon-name-part-type="species" reg="platyphyllos">platyphyllos</tp:taxon-name-part></tp:taxon-name></italic> and <italic><tp:taxon-name><tp:taxon-name-part taxon-name-part-type="genus" reg="Populus">P.</tp:taxon-name-part><tp:taxon-name-part taxon-name-part-type="species" reg="alba">alba</tp:taxon-name-part></tp:taxon-name></italic>, 22.08.2015, leg. &amp; det. G. Simonini, GS10138 (GP); • Reggio nell’Emilia, via Emilia San Maurizio, close to pharmacy “Caravita”, <named-content xmlns:xlink="http://www.w3.org/1999/xlink" content-type="dwc:verbatimCoordinates" xlink:type="simple"><named-content content-type="geo-json" specific-use="{&#34;type&#34;:&#34;Point&#34;,&#34;coordinates&#34;:[10.645000,44.693611]}" id="NCID0EVJFK" xlink:type="simple">44°41'37"N, 10°38'42"E</named-content></named-content>, 54 m, six large mature basidiomes in a flower bed, under <italic><tp:taxon-name><tp:taxon-name-part taxon-name-part-type="genus" reg="Picea">P.</tp:taxon-name-part><tp:taxon-name-part taxon-name-part-type="species" reg="abies">abies</tp:taxon-name-part></tp:taxon-name></italic> and <italic><tp:taxon-name><tp:taxon-name-part taxon-name-part-type="genus" reg="Tilia">T.</tp:taxon-name-part><tp:taxon-name-part taxon-name-part-type="species" reg="platyphyllos">platyphyllos</tp:taxon-name-part></tp:taxon-name></italic>, 28.06.1992, leg. &amp; det. G. Simonini, GS885; • ibid., one mature basidiome in a flower bed, under <italic><tp:taxon-name><tp:taxon-name-part taxon-name-part-type="genus" reg="Picea">P.</tp:taxon-name-part><tp:taxon-name-part taxon-name-part-type="species" reg="abies">abies</tp:taxon-name-part></tp:taxon-name></italic> and <italic><tp:taxon-name><tp:taxon-name-part taxon-name-part-type="genus" reg="Tilia">T.</tp:taxon-name-part><tp:taxon-name-part taxon-name-part-type="species" reg="platyphyllos">platyphyllos</tp:taxon-name-part></tp:taxon-name></italic>, 17.05.1993, leg. G. Fontana, det. G. Simonini, GS938; • ibid., 11 young to mature basidiomes in a flower bed, under <italic><tp:taxon-name><tp:taxon-name-part taxon-name-part-type="genus" reg="Picea">P.</tp:taxon-name-part><tp:taxon-name-part taxon-name-part-type="species" reg="abies">abies</tp:taxon-name-part></tp:taxon-name></italic> and <italic><tp:taxon-name><tp:taxon-name-part taxon-name-part-type="genus" reg="Tilia">T.</tp:taxon-name-part><tp:taxon-name-part taxon-name-part-type="species" reg="platyphyllos">platyphyllos</tp:taxon-name-part></tp:taxon-name></italic>, 16.06.1995, leg. G. Fontana, det. G. Simonini, MCVE17838 (GS1370); • Reggio nell’Emilia, residential district “Pappagnocca”, <named-content xmlns:xlink="http://www.w3.org/1999/xlink" content-type="dwc:verbatimCoordinates" xlink:type="simple"><named-content content-type="geo-json" specific-use="{&#34;type&#34;:&#34;Point&#34;,&#34;coordinates&#34;:[10.643889,44.681667]}" id="NCID0E6LFK" xlink:type="simple">44°40'54"N, 10°38'38"E</named-content></named-content>, 64 m, a single huge basidiome among the grass, under <italic><tp:taxon-name><tp:taxon-name-part taxon-name-part-type="genus" reg="Quercus">Q.</tp:taxon-name-part><tp:taxon-name-part taxon-name-part-type="species" reg="robur">robur</tp:taxon-name-part></tp:taxon-name></italic> trees, 15.10.1991, leg. unknown, det. G. Simonini, MCVE21790 (GS857); • Reggio nell’Emilia, Viale Ramazzini, <named-content xmlns:xlink="http://www.w3.org/1999/xlink" content-type="dwc:verbatimCoordinates" xlink:type="simple"><named-content content-type="geo-json" specific-use="{&#34;type&#34;:&#34;Point&#34;,&#34;coordinates&#34;:[10.637222,44.702500]}" id="NCID0ESMFK" xlink:type="simple">44°42'09"N, 10°38'14"E</named-content></named-content>, 51 m, one young and one mature large basidiomes, among the grass in a garden in urban area near a young <italic><tp:taxon-name><tp:taxon-name-part taxon-name-part-type="genus" reg="Quercus">Q.</tp:taxon-name-part><tp:taxon-name-part taxon-name-part-type="species" reg="cerris">cerris</tp:taxon-name-part></tp:taxon-name></italic> tree, 13.06.1992, leg. M. Comuzzi, det. G. Simonini, GS869; • ibid., four young to mature basidiomes among the grass in a garden in urban area, near a young <italic><tp:taxon-name><tp:taxon-name-part taxon-name-part-type="genus" reg="Quercus">Q.</tp:taxon-name-part><tp:taxon-name-part taxon-name-part-type="species" reg="cerris">cerris</tp:taxon-name-part></tp:taxon-name></italic> tree, 24.05.1993, leg. M. Comuzzi, det. G. Simonini, GS939; • ibid., four mature basidiomes with cracked cuticle, among the grass in a garden in an urban area near a young <italic><tp:taxon-name><tp:taxon-name-part taxon-name-part-type="genus" reg="Quercus">Q.</tp:taxon-name-part><tp:taxon-name-part taxon-name-part-type="species" reg="cerris">cerris</tp:taxon-name-part></tp:taxon-name></italic> tree, 04.09.1993, leg. M. Comuzzi, det. G. Simonini, GS958; • ibid., three young to mature basidiomes, among the grass in a garden in an urban area near a young <italic><tp:taxon-name><tp:taxon-name-part taxon-name-part-type="genus" reg="Quercus">Q.</tp:taxon-name-part><tp:taxon-name-part taxon-name-part-type="species" reg="cerris">cerris</tp:taxon-name-part></tp:taxon-name></italic> tree, 05.09.1993, leg. M. Comuzzi, det. G. Simonini, GS961 (GP); • ibid., three mature basidiomes, among the grass in a garden in an urban area near a young <italic><tp:taxon-name><tp:taxon-name-part taxon-name-part-type="genus" reg="Quercus">Q.</tp:taxon-name-part><tp:taxon-name-part taxon-name-part-type="species" reg="cerris">cerris</tp:taxon-name-part></tp:taxon-name></italic> tree, 07.09.1993, leg. &amp; det. G. Simonini, MCVE17463 (GS964); • Reggio nell’Emilia, Cadelbosco di Sopra, Cadelbosco di Sotto, <named-content xmlns:xlink="http://www.w3.org/1999/xlink" content-type="dwc:verbatimCoordinates" xlink:type="simple"><named-content content-type="geo-json" specific-use="{&#34;type&#34;:&#34;Point&#34;,&#34;coordinates&#34;:[10.618333,44.805278]}" id="NCID0EROFK" xlink:type="simple">44°48'19"N, 10°37'06"E</named-content></named-content>, 25 m, urban green areas, in the grass close to <italic><tp:taxon-name><tp:taxon-name-part taxon-name-part-type="genus" reg="Quercus">Quercus</tp:taxon-name-part></tp:taxon-name></italic> sp. trees, 10.11.1996, leg. G. Candiani, det. G. Simonini, MCVE18151 (GS1759); • Albinea, Ca’ de Caroli, via Mattaiano, <named-content xmlns:xlink="http://www.w3.org/1999/xlink" content-type="dwc:verbatimCoordinates" xlink:type="simple"><named-content content-type="geo-json" specific-use="{&#34;type&#34;:&#34;Point&#34;,&#34;coordinates&#34;:[10.634167,44.587222]}" id="NCID0EAPFK" xlink:type="simple">44°35'14"N, 10°38'03"E</named-content></named-content>, 350 m, five mature basidiomes at the edge of the cart track, close to <italic><tp:taxon-name><tp:taxon-name-part taxon-name-part-type="genus" reg="Quercus">Quercus</tp:taxon-name-part></tp:taxon-name></italic> trees, 17.10.1993, leg. &amp; det. G. Simonini, GS1030; • Bergogno, via Bergogno, <named-content xmlns:xlink="http://www.w3.org/1999/xlink" content-type="dwc:verbatimCoordinates" xlink:type="simple"><named-content content-type="geo-json" specific-use="{&#34;type&#34;:&#34;Point&#34;,&#34;coordinates&#34;:[10.487222,44.550556]}" id="NCID0EPPFK" xlink:type="simple">44°33'02"N, 10°29'14"E</named-content></named-content>, 590 m, two mature basidiomes at the road edge, close to <italic><tp:taxon-name><tp:taxon-name-part taxon-name-part-type="genus" reg="Castanea">C.</tp:taxon-name-part><tp:taxon-name-part taxon-name-part-type="species" reg="sativa">sativa</tp:taxon-name-part></tp:taxon-name></italic> wood, 19.09.03, leg. &amp; det. G. Simonini, GS1006; • Case Bigi, Parco del Rio Coviola, <named-content xmlns:xlink="http://www.w3.org/1999/xlink" content-type="dwc:verbatimCoordinates" xlink:type="simple"><named-content content-type="geo-json" specific-use="{&#34;type&#34;:&#34;Point&#34;,&#34;coordinates&#34;:[10.549722,44.681944]}" id="NCID0ECQFK" xlink:type="simple">44°40'55"N, 10°32'59"E</named-content></named-content>, 70 m, in the mixed broadleaved wood along a small river, eight basidiomes from mid-age to mature, close to <italic><tp:taxon-name><tp:taxon-name-part taxon-name-part-type="genus" reg="Quercus">Q.</tp:taxon-name-part><tp:taxon-name-part taxon-name-part-type="species" reg="cerris">cerris</tp:taxon-name-part></tp:taxon-name></italic>, 18.10.1998, leg. &amp; det. G. Simonini, MCVE18353 (GS2028); • Codemondo, Parco del Rio Coviola, <named-content xmlns:xlink="http://www.w3.org/1999/xlink" content-type="dwc:verbatimCoordinates" xlink:type="simple"><named-content content-type="geo-json" specific-use="{&#34;type&#34;:&#34;Point&#34;,&#34;coordinates&#34;:[10.548889,44.678333]}" id="NCID0EVQFK" xlink:type="simple">44°40'42"N, 10°32'56"E</named-content></named-content>, 94 m, in the mixed broadleaved wood along a small river, two mature basidiomes, close to <italic><tp:taxon-name><tp:taxon-name-part taxon-name-part-type="genus" reg="Quercus">Quercus</tp:taxon-name-part></tp:taxon-name></italic> sp., 24.08.95, leg. L. Vescovi, det. G. Simonini, MCVE17904 (GS1410); • Gattatico, Praticello di Gattatico, <named-content xmlns:xlink="http://www.w3.org/1999/xlink" content-type="dwc:verbatimCoordinates" xlink:type="simple"><named-content content-type="geo-json" specific-use="{&#34;type&#34;:&#34;Point&#34;,&#34;coordinates&#34;:[10.472500,44.806944]}" id="NCID0EERFK" xlink:type="simple">44°48'25"N, 10°28'21"E</named-content></named-content>, 37 m, five mature basidiomes under <italic><tp:taxon-name><tp:taxon-name-part taxon-name-part-type="genus" reg="Quercus">Q.</tp:taxon-name-part><tp:taxon-name-part taxon-name-part-type="species" reg="robur">robur</tp:taxon-name-part></tp:taxon-name></italic> trees, 7.10.1983, leg. G. Bramini, det. G. Simonini, MCVE17231 (GS71); • ibid., <named-content xmlns:xlink="http://www.w3.org/1999/xlink" content-type="dwc:verbatimCoordinates" xlink:type="simple"><named-content content-type="geo-json" specific-use="{&#34;type&#34;:&#34;Point&#34;,&#34;coordinates&#34;:[10.471667,44.804722]}" id="NCID0EXRFK" xlink:type="simple">44°48'17"N, 10°28'18"E</named-content></named-content>, 35 m, green urban area, three mature basidiomes in the grass, close to <italic><tp:taxon-name><tp:taxon-name-part taxon-name-part-type="genus" reg="Quercus">Q.</tp:taxon-name-part><tp:taxon-name-part taxon-name-part-type="species" reg="robur">robur</tp:taxon-name-part></tp:taxon-name></italic> trees, 12.10.1998, leg. G. Donelli, det. G. Simonini, GS2009; • ibid., <named-content xmlns:xlink="http://www.w3.org/1999/xlink" content-type="dwc:verbatimCoordinates" xlink:type="simple"><named-content content-type="geo-json" specific-use="{&#34;type&#34;:&#34;Point&#34;,&#34;coordinates&#34;:[10.466111,44.805833]}" id="NCID0EKSFK" xlink:type="simple">44°48'21"N, 10°27'58"E</named-content></named-content>, 25 m, six mature big basidiomes in the grass, green urban area close to <italic><tp:taxon-name><tp:taxon-name-part taxon-name-part-type="genus" reg="Acer">Acer</tp:taxon-name-part><tp:taxon-name-part taxon-name-part-type="species" reg="campestre">campestre</tp:taxon-name-part></tp:taxon-name></italic> and <italic><tp:taxon-name><tp:taxon-name-part taxon-name-part-type="genus" reg="Quercus">Q.</tp:taxon-name-part><tp:taxon-name-part taxon-name-part-type="species" reg="robur">robur</tp:taxon-name-part></tp:taxon-name></italic>, 12.10.1998, leg. G. Bramini, det. G. Simonini, MCVE18346 (GS2022); • ibid., <named-content xmlns:xlink="http://www.w3.org/1999/xlink" content-type="dwc:verbatimCoordinates" xlink:type="simple"><named-content content-type="geo-json" specific-use="{&#34;type&#34;:&#34;Point&#34;,&#34;coordinates&#34;:[10.465278,44.805833]}" id="NCID0EITFK" xlink:type="simple">44°48'21"N, 10°27'55"E</named-content></named-content>, 36 m, three mature basidiomes grown in an orchard (<italic><tp:taxon-name><tp:taxon-name-part taxon-name-part-type="family">Rosaceae</tp:taxon-name-part></tp:taxon-name></italic>), apparently far from <italic><tp:taxon-name><tp:taxon-name-part taxon-name-part-type="genus" reg="Tilia">Tilia</tp:taxon-name-part></tp:taxon-name></italic> or <italic><tp:taxon-name><tp:taxon-name-part taxon-name-part-type="order">Fagales</tp:taxon-name-part></tp:taxon-name></italic>, 01.11.2001, leg. G. Donelli, det. G. Simonini, GS2148; • Quattro Castella, Parco di Roncolo, <named-content xmlns:xlink="http://www.w3.org/1999/xlink" content-type="dwc:verbatimCoordinates" xlink:type="simple"><named-content content-type="geo-json" specific-use="{&#34;type&#34;:&#34;Point&#34;,&#34;coordinates&#34;:[10.484444,44.621111]}" id="NCID0EDUFK" xlink:type="simple">44°37'16"N, 10°29'04"E</named-content></named-content>, 360 m, eleven partially dehydrated mature basidiomes, in a <italic><tp:taxon-name><tp:taxon-name-part taxon-name-part-type="genus" reg="Quercus">Q.</tp:taxon-name-part><tp:taxon-name-part taxon-name-part-type="species" reg="pubescens">pubescens</tp:taxon-name-part></tp:taxon-name></italic> wood, on calcareous soil, 20.06.1992, leg. &amp; det. G. Simonini, GS874; • ibid., <named-content xmlns:xlink="http://www.w3.org/1999/xlink" content-type="dwc:verbatimCoordinates" xlink:type="simple"><named-content content-type="geo-json" specific-use="{&#34;type&#34;:&#34;Point&#34;,&#34;coordinates&#34;:[10.373056,44.623333]}" id="NCID0EWUFK" xlink:type="simple">44°37'24"N, 10°22'23"E</named-content></named-content>, 350 m, two mature basidiome, in a <italic><tp:taxon-name><tp:taxon-name-part taxon-name-part-type="genus" reg="Quercus">Q.</tp:taxon-name-part><tp:taxon-name-part taxon-name-part-type="species" reg="pubescens">pubescens</tp:taxon-name-part></tp:taxon-name></italic> wood on calcareous soil, 21.06.1992, leg. &amp; det. G. Simonini, GS878; • ibid., <named-content xmlns:xlink="http://www.w3.org/1999/xlink" content-type="dwc:verbatimCoordinates" xlink:type="simple"><named-content content-type="geo-json" specific-use="{&#34;type&#34;:&#34;Point&#34;,&#34;coordinates&#34;:[10.486389,44.621389]}" id="NCID0EJVFK" xlink:type="simple">44°37'17"N, 10°29'11"E</named-content></named-content>, 380 m, one mature basidiome, in a <italic><tp:taxon-name><tp:taxon-name-part taxon-name-part-type="genus" reg="Quercus">Q.</tp:taxon-name-part><tp:taxon-name-part taxon-name-part-type="species" reg="pubescens">pubescens</tp:taxon-name-part></tp:taxon-name></italic> wood, on calcareous soil, 21.06.1992, leg. &amp; det. G. Simonini, GS879; • ibid., <named-content xmlns:xlink="http://www.w3.org/1999/xlink" content-type="dwc:verbatimCoordinates" xlink:type="simple"><named-content content-type="geo-json" specific-use="{&#34;type&#34;:&#34;Point&#34;,&#34;coordinates&#34;:[10.490000,44.624167]}" id="NCID0E3VFK" xlink:type="simple">44°37'27"N, 10°29'24"E</named-content></named-content>, 320 m, five mature basidiomes in the <italic><tp:taxon-name><tp:taxon-name-part taxon-name-part-type="genus" reg="Quercus">Q.</tp:taxon-name-part><tp:taxon-name-part taxon-name-part-type="species" reg="pubescens">pubescens</tp:taxon-name-part></tp:taxon-name></italic> wood, calcareous soil, 19.09.1993, leg. &amp; det. G. Simonini, GS1009; • ibid., <named-content xmlns:xlink="http://www.w3.org/1999/xlink" content-type="dwc:verbatimCoordinates" xlink:type="simple"><named-content content-type="geo-json" specific-use="{&#34;type&#34;:&#34;Point&#34;,&#34;coordinates&#34;:[10.490000,44.624444]}" id="NCID0EPWFK" xlink:type="simple">44°37'28"N, 10°29'24"E</named-content></named-content>, 315 m, three young to mature basidiomes in mixed broadleaved wood, close to <italic><tp:taxon-name><tp:taxon-name-part taxon-name-part-type="genus" reg="Quercus">Q.</tp:taxon-name-part><tp:taxon-name-part taxon-name-part-type="species" reg="pubescens">pubescens</tp:taxon-name-part></tp:taxon-name></italic> trees, 12.10.1996, leg. &amp; det. G. Simonini, MCVE18129 (GS1714); • ibid., <named-content xmlns:xlink="http://www.w3.org/1999/xlink" content-type="dwc:verbatimCoordinates" xlink:type="simple"><named-content content-type="geo-json" specific-use="{&#34;type&#34;:&#34;Point&#34;,&#34;coordinates&#34;:[10.487500,44.621944]}" id="NCID0ECXFK" xlink:type="simple">44°37'19"N, 10°29'15"E</named-content></named-content>, 399 m, six basidiomes mid-age to mature, in two co-grown tufts, in a wood of <italic><tp:taxon-name><tp:taxon-name-part taxon-name-part-type="genus" reg="Quercus">Q.</tp:taxon-name-part><tp:taxon-name-part taxon-name-part-type="species" reg="pubescens">pubescens</tp:taxon-name-part></tp:taxon-name></italic> and <italic><tp:taxon-name><tp:taxon-name-part taxon-name-part-type="genus" reg="Ostrya">O.</tp:taxon-name-part><tp:taxon-name-part taxon-name-part-type="species" reg="carpinifolia">carpinifolia</tp:taxon-name-part></tp:taxon-name></italic> on calcareous soil, 20.10.2010, leg. &amp; det. G. Simonini, GS11010; • ibid., <named-content xmlns:xlink="http://www.w3.org/1999/xlink" content-type="dwc:verbatimCoordinates" xlink:type="simple"><named-content content-type="geo-json" specific-use="{&#34;type&#34;:&#34;Point&#34;,&#34;coordinates&#34;:[10.487222,44.622778]}" id="NCID0EAYFK" xlink:type="simple">44°37'22"N, 10°29'14"E</named-content></named-content>, 359 m, a single mature basidiome grown in the grass at the edge of a wood of <italic><tp:taxon-name><tp:taxon-name-part taxon-name-part-type="genus" reg="Quercus">Q.</tp:taxon-name-part><tp:taxon-name-part taxon-name-part-type="species" reg="pubescens">pubescens</tp:taxon-name-part></tp:taxon-name></italic> and <italic><tp:taxon-name><tp:taxon-name-part taxon-name-part-type="genus" reg="Ostrya">O.</tp:taxon-name-part><tp:taxon-name-part taxon-name-part-type="species" reg="carpinifolia">carpinifolia</tp:taxon-name-part></tp:taxon-name></italic> on calcareous soil, 09.10.2010, leg. &amp; det. G. Simonini, GS11011; • Reggio nell’Emilia, Quattro Castella, Rocca di Monte Lucio, <named-content xmlns:xlink="http://www.w3.org/1999/xlink" content-type="dwc:verbatimCoordinates" xlink:type="simple"><named-content content-type="geo-json" specific-use="{&#34;type&#34;:&#34;Point&#34;,&#34;coordinates&#34;:[10.465556,44.626667]}" id="NCID0E5YFK" xlink:type="simple">44°37'36"N, 10°27'56"E</named-content></named-content>, 250 m, six mature basidiomes in the grass, close to <italic><tp:taxon-name><tp:taxon-name-part taxon-name-part-type="genus" reg="Quercus">Q.</tp:taxon-name-part><tp:taxon-name-part taxon-name-part-type="species" reg="pubescens">pubescens</tp:taxon-name-part></tp:taxon-name></italic> trees, 26.09.1994, leg. L. Vescovi, det. G. Simonini, MCVE17775 (GS1278); • ibid., <named-content xmlns:xlink="http://www.w3.org/1999/xlink" content-type="dwc:verbatimCoordinates" xlink:type="simple"><named-content content-type="geo-json" specific-use="{&#34;type&#34;:&#34;Point&#34;,&#34;coordinates&#34;:[10.463611,44.626389]}" id="NCID0ERZFK" xlink:type="simple">44°37'35"N, 10°27'49"E</named-content></named-content>, 280 m, seven mature basidiomes in the grass, close to <italic><tp:taxon-name><tp:taxon-name-part taxon-name-part-type="genus" reg="Quercus">Q.</tp:taxon-name-part><tp:taxon-name-part taxon-name-part-type="species" reg="pubescens">pubescens</tp:taxon-name-part></tp:taxon-name></italic> trees, 26.09.1994, leg. L. Vescovi, det. G. Simonini, MCVE17769 (GS1279); • Parma, Sala Baganza, Carrega Woods Regional Park, near Lago della Svizzera, <named-content xmlns:xlink="http://www.w3.org/1999/xlink" content-type="dwc:verbatimCoordinates" xlink:type="simple"><named-content content-type="geo-json" specific-use="{&#34;type&#34;:&#34;Point&#34;,&#34;coordinates&#34;:[10.204444,44.730278]}" id="NCID0EE1FK" xlink:type="simple">44°43'49"N, 10°12'16"E</named-content></named-content>, 153 m, a single isolated basidiome on the shore of the lake, with <italic><tp:taxon-name><tp:taxon-name-part taxon-name-part-type="genus" reg="Carpinus">C.</tp:taxon-name-part><tp:taxon-name-part taxon-name-part-type="species" reg="betulus">betulus</tp:taxon-name-part></tp:taxon-name></italic> and <italic><tp:taxon-name><tp:taxon-name-part taxon-name-part-type="genus" reg="Quercus">Q.</tp:taxon-name-part><tp:taxon-name-part taxon-name-part-type="species" reg="petraea">petraea</tp:taxon-name-part></tp:taxon-name></italic>, 09.10.2015, leg. T. Svetasheva, det. G. Simonini, GS10409 (GP); • ibid., <named-content xmlns:xlink="http://www.w3.org/1999/xlink" content-type="dwc:verbatimCoordinates" xlink:type="simple"><named-content content-type="geo-json" specific-use="{&#34;type&#34;:&#34;Point&#34;,&#34;coordinates&#34;:[10.204444,44.729722]}" id="NCID0EC2FK" xlink:type="simple">44°43'47"N, 10°12'16"E</named-content></named-content>, 154 m, a single isolated decayed basidiome on the shore of the lake, with <italic><tp:taxon-name><tp:taxon-name-part taxon-name-part-type="genus" reg="Carpinus">C.</tp:taxon-name-part><tp:taxon-name-part taxon-name-part-type="species" reg="betulus">betulus</tp:taxon-name-part></tp:taxon-name></italic>, <italic><tp:taxon-name><tp:taxon-name-part taxon-name-part-type="genus" reg="Quercus">Q.</tp:taxon-name-part><tp:taxon-name-part taxon-name-part-type="species" reg="petraea">petraea</tp:taxon-name-part></tp:taxon-name></italic>, and <italic><tp:taxon-name><tp:taxon-name-part taxon-name-part-type="genus" reg="Taxodium">Taxodium</tp:taxon-name-part><tp:taxon-name-part taxon-name-part-type="species" reg="distichum">distichum</tp:taxon-name-part></tp:taxon-name></italic>, 09.10.2015, leg. T. Svetasheva, det. G. Simonini, GS10410 (GP); • Lazio: Rome, Via Appia Antica, <named-content xmlns:xlink="http://www.w3.org/1999/xlink" content-type="dwc:verbatimCoordinates" xlink:type="simple"><named-content content-type="geo-json" specific-use="{&#34;type&#34;:&#34;Point&#34;,&#34;coordinates&#34;:[12.538889,41.837222]}" id="NCID0EL3FK" xlink:type="simple">41°50'14"N, 12°32'20"E</named-content></named-content>, 56 m, a single mature basidiome and a primordium collected on loamy, very moist grassy soil under <italic><tp:taxon-name><tp:taxon-name-part taxon-name-part-type="genus" reg="Quercus">Q.</tp:taxon-name-part><tp:taxon-name-part taxon-name-part-type="species" reg="ilex">ilex</tp:taxon-name-part></tp:taxon-name></italic> and <italic><tp:taxon-name><tp:taxon-name-part taxon-name-part-type="genus" reg="Ligustrum">Ligustrum</tp:taxon-name-part><tp:taxon-name-part taxon-name-part-type="species" reg="lucidum">lucidum</tp:taxon-name-part></tp:taxon-name></italic> with the presence of bamboo sticks in the garden of a private property, 14.07.2009, leg. &amp; det. M. Gelardi, MG205; • Liguria: La Spezia, Deiva Marina, <named-content xmlns:xlink="http://www.w3.org/1999/xlink" content-type="dwc:verbatimCoordinates" xlink:type="simple"><named-content content-type="geo-json" specific-use="{&#34;type&#34;:&#34;Point&#34;,&#34;coordinates&#34;:[9.522778,44.221111]}" id="NCID0EJ4FK" xlink:type="simple">44°13'16"N, 09°31'22"E</named-content></named-content>, 12 m, two mature basidiomes in the grass in an urban flowerbed artificially irrigated, close to <italic><tp:taxon-name><tp:taxon-name-part taxon-name-part-type="genus" reg="Tilia">T.</tp:taxon-name-part><tp:taxon-name-part taxon-name-part-type="species" reg="cordata">cordata</tp:taxon-name-part></tp:taxon-name></italic> trees, soil pH = 6.9, 20.06.1994, leg. &amp; det. G. Simonini, MCVE17713 (GS1144); • La Spezia, Portovenere, Muzzerone, <named-content xmlns:xlink="http://www.w3.org/1999/xlink" content-type="dwc:verbatimCoordinates" xlink:type="simple"><named-content content-type="geo-json" specific-use="{&#34;type&#34;:&#34;Point&#34;,&#34;coordinates&#34;:[9.832778,44.056944]}" id="NCID0E34FK" xlink:type="simple">44°03'25"N, 9°49'58"E</named-content></named-content>, 250 m, three large basidiomes, from mid-age to mature, in a sparse forest of <italic><tp:taxon-name><tp:taxon-name-part taxon-name-part-type="genus" reg="Quercus">Q.</tp:taxon-name-part><tp:taxon-name-part taxon-name-part-type="species" reg="ilex">ilex</tp:taxon-name-part></tp:taxon-name></italic>, <italic><tp:taxon-name><tp:taxon-name-part taxon-name-part-type="genus" reg="Quercus">Q.</tp:taxon-name-part><tp:taxon-name-part taxon-name-part-type="species" reg="cerris">cerris</tp:taxon-name-part></tp:taxon-name></italic>, <italic><tp:taxon-name><tp:taxon-name-part taxon-name-part-type="genus" reg="Pinus">P.</tp:taxon-name-part><tp:taxon-name-part taxon-name-part-type="species" reg="halepensis">halepensis</tp:taxon-name-part></tp:taxon-name></italic>, and <italic><tp:taxon-name><tp:taxon-name-part taxon-name-part-type="genus" reg="Erica">Erica</tp:taxon-name-part><tp:taxon-name-part taxon-name-part-type="species" reg="arborea">arborea</tp:taxon-name-part></tp:taxon-name></italic>, 18.10.1987, leg. C. Fantuzzi, det. G. Simonini, MCVE21796 (GS530); • Lombardia: Milan, Paderno Dugnano, the city park “Emilio de Marchi”, <named-content xmlns:xlink="http://www.w3.org/1999/xlink" content-type="dwc:verbatimCoordinates" xlink:type="simple"><named-content content-type="geo-json" specific-use="{&#34;type&#34;:&#34;Point&#34;,&#34;coordinates&#34;:[9.163056,45.574444]}" id="NCID0EQ6FK" xlink:type="simple">45°34'28"N, 09°09'47"E</named-content></named-content>, 165 m, three young to mature basidiomes close to <italic><tp:taxon-name><tp:taxon-name-part taxon-name-part-type="genus" reg="Quercus">Q.</tp:taxon-name-part><tp:taxon-name-part taxon-name-part-type="species" reg="ilex">ilex</tp:taxon-name-part></tp:taxon-name></italic> and <italic><tp:taxon-name><tp:taxon-name-part taxon-name-part-type="genus" reg="Quercus">Q.</tp:taxon-name-part><tp:taxon-name-part taxon-name-part-type="species" reg="robur">robur</tp:taxon-name-part></tp:taxon-name></italic>, together with many other broadleaved and conifer trees, 19.09.1993, leg. G. Pina, det. G. Simonini, GS1166; • ibid., ten and seven young to mature basidiomes, 06.09.1987 and 15.07.1989, leg. G. Pina, det. G. Simonini, GS1154 and GS1159; • ibid., one mature basidiome, 17.10.1990 and 28.07.1993, leg. G. Pina, det. G. Simonini, GS1163 and GS1165; • three basidiomes, 04.07.1993. leg. G. Pina, det. G. Simonini, GS1164; • Sardinia: Sassari, Calangianus, “Le Grazie”, under <italic><tp:taxon-name><tp:taxon-name-part taxon-name-part-type="genus" reg="Quercus">Q.</tp:taxon-name-part><tp:taxon-name-part taxon-name-part-type="species" reg="suber">suber</tp:taxon-name-part></tp:taxon-name></italic>, 05.09.1997, leg. M. Contu, det. A. Biketova, IB1997735 (GP); • Cagliari, Sinnai, Casula Mua Sanna, city park, <named-content xmlns:xlink="http://www.w3.org/1999/xlink" content-type="dwc:verbatimCoordinates" xlink:type="simple"><named-content content-type="geo-json" specific-use="{&#34;type&#34;:&#34;Point&#34;,&#34;coordinates&#34;:[9.203056,39.302222]}" id="NCID0EZAGK" xlink:type="simple">39°18'08"N, 9°12'11"E</named-content></named-content>, 141 m, five young to mature basidiomes growing among the grass close to <italic><tp:taxon-name><tp:taxon-name-part taxon-name-part-type="genus" reg="Quercus">Q.</tp:taxon-name-part><tp:taxon-name-part taxon-name-part-type="species" reg="ilex">ilex</tp:taxon-name-part></tp:taxon-name></italic> and <italic><tp:taxon-name><tp:taxon-name-part taxon-name-part-type="genus" reg="Cupressus">Cupressus</tp:taxon-name-part><tp:taxon-name-part taxon-name-part-type="species" reg="horizontalis">horizontalis</tp:taxon-name-part></tp:taxon-name></italic>, 01.12.2014, leg. A. Mua, det. G. Simonini, GS10273 (GP); • Sicily: Messina, Monti Peloritani, Mt. Dinnammare, Colle S. Rizzo, <named-content xmlns:xlink="http://www.w3.org/1999/xlink" content-type="dwc:verbatimCoordinates" xlink:type="simple"><named-content content-type="geo-json" specific-use="{&#34;type&#34;:&#34;Point&#34;,&#34;coordinates&#34;:[15.508389,38.217750]}" id="NCID0EXBGK" xlink:type="simple">38°13'03.9"N, 15°30'30.2"E</named-content></named-content>, 450 m, seven young basidiomes growing with <italic><tp:taxon-name><tp:taxon-name-part taxon-name-part-type="genus" reg="Quercus">Q.</tp:taxon-name-part><tp:taxon-name-part taxon-name-part-type="species" reg="ilex">ilex</tp:taxon-name-part></tp:taxon-name></italic>, <italic><tp:taxon-name><tp:taxon-name-part taxon-name-part-type="genus" reg="Pinus">P.</tp:taxon-name-part><tp:taxon-name-part taxon-name-part-type="species" reg="pinea">pinea</tp:taxon-name-part></tp:taxon-name></italic>, and <italic><tp:taxon-name><tp:taxon-name-part taxon-name-part-type="genus" reg="Robinia">R.</tp:taxon-name-part><tp:taxon-name-part taxon-name-part-type="species" reg="pseudoacacia">pseudoacacia</tp:taxon-name-part></tp:taxon-name></italic>, 14.10.2020, leg. &amp; det. S. Saitta, TUR-A 209576 (GP); • Messina, Monti Peloritani, Mt. Dinnammare, Portella Armacera, <named-content xmlns:xlink="http://www.w3.org/1999/xlink" content-type="dwc:verbatimCoordinates" xlink:type="simple"><named-content content-type="geo-json" specific-use="{&#34;type&#34;:&#34;Point&#34;,&#34;coordinates&#34;:[15.491361,38.198444]}" id="NCID0EADGK" xlink:type="simple">38°11'54.4"N, 15°29'28.9"E</named-content></named-content>, 700 m, six young basidiomes growing with <italic><tp:taxon-name><tp:taxon-name-part taxon-name-part-type="genus" reg="Quercus">Q.</tp:taxon-name-part><tp:taxon-name-part taxon-name-part-type="species" reg="ilex">ilex</tp:taxon-name-part></tp:taxon-name></italic> and <italic><tp:taxon-name><tp:taxon-name-part taxon-name-part-type="genus" reg="Pinus">P.</tp:taxon-name-part><tp:taxon-name-part taxon-name-part-type="species" reg="pinea">pinea</tp:taxon-name-part></tp:taxon-name></italic>, 14.10.2020, leg. &amp; det. S. Saitta, TUR-A 209577 (GP); • Ragusa, Monterosso Almo, Bosco Canalazzo, <named-content xmlns:xlink="http://www.w3.org/1999/xlink" content-type="dwc:verbatimCoordinates" xlink:type="simple"><named-content content-type="geo-json" specific-use="{&#34;type&#34;:&#34;Point&#34;,&#34;coordinates&#34;:[14.737222,37.086667]}" id="NCID0E5DGK" xlink:type="simple">37°05'12"N, 14°44'14"E</named-content></named-content>, 690 m, four young to mature small basidiomes among grass in clearings, close to <italic><tp:taxon-name><tp:taxon-name-part taxon-name-part-type="genus" reg="Quercus">Q.</tp:taxon-name-part><tp:taxon-name-part taxon-name-part-type="species" reg="ilex">ilex</tp:taxon-name-part></tp:taxon-name></italic>, <italic><tp:taxon-name><tp:taxon-name-part taxon-name-part-type="genus" reg="Quercus">Q.</tp:taxon-name-part><tp:taxon-name-part taxon-name-part-type="species" reg="pubescens">pubescens</tp:taxon-name-part></tp:taxon-name></italic> trees, 09.11.2016, leg. G. Vasquez, det. G. Simonini, GS10924; • Palermo Prov., Cinisi, Piano Margi, under <italic><tp:taxon-name><tp:taxon-name-part taxon-name-part-type="genus" reg="Quercus">Q.</tp:taxon-name-part><tp:taxon-name-part taxon-name-part-type="species" reg="ilex">ilex</tp:taxon-name-part></tp:taxon-name></italic>, 06.11.2003, leg. G. Venturella, det. A. Biketova, SAF 1994 (GP); • Tuscany: Grosseto, Monte Argentario, Poggio Le Piane, Residence “il Mascherino”, <named-content xmlns:xlink="http://www.w3.org/1999/xlink" content-type="dwc:verbatimCoordinates" xlink:type="simple"><named-content content-type="geo-json" specific-use="{&#34;type&#34;:&#34;Point&#34;,&#34;coordinates&#34;:[11.174444,42.430278]}" id="NCID0EHFGK" xlink:type="simple">42°25'49"N, 11°10'28"E</named-content></named-content>, 43 m, ten young to mature basidiomes, in sparse <italic><tp:taxon-name><tp:taxon-name-part taxon-name-part-type="genus" reg="Quercus">Q.</tp:taxon-name-part><tp:taxon-name-part taxon-name-part-type="species" reg="suber">suber</tp:taxon-name-part></tp:taxon-name></italic> forest, 30.10.1993, leg. &amp; det. G. Simonini, GS1044; • Grosseto, Monte Argentario, Poggio Le Piane, road towards the Residence “il Mascherino”, <named-content xmlns:xlink="http://www.w3.org/1999/xlink" content-type="dwc:verbatimCoordinates" xlink:type="simple"><named-content content-type="geo-json" specific-use="{&#34;type&#34;:&#34;Point&#34;,&#34;coordinates&#34;:[11.165278,42.421944]}" id="NCID0E1FGK" xlink:type="simple">42°25'19"N, 11°09'55"E</named-content></named-content>, 161 m, four large mature basidiomes, in the <italic><tp:taxon-name><tp:taxon-name-part taxon-name-part-type="genus" reg="Quercus">Q.</tp:taxon-name-part><tp:taxon-name-part taxon-name-part-type="species" reg="ilex">ilex</tp:taxon-name-part></tp:taxon-name></italic> wood, 31.10.1993, leg. G. Nuccio, det. G. Simonini, GS1048; • Livorno, Collesalvetti, near Agriturismo Tenuta Vallelunga, <named-content xmlns:xlink="http://www.w3.org/1999/xlink" content-type="dwc:verbatimCoordinates" xlink:type="simple"><named-content content-type="geo-json" specific-use="{&#34;type&#34;:&#34;Point&#34;,&#34;coordinates&#34;:[10.395833,43.576667]}" id="NCID0ENGGK" xlink:type="simple">43°34'36"N, 10°23'45"E</named-content></named-content>, 68 m, in a wood of <italic><tp:taxon-name><tp:taxon-name-part taxon-name-part-type="genus" reg="Quercus">Q.</tp:taxon-name-part><tp:taxon-name-part taxon-name-part-type="species" reg="cerris">cerris</tp:taxon-name-part></tp:taxon-name></italic>, <italic><tp:taxon-name><tp:taxon-name-part taxon-name-part-type="genus" reg="Acer">Acer</tp:taxon-name-part></tp:taxon-name></italic> sp., <italic><tp:taxon-name><tp:taxon-name-part taxon-name-part-type="genus" reg="Ostrya">O.</tp:taxon-name-part><tp:taxon-name-part taxon-name-part-type="species" reg="carpinifolia">carpinifolia</tp:taxon-name-part></tp:taxon-name></italic>, and <italic><tp:taxon-name><tp:taxon-name-part taxon-name-part-type="genus" reg="Fraxinus">F.</tp:taxon-name-part><tp:taxon-name-part taxon-name-part-type="species" reg="ornus">ornus</tp:taxon-name-part></tp:taxon-name></italic>, 03.10.2016, leg. M. Raumi, det. G. Simonini, GS10848 (GP); • Veneto: Camping Village “Cavallino”, Venezia, <named-content xmlns:xlink="http://www.w3.org/1999/xlink" content-type="dwc:verbatimCoordinates" xlink:type="simple"><named-content content-type="geo-json" specific-use="{&#34;type&#34;:&#34;Point&#34;,&#34;coordinates&#34;:[12.503056,45.456667]}" id="NCID0E4HGK" xlink:type="simple">45°27'24"N, 12°30'11"E</named-content></named-content>, 3 m, four mature basidiomes growing among the grass and the needles, under <italic><tp:taxon-name><tp:taxon-name-part taxon-name-part-type="genus" reg="Pinus">Pinus</tp:taxon-name-part><tp:taxon-name-part taxon-name-part-type="species" reg="pinea">pinea</tp:taxon-name-part></tp:taxon-name></italic>, 20.08.2009, leg. F. Golzio, det. G. Simonini, GS2475; RUSSIA • Krasnodarski Krai: Sochi City District, vic. of Mamedova Shchel Village, gorge of Lel River, <named-content xmlns:xlink="http://www.w3.org/1999/xlink" content-type="dwc:verbatimCoordinates" xlink:type="simple"><named-content content-type="geo-json" specific-use="{&#34;type&#34;:&#34;Point&#34;,&#34;coordinates&#34;:[39.306389,43.946389]}" id="NCID0EQIGK" xlink:type="simple">43°56'47"N, 39°18'23"E</named-content></named-content>, mixed <italic><tp:taxon-name><tp:taxon-name-part taxon-name-part-type="genus" reg="Fagus">Fagus</tp:taxon-name-part></tp:taxon-name>-<tp:taxon-name><tp:taxon-name-part taxon-name-part-type="genus" reg="Carpinus">Carpinus</tp:taxon-name-part></tp:taxon-name>-<tp:taxon-name><tp:taxon-name-part taxon-name-part-type="genus" reg="Quercus">Quercus</tp:taxon-name-part></tp:taxon-name></italic> forest along the river, on soil and litter, 31.08.2022, leg. T. Svetasheva, det. T. Svetasheva &amp; E. Malysheva, LE F-332232 (GP); SERBIA • Central Serbia: Mačva District, Krupanj Municipality, Mala Gornja Village, near the peak of Mt. Kostajnik, <named-content xmlns:xlink="http://www.w3.org/1999/xlink" content-type="dwc:verbatimCoordinates" xlink:type="simple"><named-content content-type="geo-json" specific-use="{&#34;type&#34;:&#34;Point&#34;,&#34;coordinates&#34;:[19.287778,44.428611]}" id="NCID0ELJGK" xlink:type="simple">44°25'43"N, 19°17'16"E</named-content></named-content>, 600 m, under <italic><tp:taxon-name><tp:taxon-name-part taxon-name-part-type="genus" reg="Fagus">F.</tp:taxon-name-part><tp:taxon-name-part taxon-name-part-type="species" reg="sylvatica">sylvatica</tp:taxon-name-part></tp:taxon-name></italic> and <italic><tp:taxon-name><tp:taxon-name-part taxon-name-part-type="genus" reg="Quercus">Q.</tp:taxon-name-part><tp:taxon-name-part taxon-name-part-type="species" reg="petrea">petrea</tp:taxon-name-part></tp:taxon-name></italic>, one basidiome, 02.08.2020, leg. A. Biketova &amp; B. Dobrić, det. A. Biketova, K-M001435694 (AB B20-362, GP); SPAIN • Bizkaia: Laukiz, Talleri, <named-content xmlns:xlink="http://www.w3.org/1999/xlink" content-type="dwc:verbatimCoordinates" xlink:type="simple"><named-content content-type="geo-json" specific-use="{&#34;type&#34;:&#34;Point&#34;,&#34;coordinates&#34;:[-2.919444,43.357778]}" id="NCID0EJKGK" xlink:type="simple">43°21'28"N, 2°55'10"W</named-content></named-content>, 29 m, under <italic><tp:taxon-name><tp:taxon-name-part taxon-name-part-type="genus" reg="Quercus">Q.</tp:taxon-name-part><tp:taxon-name-part taxon-name-part-type="species" reg="robur">robur</tp:taxon-name-part></tp:taxon-name></italic>, in a roadside, 02.09.2005, leg. E. Fidalgo, det. J. Muñoz &amp; A. Taylor, JAM0605 (GP); • Cantabria: Saja, Cambilla, <named-content xmlns:xlink="http://www.w3.org/1999/xlink" content-type="dwc:verbatimCoordinates" xlink:type="simple"><named-content content-type="geo-json" specific-use="{&#34;type&#34;:&#34;Point&#34;,&#34;coordinates&#34;:[-4.270556,43.109167]}" id="NCID0E3KGK" xlink:type="simple">43°06'33"N, 4°16'14"W</named-content></named-content>, 759 m, under <italic><tp:taxon-name><tp:taxon-name-part taxon-name-part-type="genus" reg="Fagus">F.</tp:taxon-name-part><tp:taxon-name-part taxon-name-part-type="species" reg="sylvatica">sylvatica</tp:taxon-name-part></tp:taxon-name></italic>, in a roadside, 31.08.2005, leg. J. Muñoz, det. J. Muñoz &amp; A. Taylor, JAM0547 (GP); • Ucieda, Río Bayones, <named-content xmlns:xlink="http://www.w3.org/1999/xlink" content-type="dwc:verbatimCoordinates" xlink:type="simple"><named-content content-type="geo-json" specific-use="{&#34;type&#34;:&#34;Point&#34;,&#34;coordinates&#34;:[-4.216944,43.234444]}" id="NCID0EPLGK" xlink:type="simple">43°14'04"N, 4°13'01"W</named-content></named-content>, 268 m, under <italic><tp:taxon-name><tp:taxon-name-part taxon-name-part-type="genus" reg="Quercus">Q.</tp:taxon-name-part><tp:taxon-name-part taxon-name-part-type="species" reg="robur">robur</tp:taxon-name-part></tp:taxon-name></italic>, growing among the grass in a cleared area, 06.09.2005, leg. J. Muñoz, det. J. Muñoz &amp; A. Taylor, JAM0591 (GP); • Navarra: Lekunberri, Puerto de Uitzi, <named-content xmlns:xlink="http://www.w3.org/1999/xlink" content-type="dwc:verbatimCoordinates" xlink:type="simple"><named-content content-type="geo-json" specific-use="{&#34;type&#34;:&#34;Point&#34;,&#34;coordinates&#34;:[-1.916944,43.050278]}" id="NCID0ECMGK" xlink:type="simple">43°03'01"N, 1°55'01"W</named-content></named-content>, 850 m, under <italic><tp:taxon-name><tp:taxon-name-part taxon-name-part-type="genus" reg="Fagus">F.</tp:taxon-name-part><tp:taxon-name-part taxon-name-part-type="species" reg="sylvatica">sylvatica</tp:taxon-name-part></tp:taxon-name></italic>, in a roadside, 09.09.2005, leg. M. Babace, J. Cadiñanos, E. Benguría, E. Fidalgo. A. Meléndez, M. Maguregui &amp; J. Muñoz, det. J. Muñoz &amp; A. Taylor, JAM0611 (GP); SWEDEN • Scania Co.: Lomma, Alnarpsparken, <named-content xmlns:xlink="http://www.w3.org/1999/xlink" content-type="dwc:verbatimCoordinates" xlink:type="simple"><named-content content-type="geo-json" specific-use="{&#34;type&#34;:&#34;Point&#34;,&#34;coordinates&#34;:[13.064722,55.651111]}" id="NCID0EVMGK" xlink:type="simple">55°39'04"N, 13°03'53"E</named-content></named-content>, under <italic><tp:taxon-name><tp:taxon-name-part taxon-name-part-type="genus" reg="Quercus">Quercus</tp:taxon-name-part></tp:taxon-name></italic> sp., on clayey and base rich soil, 03.09.2000, leg. I. Goa, det. A. Taylor, LD 1213132 (GP); • Stockholm Co.: Stockholm, Ulriksdahl, growing in greenhouse, probably associated with <italic><tp:taxon-name><tp:taxon-name-part taxon-name-part-type="genus" reg="Tilia">Tilia</tp:taxon-name-part></tp:taxon-name></italic>, 16.04.2003, leg. &amp; det. A. Taylor, AT2003001 (GP); • Västra Götaland Co.: Bohuslän, Hjälteby, Sundsbyvägen, Sundsby, <named-content xmlns:xlink="http://www.w3.org/1999/xlink" content-type="dwc:verbatimCoordinates" xlink:type="simple"><named-content content-type="geo-json" specific-use="{&#34;type&#34;:&#34;Point&#34;,&#34;coordinates&#34;:[11.689583,58.070389]}" id="NCID0ELNGK" xlink:type="simple">58°04'13.4"N, 11°41'22.5"E</named-content></named-content>, in deciduous forest on shell gravel ground, 12.09.1994, leg. S. Jacobsson, det. A. Taylor, GB-0017989 (AT1994026, S. Jacobsson 94026; GP); UKRAINE • Vinnytsia Region: Vinnytsia Forest Park, one young basidiome growing among moss, under <italic><tp:taxon-name><tp:taxon-name-part taxon-name-part-type="genus" reg="Fagus">F.</tp:taxon-name-part><tp:taxon-name-part taxon-name-part-type="species" reg="sylvatica">sylvatica</tp:taxon-name-part></tp:taxon-name></italic>, with presence of <italic><tp:taxon-name><tp:taxon-name-part taxon-name-part-type="genus" reg="Pinus">P.</tp:taxon-name-part><tp:taxon-name-part taxon-name-part-type="species" reg="sylvestris">sylvestris</tp:taxon-name-part></tp:taxon-name></italic> and <italic><tp:taxon-name><tp:taxon-name-part taxon-name-part-type="genus" reg="Carpinus">C.</tp:taxon-name-part><tp:taxon-name-part taxon-name-part-type="species" reg="betulus">betulus</tp:taxon-name-part></tp:taxon-name></italic>, 07.09.2014, leg. &amp; det. A. Biketova, K-M001435697 (AB B14-246; GP); UNITED KINGDOM • England: Berkshire, near Ascot, Silwood Park, 07.11.1996 and 29.08.2006, leg. A. Hills, det. A. Taylor, K-M000167946 (AH1996033; GP) and K-M000168799 (AH2006031; GP); • Oxfordshire, Bagley West Wood, sawmill area, 25.08.2004, leg. A. Hills, det. A. Biketova, K-M000167271 (AH2004100, GP); • Oxfordshire, Oxford, St Thomas the Martyr Churchyard, SP507603, with <italic><tp:taxon-name><tp:taxon-name-part taxon-name-part-type="genus" reg="Quercus">Q.</tp:taxon-name-part><tp:taxon-name-part taxon-name-part-type="species" reg="ilex">ilex</tp:taxon-name-part></tp:taxon-name></italic>, 17.08.2004, leg. A.E. Hills, det. A. Hills &amp; A. Taylor, K-M000167206 (AH2004079; GP); • Oxfordshire, near Wallingford, Oakley Wood, under <italic><tp:taxon-name><tp:taxon-name-part taxon-name-part-type="genus" reg="Quercus">Q.</tp:taxon-name-part><tp:taxon-name-part taxon-name-part-type="species" reg="robur">robur</tp:taxon-name-part></tp:taxon-name></italic>, 14.10.1998, leg. A.L. Warland, det. A. Hills &amp; A. Taylor, K-M000170839 (AH1998100; GP); • Oxon, near Henley, Crowsley Park, 31.11.1996, leg. A. Hills, det. A. Hills &amp; A. Taylor, AH1996031 (GP); • South Yorkshire, Sheffield, Norfolk Park, under <italic><tp:taxon-name><tp:taxon-name-part taxon-name-part-type="genus" reg="Quercus">Q.</tp:taxon-name-part><tp:taxon-name-part taxon-name-part-type="species" reg="cerris">cerris</tp:taxon-name-part></tp:taxon-name></italic>, 08.08.1994, leg. C. Hobart, det. A. Taylor, AT1994006 (GP).</p></tp:treatment-sec><tp:treatment-sec sec-type="notes" id="SECID0ESPGK"><title>Notes.</title><p><italic><tp:taxon-name><tp:taxon-name-part taxon-name-part-type="genus" reg="Hortiboletus">Hortiboletus</tp:taxon-name-part><tp:taxon-name-part taxon-name-part-type="species" reg="engelii">engelii</tp:taxon-name-part></tp:taxon-name></italic> is based on <italic><tp:taxon-name><tp:taxon-name-part taxon-name-part-type="genus" reg="Boletus">Boletus</tp:taxon-name-part><tp:taxon-name-part taxon-name-part-type="species" reg="engelii">engelii</tp:taxon-name-part></tp:taxon-name></italic><xref ref-type="bibr" rid="B66">Hlaváček 2001</xref>, which is, in turn, to be based on the earlier description of the invalid <italic><tp:taxon-name><tp:taxon-name-part taxon-name-part-type="genus" reg="Xerocomus">Xerocomus</tp:taxon-name-part><tp:taxon-name-part taxon-name-part-type="species" reg="quercinus">quercinus</tp:taxon-name-part></tp:taxon-name></italic> H. Engel &amp; T. Brückn. nom. prov. The validating paper of J. <xref ref-type="bibr" rid="B66">Hlaváček (2001)</xref> is not free from mistakes; the new species is cited as a “nom. nov.”, whilst it is a “sp. nov.” and the earlier <italic><tp:taxon-name><tp:taxon-name-part taxon-name-part-type="genus" reg="Xerocomus">X.</tp:taxon-name-part><tp:taxon-name-part taxon-name-part-type="species" reg="quercinus">quercinus</tp:taxon-name-part></tp:taxon-name></italic> H. Engel &amp; T. Brückn. nom. inval. (<xref ref-type="bibr" rid="B47">Engel and Brückner 1989</xref>; <xref ref-type="bibr" rid="B48">Engel et al. 1996</xref>) is cited as a basionym, on the type of which the new species had to be based. However, <italic><tp:taxon-name><tp:taxon-name-part taxon-name-part-type="genus" reg="Xerocomus">X.</tp:taxon-name-part><tp:taxon-name-part taxon-name-part-type="species" reg="quercinus">quercinus</tp:taxon-name-part></tp:taxon-name></italic> does not have any designated holotype, but only a list of findings. One of them is from the fungarium of Thomas Brückner, collected on an unknown date in 1989 in Thüringen, Gera, Weinberg, MTB 5138/1 and was chosen as the holotype by <xref ref-type="bibr" rid="B66">Hlaváček (2001)</xref>. In this case, “MTB” is an abbreviation of “Messtischblatt”, which means “survey table sheet” or “topographical code” that was often used in Germany. Therefore, there is no voucher specimen indicated in the typification, but that is not compulsory, based on Art 40.6. and 40.7 of the ICN (<xref ref-type="bibr" rid="B177">Turland et al. 2018</xref>). Additionally, there is no evidence that Hlaváček ever studied the original material of <italic><tp:taxon-name><tp:taxon-name-part taxon-name-part-type="genus" reg="Xerocomus">X.</tp:taxon-name-part><tp:taxon-name-part taxon-name-part-type="species" reg="quercinus">quercinus</tp:taxon-name-part></tp:taxon-name></italic> himself. Despite all inconsistencies, the publication of <italic><tp:taxon-name><tp:taxon-name-part taxon-name-part-type="genus" reg="Boletus">B.</tp:taxon-name-part><tp:taxon-name-part taxon-name-part-type="species" reg="engelii">engelii</tp:taxon-name-part></tp:taxon-name></italic><xref ref-type="bibr" rid="B66">Hlaváček 2001</xref> basically complies with the rules of the ICN (typification, diagnosis (<xref ref-type="bibr" rid="B177">Turland et al. 2018</xref>)) and, therefore, this name is valid and legitimate.</p><p>We attempted to find the type of <italic><tp:taxon-name><tp:taxon-name-part taxon-name-part-type="genus" reg="Boletus">B.</tp:taxon-name-part><tp:taxon-name-part taxon-name-part-type="species" reg="engelii">engelii</tp:taxon-name-part></tp:taxon-name></italic> and locate the private collection of T. Brückner, but have not succeeded yet. We found out that the private collection of Heinz Engel was relocated to the Bavarian Natural History Collections (SNSB); however, none of the <italic><tp:taxon-name><tp:taxon-name-part taxon-name-part-type="genus" reg="Xerocomus">X.</tp:taxon-name-part><tp:taxon-name-part taxon-name-part-type="species" reg="quercinus">quercinus</tp:taxon-name-part></tp:taxon-name></italic> specimens listed in <xref ref-type="bibr" rid="B47">Engel and Brückner (1989)</xref> and <xref ref-type="bibr" rid="B48">Engel et al. (1996)</xref> is stored there. In <xref ref-type="bibr" rid="B47">Engel and Brückner (1989)</xref>, there is a citation that the listed specimens were preserved not only in their private collections, but also in Edinburgh, likely referring to the herbarium of the Royal Botanic Garden Edinburgh (RBGE), because it was mentioned that they sent dry material to Roy Watling for verification. However, R. Watling and current curators of RBGE were unable to locate these specimens.</p><p>The use of the old name <italic><tp:taxon-name><tp:taxon-name-part taxon-name-part-type="genus" reg="Boletus">Boletus</tp:taxon-name-part><tp:taxon-name-part taxon-name-part-type="species" reg="communis">communis</tp:taxon-name-part></tp:taxon-name></italic> Bull. (<xref ref-type="bibr" rid="B30">Bulliard 1789</xref>) for the taxon, which we here describe under the name <italic><tp:taxon-name><tp:taxon-name-part taxon-name-part-type="genus" reg="Hortiboletus">H.</tp:taxon-name-part><tp:taxon-name-part taxon-name-part-type="species" reg="engelii">engelii</tp:taxon-name-part></tp:taxon-name></italic>, would be potentially possible (<xref ref-type="bibr" rid="B143">Redeuilh and Simonini 1999b</xref>) through the designation of a lectotype chosen among the basidiomes depicted in the original plate (pl. 393). However, there are several nomenclatural and taxonomic reasons which should be taken into consideration to discourage this alternative. As far as the nomenclatural reasons are concerned, we have to consider that J.B.F.P. <xref ref-type="bibr" rid="B30">Bulliard (1789)</xref>, in a page of Herbier de la France (p. 328) belonging to a volume different from the one in which the original diagnosis of <italic><tp:taxon-name><tp:taxon-name-part taxon-name-part-type="genus" reg="Boletus">B.</tp:taxon-name-part><tp:taxon-name-part taxon-name-part-type="species" reg="communis">communis</tp:taxon-name-part></tp:taxon-name></italic> was firstly published, included the description and plates of <italic><tp:taxon-name><tp:taxon-name-part taxon-name-part-type="genus" reg="Boletus">B.</tp:taxon-name-part><tp:taxon-name-part taxon-name-part-type="species" reg="communis">communis</tp:taxon-name-part></tp:taxon-name></italic> under the newly-described species <italic><tp:taxon-name><tp:taxon-name-part taxon-name-part-type="genus" reg="Boletus">Boletus</tp:taxon-name-part><tp:taxon-name-part taxon-name-part-type="species" reg="chrysenteron">chrysenteron</tp:taxon-name-part></tp:taxon-name></italic>: “<italic>Il faut aussi rapporter à cette espèce les individus dont nous avons donné la figure, pl. 393, sous le nom vulg. de BOLET COMMUN...</italic>”. Furthermore, in the description of <italic><tp:taxon-name><tp:taxon-name-part taxon-name-part-type="genus" reg="Boletus">B.</tp:taxon-name-part><tp:taxon-name-part taxon-name-part-type="species" reg="chrysenteron">chrysenteron</tp:taxon-name-part></tp:taxon-name></italic>, the author explicitly cites again the plate 393 earlier referred to <italic><tp:taxon-name><tp:taxon-name-part taxon-name-part-type="genus" reg="Boletus">B.</tp:taxon-name-part><tp:taxon-name-part taxon-name-part-type="species" reg="communis">communis</tp:taxon-name-part></tp:taxon-name></italic>. Accordingly, part of the pl. 490 (including its caption) is referred to as <italic><tp:taxon-name><tp:taxon-name-part taxon-name-part-type="genus" reg="Boletus">B.</tp:taxon-name-part><tp:taxon-name-part taxon-name-part-type="species" reg="chrysenteron">chrysenteron</tp:taxon-name-part></tp:taxon-name></italic>, while in the description of <italic><tp:taxon-name><tp:taxon-name-part taxon-name-part-type="genus" reg="Boletus">B.</tp:taxon-name-part><tp:taxon-name-part taxon-name-part-type="species" reg="chrysenteron">chrysenteron</tp:taxon-name-part></tp:taxon-name></italic>, the French author cites both pl. 393 and pl. 490. In conclusion:</p><list list-type="order"><list-item><p><italic><tp:taxon-name><tp:taxon-name-part taxon-name-part-type="genus" reg="Boletus">Boletus</tp:taxon-name-part><tp:taxon-name-part taxon-name-part-type="species" reg="communis">communis</tp:taxon-name-part></tp:taxon-name></italic> Bull. 1789 is validly and legitimately published, having both a potential lectotype (to be chosen among pictures in pl. 393) and description (caption of pl. 393).
                        </p></list-item><list-item><p>Pl. 393 contains the potential lectotype of 
                            <italic><tp:taxon-name><tp:taxon-name-part taxon-name-part-type="genus" reg="Boletus">B.</tp:taxon-name-part><tp:taxon-name-part taxon-name-part-type="species" reg="communis">communis</tp:taxon-name-part></tp:taxon-name></italic>, but it might also contain a possible lectotype of 
                            <italic><tp:taxon-name><tp:taxon-name-part taxon-name-part-type="genus" reg="Boletus">B.</tp:taxon-name-part><tp:taxon-name-part taxon-name-part-type="species" reg="chrysenteron">chrysenteron</tp:taxon-name-part></tp:taxon-name></italic>.
                        </p></list-item></list><p>Since both <italic><tp:taxon-name><tp:taxon-name-part taxon-name-part-type="genus" reg="Boletus">B.</tp:taxon-name-part><tp:taxon-name-part taxon-name-part-type="species" reg="communis">communis</tp:taxon-name-part></tp:taxon-name></italic> and <italic><tp:taxon-name><tp:taxon-name-part taxon-name-part-type="genus" reg="Boletus">B.</tp:taxon-name-part><tp:taxon-name-part taxon-name-part-type="species" reg="chrysenteron">chrysenteron</tp:taxon-name-part></tp:taxon-name></italic> were published before 1 Jan 1953, the uniqueness of the type does not invalidate either <italic><tp:taxon-name><tp:taxon-name-part taxon-name-part-type="genus" reg="Boletus">B.</tp:taxon-name-part><tp:taxon-name-part taxon-name-part-type="species" reg="communis">communis</tp:taxon-name-part></tp:taxon-name></italic> or <italic><tp:taxon-name><tp:taxon-name-part taxon-name-part-type="genus" reg="Boletus">B.</tp:taxon-name-part><tp:taxon-name-part taxon-name-part-type="species" reg="chrysenteron">chrysenteron</tp:taxon-name-part></tp:taxon-name></italic> (Art. 36.3 of the ICN (<xref ref-type="bibr" rid="B177">Turland et al. 2018</xref>)). Moreover, since <italic><tp:taxon-name><tp:taxon-name-part taxon-name-part-type="genus" reg="Boletus">B.</tp:taxon-name-part><tp:taxon-name-part taxon-name-part-type="species" reg="chrysenteron">chrysenteron</tp:taxon-name-part></tp:taxon-name></italic> is a valid, but illegitimate name (cf. also Hansen and Knudsen (1992) and <xref ref-type="bibr" rid="B141">Redeuilh and Simonini (1995)</xref>), choosing a shared lectotype (i.e. the basidiome in the lower right of pl. 393) for <italic><tp:taxon-name><tp:taxon-name-part taxon-name-part-type="genus" reg="Boletus">B.</tp:taxon-name-part><tp:taxon-name-part taxon-name-part-type="species" reg="communis">communis</tp:taxon-name-part></tp:taxon-name></italic> and <italic><tp:taxon-name><tp:taxon-name-part taxon-name-part-type="genus" reg="Boletus">B.</tp:taxon-name-part><tp:taxon-name-part taxon-name-part-type="species" reg="chrysenteron">chrysenteron</tp:taxon-name-part></tp:taxon-name></italic> could lead to their homotypic and indisputable synonymy and, consequently, to the use of the name <italic><tp:taxon-name><tp:taxon-name-part taxon-name-part-type="genus" reg="Boletus">B.</tp:taxon-name-part><tp:taxon-name-part taxon-name-part-type="species" reg="communis">communis</tp:taxon-name-part></tp:taxon-name></italic> as a substitute for the illegitimate name <italic><tp:taxon-name><tp:taxon-name-part taxon-name-part-type="genus" reg="Boletus">B.</tp:taxon-name-part><tp:taxon-name-part taxon-name-part-type="species" reg="chrysenteron">chrysenteron</tp:taxon-name-part></tp:taxon-name></italic>. Summing up, this is a nomenclatural case hard to unravel and potentially provoking nomenclatural instability in case of a proposal for a putative recombination of <italic><tp:taxon-name><tp:taxon-name-part taxon-name-part-type="genus" reg="Hortiboletus">Hortiboletus</tp:taxon-name-part><tp:taxon-name-part taxon-name-part-type="species" reg="communis">communis</tp:taxon-name-part></tp:taxon-name></italic> in substitution of the later <italic><tp:taxon-name><tp:taxon-name-part taxon-name-part-type="genus" reg="Hortiboletus">H.</tp:taxon-name-part><tp:taxon-name-part taxon-name-part-type="species" reg="engelii">engelii</tp:taxon-name-part></tp:taxon-name></italic>, since the same epithet could be used for two different taxa.</p><p>From the taxonomic standpoint, we have to outline that the original plate of <italic><tp:taxon-name><tp:taxon-name-part taxon-name-part-type="genus" reg="Boletus">B.</tp:taxon-name-part><tp:taxon-name-part taxon-name-part-type="species" reg="communis">communis</tp:taxon-name-part></tp:taxon-name></italic> by Bulliard (pl. 393) could represent two different species, if not three; the five basidiomes labelled “B” (on the top) could correspond to <italic><tp:taxon-name><tp:taxon-name-part taxon-name-part-type="genus" reg="Xerocomellus">X.</tp:taxon-name-part><tp:taxon-name-part taxon-name-part-type="species" reg="subtomentosus">subtomentosus</tp:taxon-name-part></tp:taxon-name></italic> (coarse interconnecting ribs are clearly visible on the upper half of the stipe of all individuals); three out of the four basidiomes labelled “A” (below, lower left and centre) look much like <italic><tp:taxon-name><tp:taxon-name-part taxon-name-part-type="genus" reg="Hortiboletus">H.</tp:taxon-name-part><tp:taxon-name-part taxon-name-part-type="species" reg="bubalinus">bubalinus</tp:taxon-name-part></tp:taxon-name></italic>, whereas the single basidiome on the lower right might well be an additional <italic><tp:taxon-name><tp:taxon-name-part taxon-name-part-type="genus" reg="Hortiboletus">H.</tp:taxon-name-part><tp:taxon-name-part taxon-name-part-type="species" reg="bubalinus">bubalinus</tp:taxon-name-part></tp:taxon-name></italic> (although with an unusual areolate pileus) or more probably a member of the <italic><tp:taxon-name><tp:taxon-name-part taxon-name-part-type="genus" reg="Xerocomellus">Xerocomellus</tp:taxon-name-part><tp:taxon-name-part taxon-name-part-type="species" reg="chrysenteron">chrysenteron</tp:taxon-name-part></tp:taxon-name></italic>/<italic><tp:taxon-name><tp:taxon-name-part taxon-name-part-type="genus" reg="Xerocomellus">X.</tp:taxon-name-part><tp:taxon-name-part taxon-name-part-type="species" reg="cisalpinus">cisalpinus</tp:taxon-name-part></tp:taxon-name></italic> complex. The pileus of a half basidiome labelled “C” (on the right side of the plate) could be any of the European xerocomoid fungi and it appears to be nearly impossible to identify. Accordingly, not one of the specimens reproduced in this plate can be considered an indisputable <italic><tp:taxon-name><tp:taxon-name-part taxon-name-part-type="genus" reg="Hortiboletus">H.</tp:taxon-name-part><tp:taxon-name-part taxon-name-part-type="species" reg="engelii">engelii</tp:taxon-name-part></tp:taxon-name></italic> as it is currently delimited and, thus, <italic><tp:taxon-name><tp:taxon-name-part taxon-name-part-type="genus" reg="Boletus">B.</tp:taxon-name-part><tp:taxon-name-part taxon-name-part-type="species" reg="communis">communis</tp:taxon-name-part></tp:taxon-name></italic> can only be doubtfully considered contaxic with the former species. Therefore, <italic><tp:taxon-name><tp:taxon-name-part taxon-name-part-type="genus" reg="Boletus">B.</tp:taxon-name-part><tp:taxon-name-part taxon-name-part-type="species" reg="communis">communis</tp:taxon-name-part></tp:taxon-name></italic> should be regarded as a <italic>nomen confusum</italic>.</p><p>The taxonomic status of the heterotypic synonym <tp:taxon-name><tp:taxon-name-part taxon-name-part-type="genus" reg="Boletus">Boletus</tp:taxon-name-part><tp:taxon-name-part taxon-name-part-type="species" reg="subtomentosus">subtomentosus</tp:taxon-name-part><tp:taxon-name-part taxon-name-part-type="infraspecific-rank">subsp.</tp:taxon-name-part><tp:taxon-name-part taxon-name-part-type="subspecies" reg="declivitatum">declivitatum</tp:taxon-name-part></tp:taxon-name> (<xref ref-type="bibr" rid="B100">Martín 1904</xref>) is also in need of further clarification. The original plate of this subspecies, traditionally considered as conspecific with <italic><tp:taxon-name><tp:taxon-name-part taxon-name-part-type="genus" reg="Hortiboletus">H.</tp:taxon-name-part><tp:taxon-name-part taxon-name-part-type="species" reg="engelii">engelii</tp:taxon-name-part></tp:taxon-name></italic>, could well depict a mixture of different species. Elements 1 and 2 could be probably considered as <italic><tp:taxon-name><tp:taxon-name-part taxon-name-part-type="genus" reg="Hortiboletus">H.</tp:taxon-name-part><tp:taxon-name-part taxon-name-part-type="species" reg="bubalinus">bubalinus</tp:taxon-name-part></tp:taxon-name></italic>, while elements 6 and 7 are likely <italic><tp:taxon-name><tp:taxon-name-part taxon-name-part-type="genus" reg="Hortiboletus">H.</tp:taxon-name-part><tp:taxon-name-part taxon-name-part-type="species" reg="rubellus">rubellus</tp:taxon-name-part></tp:taxon-name></italic>. The remaining sketches are unclear and very difficult to recognise. However, as it is the case for <italic><tp:taxon-name><tp:taxon-name-part taxon-name-part-type="genus" reg="Boletus">B.</tp:taxon-name-part><tp:taxon-name-part taxon-name-part-type="species" reg="communis">communis</tp:taxon-name-part></tp:taxon-name></italic>, it appears that there are no specimens in the original plate of <tp:taxon-name><tp:taxon-name-part taxon-name-part-type="genus" reg="Boletus">B.</tp:taxon-name-part><tp:taxon-name-part taxon-name-part-type="species" reg="subtomentosus">subtomentosus</tp:taxon-name-part><tp:taxon-name-part taxon-name-part-type="infraspecific-rank">subsp.</tp:taxon-name-part><tp:taxon-name-part taxon-name-part-type="subspecies" reg="declivitatum">declivitatum</tp:taxon-name-part></tp:taxon-name> that can be linked with certainty to the current concept of <italic><tp:taxon-name><tp:taxon-name-part taxon-name-part-type="genus" reg="Hortiboletus">H.</tp:taxon-name-part><tp:taxon-name-part taxon-name-part-type="species" reg="engelii">engelii</tp:taxon-name-part></tp:taxon-name></italic> and, therefore, it should also be considered a <italic>nomen confusum</italic>. Anyway, being the epithet “<italic>declivitatum</italic>” proposed at the rank of variety, it does not compete with “<italic>engelii</italic>” at the rank of species.</p><p><italic><tp:taxon-name><tp:taxon-name-part taxon-name-part-type="genus" reg="Hortiboletus">Hortiboletus</tp:taxon-name-part><tp:taxon-name-part taxon-name-part-type="species" reg="engelii">engelii</tp:taxon-name-part></tp:taxon-name></italic> belongs to the crown clade of <italic><tp:taxon-name><tp:taxon-name-part taxon-name-part-type="genus" reg="Hortiboletus">Hortiboletus</tp:taxon-name-part></tp:taxon-name></italic> in our multilocus phylogenetic analysis (Fig. <xref ref-type="fig" rid="F15">1</xref>) as a well-supported (<abbrev xmlns:xlink="http://www.w3.org/1999/xlink" xlink:title="bootstrap support" id="ABBRID0EEFHK" xlink:type="simple">BS</abbrev> = 70, <abbrev xmlns:xlink="http://www.w3.org/1999/xlink" xlink:title="posterior probability" id="ABBRID0EIFHK" xlink:type="simple">PP</abbrev> = 1.00) sister species of <italic><tp:taxon-name><tp:taxon-name-part taxon-name-part-type="genus" reg="Hortiboletus">H.</tp:taxon-name-part><tp:taxon-name-part taxon-name-part-type="species" reg="hershenzoniae">hershenzoniae</tp:taxon-name-part></tp:taxon-name></italic> (see below). They differ by 15 nucleotides and indel positions (3% dissimilarity). They both form a weakly-supported clade (multilocus: <abbrev xmlns:xlink="http://www.w3.org/1999/xlink" xlink:title="posterior probability" id="ABBRID0EXFHK" xlink:type="simple">PP</abbrev> = 0.80) sister to the undescribed <italic><tp:taxon-name><tp:taxon-name-part taxon-name-part-type="genus" reg="Hortiboletus">Hortiboletus</tp:taxon-name-part></tp:taxon-name></italic> sp. 1 from Pakistan (common clade in the multilocus tree: <abbrev xmlns:xlink="http://www.w3.org/1999/xlink" xlink:title="bootstrap support" id="ABBRID0ECGHK" xlink:type="simple">BS</abbrev> = 98, <abbrev xmlns:xlink="http://www.w3.org/1999/xlink" xlink:title="posterior probability" id="ABBRID0EGGHK" xlink:type="simple">PP</abbrev> = 1.00).</p></tp:treatment-sec><tp:treatment-sec><!--Section generated to contain objects referenced in tp:taxon-treatment.--><fig id="F2" position="float" orientation="portrait"><object-id xmlns:xlink="http://www.w3.org/1999/xlink" content-type="doi" xlink:type="simple">10.3897/imafungus.16.144731.figure3</object-id><object-id xmlns:xlink="http://www.w3.org/1999/xlink" content-type="arpha" xlink:type="simple">1361B6CC-2A1E-592E-BE75-0E1C767A3D78</object-id><label>Figure 3.</label><caption><p>Scanning electron micrographs of <italic><tp:taxon-name><tp:taxon-name-part taxon-name-part-type="genus" reg="Hortiboletus">Hortiboletus</tp:taxon-name-part></tp:taxon-name></italic> basidiospores: <bold>a</bold><italic><tp:taxon-name><tp:taxon-name-part taxon-name-part-type="genus" reg="Hortiboletus">H.</tp:taxon-name-part><tp:taxon-name-part taxon-name-part-type="species" reg="rubellus">rubellus</tp:taxon-name-part></tp:taxon-name></italic> (MCVE31743, epitype); <bold>b</bold><italic><tp:taxon-name><tp:taxon-name-part taxon-name-part-type="genus" reg="Hortiboletus">H.</tp:taxon-name-part><tp:taxon-name-part taxon-name-part-type="species" reg="engelii">engelii</tp:taxon-name-part></tp:taxon-name></italic> (K-M000170238); <bold>c, d</bold><italic><tp:taxon-name><tp:taxon-name-part taxon-name-part-type="genus" reg="Hortiboletus">H.</tp:taxon-name-part><tp:taxon-name-part taxon-name-part-type="species" reg="hershenzoniae">hershenzoniae</tp:taxon-name-part></tp:taxon-name></italic> (K-M001435594, holotype). Photos: (<bold>a</bold>) A. Yu. Biketova and Y. Pollak; (<bold>b</bold>) A. Yu. Biketova and B. Dobrić; (<bold>c, d</bold>) A. Yu. Biketova and M. Kalina.</p></caption><graphic xmlns:xlink="http://www.w3.org/1999/xlink" xlink:href="imafungus-16-e144731-g003.jpg" position="float" orientation="portrait" xlink:type="simple" id="oo_1351681.jpg"><uri content-type="original_file" xlink:type="simple">https://binary.pensoft.net/fig/1351681</uri></graphic></fig><fig id="F7" position="float" orientation="portrait"><object-id xmlns:xlink="http://www.w3.org/1999/xlink" content-type="doi" xlink:type="simple">10.3897/imafungus.16.144731.figure8</object-id><object-id xmlns:xlink="http://www.w3.org/1999/xlink" content-type="arpha" xlink:type="simple">DCF27798-3A11-51EB-BFEE-49126902A3A1</object-id><label>Figure 8.</label><caption><p>Size distributions of <bold>a</bold> spores and <bold>b</bold> terminal cells of pileipellis in <italic><tp:taxon-name><tp:taxon-name-part taxon-name-part-type="genus" reg="Hortiboletus">Hortiboletus</tp:taxon-name-part></tp:taxon-name></italic> using the “isoprobability ellipse” method. The distributions of average spore sizes in collections are shown with one standard deviation.</p></caption><graphic xmlns:xlink="http://www.w3.org/1999/xlink" xlink:href="imafungus-16-e144731-g008.jpg" position="float" orientation="portrait" xlink:type="simple" id="oo_1351686.jpg"><uri content-type="original_file" xlink:type="simple">https://binary.pensoft.net/fig/1351686</uri></graphic></fig><fig id="F15" position="float" orientation="portrait"><object-id xmlns:xlink="http://www.w3.org/1999/xlink" content-type="doi" xlink:type="simple">10.3897/imafungus.16.144731.figure1</object-id><object-id xmlns:xlink="http://www.w3.org/1999/xlink" content-type="arpha" xlink:type="simple">4317758C-D961-5DF8-8571-A1B27B84F25B</object-id><label>Figure 1.</label><caption><p><abbrev xmlns:xlink="http://www.w3.org/1999/xlink" xlink:title="Maximum Likelihood" id="ABBRID0EZRBG" xlink:type="simple">ML</abbrev> phylogenetic tree of <italic><tp:taxon-name><tp:taxon-name-part taxon-name-part-type="genus" reg="Hortiboletus">Hortiboletus</tp:taxon-name-part></tp:taxon-name></italic> generated from a multilocus (<abbrev xmlns:xlink="http://www.w3.org/1999/xlink" xlink:title="nuclear ribosomal internal transcribed spacer" id="ABBRID0EESBG" xlink:type="simple">ITS</abbrev> + <abbrev xmlns:xlink="http://www.w3.org/1999/xlink" xlink:title="nuclear large subunit ribosomal DNA" id="ABBRID0EISBG" xlink:type="simple">LSU</abbrev> + <italic>tef1</italic>-<italic>a</italic> + <italic><abbrev xmlns:xlink="http://www.w3.org/1999/xlink" xlink:title="DNA-directed RNA polymerase II subunit 2 gene" id="ABBRID0ERSBG" xlink:type="simple">rpb2</abbrev></italic>) dataset. <abbrev xmlns:xlink="http://www.w3.org/1999/xlink" xlink:title="bootstrap support" id="ABBRID0EVSBG" xlink:type="simple">BS</abbrev> values ≥ 50% and <abbrev xmlns:xlink="http://www.w3.org/1999/xlink" xlink:title="posterior probability" id="ABBRID0EZSBG" xlink:type="simple">PP</abbrev> values ≥ 0.8 indicated at nodes. Thickened branches indicate high statistical support (<abbrev xmlns:xlink="http://www.w3.org/1999/xlink" xlink:title="bootstrap support" id="ABBRID0E4SBG" xlink:type="simple">BS</abbrev> ≥ 70% and <abbrev xmlns:xlink="http://www.w3.org/1999/xlink" xlink:title="posterior probability" id="ABBRID0EBTBG" xlink:type="simple">PP</abbrev> ≥ 0.95). Species names of collections follow current identification, except original names of types of <italic><tp:taxon-name><tp:taxon-name-part taxon-name-part-type="genus" reg="Boletus">Boletus</tp:taxon-name-part><tp:taxon-name-part taxon-name-part-type="species" reg="harrisonii">harrisonii</tp:taxon-name-part></tp:taxon-name></italic> and <tp:taxon-name><tp:taxon-name-part taxon-name-part-type="genus" reg="Boletus">B.</tp:taxon-name-part><tp:taxon-name-part taxon-name-part-type="species" reg="rubellus">rubellus</tp:taxon-name-part><tp:taxon-name-part taxon-name-part-type="infraspecific-rank">var.</tp:taxon-name-part><tp:taxon-name-part taxon-name-part-type="variety" reg="flammeus">flammeus</tp:taxon-name-part></tp:taxon-name>. <italic><tp:taxon-name><tp:taxon-name-part taxon-name-part-type="genus" reg="Hortiboletus">Hortiboletus</tp:taxon-name-part></tp:taxon-name></italic> species present in Europe and Levant are indicated by light red-coloured fields. Collections with newly-generated sequences are indicated in bold. Two-letter country codes (ISO 3166-1 alpha-2) denote the origin of specimens. At the end of the annotations to some collections, abbreviations are indicated in brackets: e – epitype, h – holotype, p – paratype, env – environmental sample.</p></caption><graphic xmlns:xlink="http://www.w3.org/1999/xlink" xlink:href="imafungus-16-e144731-g001.jpg" position="float" orientation="portrait" xlink:type="simple" id="oo_1351680.jpg"><uri content-type="original_file" xlink:type="simple">https://binary.pensoft.net/fig/1351680</uri></graphic></fig></tp:treatment-sec><ref-list><ref id="B155"><mixed-citation xmlns:xlink="http://www.w3.org/1999/xlink" xlink:type="simple"><person-group><name name-style="western"><surname>Simonini</surname><given-names>G</given-names></name></person-group> (<year>1998b</year>) <article-title><italic><tp:taxon-name><tp:taxon-name-part taxon-name-part-type="genus">Xerocomus</tp:taxon-name-part><tp:taxon-name-part taxon-name-part-type="species">chrysenteron</tp:taxon-name-part></tp:taxon-name></italic> e <italic><tp:taxon-name><tp:taxon-name-part taxon-name-part-type="genus">X.</tp:taxon-name-part><tp:taxon-name-part taxon-name-part-type="species">rubellus</tp:taxon-name-part></tp:taxon-name></italic>: delimitazione e casi di simulazione.</article-title><source>Micologia e Vegetazione Mediterranea</source><volume>13</volume>(<issue>1</issue>): <fpage>69</fpage>–<lpage>89</lpage>.</mixed-citation></ref><ref id="B48"><mixed-citation xmlns:xlink="http://www.w3.org/1999/xlink" xlink:type="simple"><person-group><name name-style="western"><surname>Engel</surname><given-names>H</given-names></name><name name-style="western"><surname>Dermek</surname><given-names>A</given-names></name><etal/></person-group> (<year>1996</year>) <source>Schmier- und Filzröhrlinge s.l. in Europa.</source><publisher-name>Weidhausen</publisher-name>, <publisher-loc>Coburg</publisher-loc>, <size units="page">268 pp</size>.</mixed-citation></ref><ref id="B91"><mixed-citation xmlns:xlink="http://www.w3.org/1999/xlink" xlink:type="simple"><person-group><name name-style="western"><surname>Ladurner</surname><given-names>H</given-names></name><name name-style="western"><surname>Simonini</surname><given-names>G</given-names></name></person-group> (<year>2003</year>) <source><italic><tp:taxon-name><tp:taxon-name-part taxon-name-part-type="genus">Xerocomus</tp:taxon-name-part></tp:taxon-name></italic> s.l. <tp:taxon-name><tp:taxon-name-part taxon-name-part-type="kingdom">Fungi</tp:taxon-name-part></tp:taxon-name> Europaei, vol 8.</source><publisher-name>Edizioni Candusso</publisher-name>, <publisher-loc>Alassio</publisher-loc>, <size units="page">527 pp</size>.</mixed-citation></ref><ref id="B130"><mixed-citation xmlns:xlink="http://www.w3.org/1999/xlink" xlink:type="simple"><person-group><name name-style="western"><surname>Peintner</surname><given-names>U</given-names></name><name name-style="western"><surname>Ladurner</surname><given-names>H</given-names></name><name name-style="western"><surname>Simonini</surname><given-names>G</given-names></name></person-group> (<year>2003</year>) <article-title><italic><tp:taxon-name><tp:taxon-name-part taxon-name-part-type="genus">Xerocomus</tp:taxon-name-part><tp:taxon-name-part taxon-name-part-type="species">cisalpinus</tp:taxon-name-part></tp:taxon-name></italic> sp. nov., and the deli­mitation of species in the <italic><tp:taxon-name><tp:taxon-name-part taxon-name-part-type="genus">X.</tp:taxon-name-part><tp:taxon-name-part taxon-name-part-type="species">chrysenteron</tp:taxon-name-part></tp:taxon-name></italic> complex based on morphology and rDNA–LSU sequences.</article-title><source>Mycological Research</source><volume>107</volume>(<issue>6</issue>): <fpage>659</fpage>–<lpage>679</lpage>. <ext-link xlink:href="10.1017/S0953756203007901" ext-link-type="doi" xlink:type="simple">https://doi.org/10.1017/S0953756203007901</ext-link></mixed-citation></ref><ref id="B87"><mixed-citation xmlns:xlink="http://www.w3.org/1999/xlink" xlink:type="simple"><person-group><name name-style="western"><surname>Krpata</surname><given-names>D</given-names></name><name name-style="western"><surname>Peintner</surname><given-names>U</given-names></name><etal/></person-group> (<year>2008</year>) <article-title>Ectomycorrhizal communities associated with <italic><tp:taxon-name><tp:taxon-name-part taxon-name-part-type="genus">Populus</tp:taxon-name-part><tp:taxon-name-part taxon-name-part-type="species">tremula</tp:taxon-name-part></tp:taxon-name></italic> growing on a heavy metal contaminated site.</article-title><source>Mycological Research</source><volume>112</volume>(<issue>9</issue>): <fpage>1069</fpage>–<lpage>1079</lpage>. <ext-link xlink:href="10.1016/j.mycres.2008.02.004" ext-link-type="doi" xlink:type="simple">https://doi.org/10.1016/j.mycres.2008.02.004</ext-link></mixed-citation></ref><ref id="B150"><mixed-citation xmlns:xlink="http://www.w3.org/1999/xlink" xlink:type="simple"><person-group><name name-style="western"><surname>Sarwar</surname><given-names>S</given-names></name><name name-style="western"><surname>Jabeen</surname><given-names>S</given-names></name><etal/></person-group> (<year>2016</year>) <article-title>Molecular phylogenetic analysis of fleshy pored mushrooms: <italic><tp:taxon-name><tp:taxon-name-part taxon-name-part-type="genus">Neoboletus</tp:taxon-name-part><tp:taxon-name-part taxon-name-part-type="species">luridiformis</tp:taxon-name-part></tp:taxon-name></italic> and <italic><tp:taxon-name><tp:taxon-name-part taxon-name-part-type="genus">Hortiboletus</tp:taxon-name-part><tp:taxon-name-part taxon-name-part-type="species">rubellus</tp:taxon-name-part></tp:taxon-name></italic> from Western Himalayan range of Pakistan.</article-title><source>Pakistan Journal of Botany</source><volume>48</volume>(<issue>5</issue>): <fpage>2077</fpage>–<lpage>2083</lpage>.</mixed-citation></ref><ref id="B94"><mixed-citation xmlns:xlink="http://www.w3.org/1999/xlink" xlink:type="simple"><person-group><name name-style="western"><surname>Leonardi</surname><given-names>M</given-names></name><name name-style="western"><surname>Furtado</surname><given-names>ANM</given-names></name><etal/></person-group> (<year>2020</year>) <article-title><italic><tp:taxon-name><tp:taxon-name-part taxon-name-part-type="genus">Halimium</tp:taxon-name-part></tp:taxon-name></italic> as an ectomycorrhizal symbiont: new records and an appreciation of known fungal diversity.</article-title><source>Mycological Progress</source><volume>19</volume>: <fpage>1495</fpage>–<lpage>1509</lpage>. <ext-link xlink:href="10.1007/s11557-020-01641-0" ext-link-type="doi" xlink:type="simple">https://doi.org/10.1007/s11557-020-01641-0</ext-link></mixed-citation></ref><ref id="B57"><mixed-citation xmlns:xlink="http://www.w3.org/1999/xlink" xlink:type="simple"><person-group><name name-style="western"><surname>Gelardi</surname><given-names>M</given-names></name></person-group> (<year>2009</year>) First record of <italic><tp:taxon-name><tp:taxon-name-part taxon-name-part-type="genus">Xerocomus</tp:taxon-name-part><tp:taxon-name-part taxon-name-part-type="species">bubalinus</tp:taxon-name-part></tp:taxon-name></italic> in Italy and the generic placement of <italic><tp:taxon-name><tp:taxon-name-part taxon-name-part-type="genus">Xerocomus</tp:taxon-name-part><tp:taxon-name-part taxon-name-part-type="species">engelii</tp:taxon-name-part></tp:taxon-name></italic> comb. nov. Bollettino dell’Associazione Micologica ed Ecologica Romana 75–76(3–1): 11–20.</mixed-citation></ref><ref id="B61"><mixed-citation xmlns:xlink="http://www.w3.org/1999/xlink" xlink:type="simple"><person-group><name name-style="western"><surname>Hagara</surname><given-names>L</given-names></name><name name-style="western"><surname>Antonín</surname><given-names>V</given-names></name><name name-style="western"><surname>Baier</surname><given-names>J</given-names></name></person-group> (<year>1999</year>) <source>Houby.</source><publisher-name>Aventinum</publisher-name>, <publisher-loc>Praha</publisher-loc>, <size units="page">416 pp</size>.</mixed-citation></ref><ref id="B165"><mixed-citation xmlns:xlink="http://www.w3.org/1999/xlink" xlink:type="simple"><person-group><name name-style="western"><surname>Šutara</surname><given-names>J</given-names></name><name name-style="western"><surname>Mikšík</surname><given-names>M</given-names></name><name name-style="western"><surname>Janda</surname><given-names>V</given-names></name></person-group> (<year>2009</year>) <source>Hřibovité Houby.</source><publisher-name>Academia</publisher-name>, <publisher-loc>Praha</publisher-loc>, <size units="page">294 pp</size>.</mixed-citation></ref><ref id="B104"><mixed-citation xmlns:xlink="http://www.w3.org/1999/xlink" xlink:type="simple"><person-group><name name-style="western"><surname>Mikšík</surname><given-names>M</given-names></name></person-group> (<year>2017</year>) <source>Hřibovité Houby Evropy.</source><publisher-name>Svojtka &amp; Co.</publisher-name>, <publisher-loc>Praha</publisher-loc>, <size units="page">512 pp</size>.</mixed-citation></ref><ref id="B92"><mixed-citation xmlns:xlink="http://www.w3.org/1999/xlink" xlink:type="simple"><person-group><name name-style="western"><surname>Lannoy</surname><given-names>G</given-names></name><name name-style="western"><surname>Estadès</surname><given-names>A</given-names></name></person-group> (<year>2001</year>) <source>Flore Mycologique d’Europe 6 – Les Bolets.</source><publisher-name>Documents Mycologiques Mémoire hors série 6</publisher-name>, <publisher-loc>Lille</publisher-loc>, <size units="page">163 pp</size>.</mixed-citation></ref><ref id="B166"><mixed-citation xmlns:xlink="http://www.w3.org/1999/xlink" xlink:type="simple"><person-group><name name-style="western"><surname>Suz</surname><given-names>LM</given-names></name><name name-style="western"><surname>Barsoum</surname><given-names>N</given-names></name><etal/></person-group> (<year>2014</year>) <article-title>Environmental drivers of ectomycorrhizal communities in Europe’s temperate oak forests.</article-title><source>Molecular Ecology</source><volume>23</volume>(<issue>22</issue>): <fpage>5628</fpage>–<lpage>5644</lpage>. <ext-link xlink:href="10.1111/mec.12947" ext-link-type="doi" xlink:type="simple">https://doi.org/10.1111/mec.12947</ext-link></mixed-citation></ref><ref id="B180"><mixed-citation xmlns:xlink="http://www.w3.org/1999/xlink" xlink:type="simple"><person-group><name name-style="western"><surname>Van Vooren</surname><given-names>N</given-names></name><name name-style="western"><surname>Bidaud</surname><given-names>A</given-names></name><etal/></person-group> (<year>2023</year>) <source>Liste rouge des champignons menacés d’Auvergne-Rhône-Alpes.</source><publisher-name>Fédération mycologique et botanique Dauphiné-Savoie</publisher-name>, <publisher-loc>Annemasse</publisher-loc>, <size units="page">212 pp</size>.</mixed-citation></ref><ref id="B47"><mixed-citation xmlns:xlink="http://www.w3.org/1999/xlink" xlink:type="simple"><person-group><name name-style="western"><surname>Engel</surname><given-names>H</given-names></name><name name-style="western"><surname>Brückner</surname><given-names>T</given-names></name></person-group> (<year>1989</year>) <italic><tp:taxon-name><tp:taxon-name-part taxon-name-part-type="genus">Xerocomus</tp:taxon-name-part><tp:taxon-name-part taxon-name-part-type="species">quercinus</tp:taxon-name-part></tp:taxon-name></italic> nom. prov. Die Pilzflora Nord-westoberfrankens 13(A): 75–78.</mixed-citation></ref><ref id="B46"><mixed-citation xmlns:xlink="http://www.w3.org/1999/xlink" xlink:type="simple"><person-group><name name-style="western"><surname>Engel</surname><given-names>H</given-names></name></person-group> (<year>1999</year>) <article-title><italic><tp:taxon-name><tp:taxon-name-part taxon-name-part-type="genus">Xerocomus</tp:taxon-name-part><tp:taxon-name-part taxon-name-part-type="species">quercinus</tp:taxon-name-part></tp:taxon-name></italic> Engel &amp; Brückner 1996 ad int. ist <italic><tp:taxon-name><tp:taxon-name-part taxon-name-part-type="genus">Xerocomus</tp:taxon-name-part><tp:taxon-name-part taxon-name-part-type="species">communis</tp:taxon-name-part></tp:taxon-name></italic> (Bulliard 1789) M. Bon 1985.</article-title><source>Beitrage zur Kenntnis der Pilze Mitteleuropas</source><volume>12</volume>: <fpage>57</fpage>–<lpage>62</lpage>.</mixed-citation></ref><ref id="B85"><mixed-citation xmlns:xlink="http://www.w3.org/1999/xlink" xlink:type="simple"><person-group><name name-style="western"><surname>Konstantinidis</surname><given-names>G</given-names></name></person-group> (<year>2014</year>) <source>Mushrooms: the Mushroom Collector’s Photo Guide (2<sup>nd</sup> ed).</source><publisher-name>Published by the author</publisher-name>, <publisher-loc>Grevena</publisher-loc>, <size units="page">559 pp</size>. [In Greek]</mixed-citation></ref><ref id="B4"><mixed-citation xmlns:xlink="http://www.w3.org/1999/xlink" xlink:type="simple"><person-group><name name-style="western"><surname>Albert</surname><given-names>L</given-names></name></person-group> (<year>2003</year>) <article-title>Colour Pages: <italic><tp:taxon-name><tp:taxon-name-part taxon-name-part-type="genus">Xerocomus</tp:taxon-name-part><tp:taxon-name-part taxon-name-part-type="species">communis</tp:taxon-name-part></tp:taxon-name></italic> (Bull.) Bon.</article-title><source>Mikológiai Közlemények, Clusiana</source><volume>42</volume>(<issue>3</issue>): <fpage>53</fpage>–<lpage>54</lpage>.</mixed-citation></ref><ref id="B44"><mixed-citation xmlns:xlink="http://www.w3.org/1999/xlink" xlink:type="simple"><person-group><name name-style="western"><surname>Dima</surname><given-names>B</given-names></name><name name-style="western"><surname>Pál-Fám</surname><given-names>F</given-names></name><name name-style="western"><surname>Takács</surname><given-names>K</given-names></name></person-group> (<year>2013</year>) <article-title>Macrofungi investigation at the Fekete Hill near Szentbékkálla (Hungary).</article-title><source>Folia Musei Historico-Naturalis Bakonyiensis</source><volume>29</volume>: <fpage>17</fpage>–<lpage>28</lpage>.</mixed-citation></ref><ref id="B154"><mixed-citation xmlns:xlink="http://www.w3.org/1999/xlink" xlink:type="simple"><person-group><name name-style="western"><surname>Simonini</surname><given-names>G</given-names></name></person-group> (<year>1998a</year>) <source>Qualche specie rara o poco conosciuta della famiglia <italic><tp:taxon-name><tp:taxon-name-part taxon-name-part-type="family">Boletaceae</tp:taxon-name-part></tp:taxon-name></italic>. <tp:taxon-name><tp:taxon-name-part taxon-name-part-type="kingdom">Fungi</tp:taxon-name-part></tp:taxon-name> non Delineati 6.</source><publisher-name>Edizioni Candusso</publisher-name>, <publisher-loc>Alassio</publisher-loc>, <size units="page">56 pp</size>.</mixed-citation></ref><ref id="B38"><mixed-citation xmlns:xlink="http://www.w3.org/1999/xlink" xlink:type="simple"><person-group><name name-style="western"><surname>Consiglio</surname><given-names>G</given-names></name><name name-style="western"><surname>Papetti</surname><given-names>C</given-names></name></person-group> (<year>2001</year>) Atlante Fotografico dei Funghi d’Italia. Vol II. AMB Centro Studi Micologici, Vicenza, 501–1000.</mixed-citation></ref><ref id="B170"><mixed-citation xmlns:xlink="http://www.w3.org/1999/xlink" xlink:type="simple"><person-group><name name-style="western"><surname>Taylor</surname><given-names>AFS</given-names></name><name name-style="western"><surname>Jonsson</surname><given-names>L</given-names></name><etal/></person-group> (<year>2001</year>) <article-title>Species delineation within European species of <italic><tp:taxon-name><tp:taxon-name-part taxon-name-part-type="genus">Xerocomus</tp:taxon-name-part></tp:taxon-name></italic> using Internal Transcriber Spacer sequence data.</article-title><source>Micologia e Vegetazione Mediterranea</source><volume>16</volume>(<issue>2</issue>): <fpage>171</fpage>–<lpage>192</lpage>.</mixed-citation></ref><ref id="B35"><mixed-citation xmlns:xlink="http://www.w3.org/1999/xlink" xlink:type="simple"><person-group><name name-style="western"><surname>Cazzoli</surname><given-names>P</given-names></name></person-group> (<year>2002</year>) <article-title>Micologia di Base – Approccio al genere <italic><tp:taxon-name><tp:taxon-name-part taxon-name-part-type="genus">Xerocomus</tp:taxon-name-part></tp:taxon-name></italic>.</article-title><source>Rivista di Micologia</source><volume>45</volume>(<issue>4</issue>): <fpage>291</fpage>–<lpage>310</lpage>.</mixed-citation></ref><ref id="B53"><mixed-citation xmlns:xlink="http://www.w3.org/1999/xlink" xlink:type="simple"><person-group><name name-style="western"><surname>Galli</surname><given-names>R</given-names></name></person-group> (<year>2013</year>) <source>I Boleti, Atlante Pratico-Monografico per la Determinazione dei Boleti. 4<sup>th</sup> ed.</source><publisher-name>Micologica</publisher-name>, <publisher-loc>Vergiate</publisher-loc>, <size units="page">296 pp</size>.</mixed-citation></ref><ref id="B183"><mixed-citation xmlns:xlink="http://www.w3.org/1999/xlink" xlink:type="simple"><person-group><name name-style="western"><surname>Vasquez</surname><given-names>G</given-names></name></person-group> (<year>2014</year>) Indagini micologiche sulle <italic><tp:taxon-name><tp:taxon-name-part taxon-name-part-type="order">Boletales</tp:taxon-name-part></tp:taxon-name></italic> epigee del territorio siciliano – mappatura e censimento delle specie. PhD Thesis, Università degli Studi di Catania, Catania, Italy.</mixed-citation></ref><ref id="B116"><mixed-citation xmlns:xlink="http://www.w3.org/1999/xlink" xlink:type="simple"><person-group><name name-style="western"><surname>Noordeloos</surname><given-names>ME</given-names></name></person-group> (<year>2007</year>) <article-title>Hoe raakik thuis in de boleten – 7. De fluweelboleten (<italic><tp:taxon-name><tp:taxon-name-part taxon-name-part-type="genus">Xerocomus</tp:taxon-name-part></tp:taxon-name></italic>) van Nederland.</article-title><source>Coolia</source><volume>50</volume>(<issue>1</issue>): <fpage>1</fpage>–<lpage>20</lpage>.</mixed-citation></ref><ref id="B83"><mixed-citation xmlns:xlink="http://www.w3.org/1999/xlink" xlink:type="simple"><person-group><name name-style="western"><surname>Knudsen</surname><given-names>H</given-names></name><name name-style="western"><surname>Taylor</surname><given-names>AFS</given-names></name></person-group> (<year>2008</year>) <article-title><italic><tp:taxon-name><tp:taxon-name-part taxon-name-part-type="genus">Xerocomus</tp:taxon-name-part></tp:taxon-name></italic> Quél.</article-title> In: <person-group><name name-style="western"><surname>Knudsen</surname><given-names>H</given-names></name><name name-style="western"><surname>Vesterholt</surname><given-names>J</given-names></name></person-group> (<role>Eds</role>) <issue-title>Funga Nordica – Agaricoid, boletoid and cyphelloid genera.</issue-title><source>Nordsvamp, Copenhagen</source>, <fpage>174</fpage>–<lpage>179</lpage>.</mixed-citation></ref><ref id="B178"><mixed-citation xmlns:xlink="http://www.w3.org/1999/xlink" xlink:type="simple"><person-group><name name-style="western"><surname>Uzelac</surname><given-names>B</given-names></name></person-group> (<year>2009</year>) <source>Gljive Srbije i Zapadnog Balkana.</source><publisher-name>BGV Logik</publisher-name>, <publisher-loc>Beograd</publisher-loc>, <size units="page">462 pp</size>.</mixed-citation></ref><ref id="B33"><mixed-citation xmlns:xlink="http://www.w3.org/1999/xlink" xlink:type="simple"><person-group><name name-style="western"><surname>Calzada Domínguez</surname><given-names>AC</given-names></name></person-group> (<year>2007</year>) <source>Guía de los Boletos de España y Portugal.</source><publisher-name>Náyade Editorial</publisher-name>, <publisher-loc>Medina del Campo</publisher-loc>, <size units="page">408 pp</size>.</mixed-citation></ref><ref id="B107"><mixed-citation xmlns:xlink="http://www.w3.org/1999/xlink" xlink:type="simple"><person-group><name name-style="western"><surname>Muñoz</surname><given-names>JA</given-names></name><name name-style="western"><surname>Cadiñanos Aguirre</surname><given-names>JA</given-names></name><name name-style="western"><surname>Fidalgo</surname><given-names>E</given-names></name></person-group> (<year>2008</year>) <article-title>Contribución al catálogo corológico del género <italic><tp:taxon-name><tp:taxon-name-part taxon-name-part-type="genus">Xerocomus</tp:taxon-name-part></tp:taxon-name></italic> en la Peninsula Iberica.</article-title><source>Boletín de la Sociedad Micológica de Madrid</source><volume>32</volume>: <fpage>249</fpage>–<lpage>277</lpage>.</mixed-citation></ref><ref id="B168"><mixed-citation xmlns:xlink="http://www.w3.org/1999/xlink" xlink:type="simple"><person-group><name name-style="western"><surname>Taylor</surname><given-names>AFS</given-names></name><name name-style="western"><surname>Eberhardt</surname><given-names>U</given-names></name></person-group> (<year>2006</year>) <article-title>The genus <italic><tp:taxon-name><tp:taxon-name-part taxon-name-part-type="genus">Xerocomus</tp:taxon-name-part></tp:taxon-name></italic> in Sweden.</article-title><source>Svensk Mykologisk Tidskrift</source><volume>27</volume>(<issue>3</issue>): <fpage>35</fpage>–<lpage>48</lpage>.</mixed-citation></ref><ref id="B169"><mixed-citation xmlns:xlink="http://www.w3.org/1999/xlink" xlink:type="simple"><person-group><name name-style="western"><surname>Taylor</surname><given-names>AFS</given-names></name><name name-style="western"><surname>Hills</surname><given-names>A</given-names></name><name name-style="western"><surname>Simonini</surname><given-names>G</given-names></name></person-group> (<year>2002</year>) <article-title>A fresh look to xerocomoid fungi.</article-title><source>Field Mycology</source><volume>3</volume>(<issue>3</issue>): <fpage>89</fpage>–<lpage>110</lpage>. <ext-link xlink:href="10.1016/S1468-1641(10)60161-2" ext-link-type="doi" xlink:type="simple">https://doi.org/10.1016/S1468-1641(10)60161-2</ext-link></mixed-citation></ref><ref id="B65"><mixed-citation xmlns:xlink="http://www.w3.org/1999/xlink" xlink:type="simple"><person-group><name name-style="western"><surname>Hills</surname><given-names>AE</given-names></name></person-group> (<year>2008</year>) <article-title>The genus <italic><tp:taxon-name><tp:taxon-name-part taxon-name-part-type="genus">Xerocomus</tp:taxon-name-part></tp:taxon-name></italic>. A personal view, with a key to the British species.</article-title><source>Field Mycology</source><volume>9</volume>(<issue>3</issue>): <fpage>77</fpage>–<lpage>96</lpage>. <ext-link xlink:href="10.1016/S1468-1641(10)60416-1" ext-link-type="doi" xlink:type="simple">https://doi.org/10.1016/S1468-1641(10)60416-1</ext-link></mixed-citation></ref><ref id="B187"><mixed-citation xmlns:xlink="http://www.w3.org/1999/xlink" xlink:type="simple"><person-group><name name-style="western"><surname>Watling</surname><given-names>R</given-names></name><name name-style="western"><surname>Hills</surname><given-names>AE</given-names></name></person-group> (<year>2005</year>) <source>Boletes and their allies – <italic><tp:taxon-name><tp:taxon-name-part taxon-name-part-type="family">Boletaceae</tp:taxon-name-part></tp:taxon-name></italic>, <italic><tp:taxon-name><tp:taxon-name-part taxon-name-part-type="family">Strobilomycetaceae</tp:taxon-name-part></tp:taxon-name></italic>, <italic><tp:taxon-name><tp:taxon-name-part taxon-name-part-type="family">Gyroporaceae</tp:taxon-name-part></tp:taxon-name></italic>, <italic><tp:taxon-name><tp:taxon-name-part taxon-name-part-type="family">Paxillaceae</tp:taxon-name-part></tp:taxon-name></italic>, <italic><tp:taxon-name><tp:taxon-name-part taxon-name-part-type="family">Coniophoraceae</tp:taxon-name-part></tp:taxon-name></italic>, <italic><tp:taxon-name><tp:taxon-name-part taxon-name-part-type="family">Gomphidiaceae</tp:taxon-name-part></tp:taxon-name></italic> (revised and enlarged edition). In: Henderson DM, Watling R (Eds) British Fungus Flora, Agarics and Boleti. Vol 1.</source><publisher-name>HMSO</publisher-name>, <publisher-loc>Edinburgh</publisher-loc>, <size units="page">173 pp</size>.</mixed-citation></ref><ref id="B64"><mixed-citation xmlns:xlink="http://www.w3.org/1999/xlink" xlink:type="simple"><person-group><name name-style="western"><surname>Hills</surname><given-names>AE</given-names></name></person-group> (<year>2007</year>) <article-title><italic><tp:taxon-name><tp:taxon-name-part taxon-name-part-type="genus">Boletus</tp:taxon-name-part></tp:taxon-name></italic> in the British Isles. Updating British species.</article-title><source>Pagine di Micologia</source><volume>27</volume>: <fpage>21</fpage>–<lpage>25</lpage>.</mixed-citation></ref><ref id="B2"><mixed-citation xmlns:xlink="http://www.w3.org/1999/xlink" xlink:type="simple"><person-group><name name-style="western"><surname>Ainsworth</surname><given-names>AM</given-names></name><name name-style="western"><surname>Smith</surname><given-names>JH</given-names></name><etal/></person-group> (<year>2013</year>) <source>Red List of <tp:taxon-name><tp:taxon-name-part taxon-name-part-type="kingdom">Fungi</tp:taxon-name-part></tp:taxon-name> for Great Britain: <italic><tp:taxon-name><tp:taxon-name-part taxon-name-part-type="family">Boletaceae</tp:taxon-name-part></tp:taxon-name></italic> – A pilot conservation assessment based on national database records, fruit body morphology and DNA barcoding. Species Status 14.</source><publisher-name>Joint Nature Conservation Committee</publisher-name>, <publisher-loc>Peterborough</publisher-loc>, <size units="page">37 pp</size>.</mixed-citation></ref><ref id="B79"><mixed-citation xmlns:xlink="http://www.w3.org/1999/xlink" xlink:type="simple"><person-group><name name-style="western"><surname>Kibby</surname><given-names>J</given-names></name></person-group> (<year>2017</year>) <source>British Boletes with Keys to Species (8<sup>th</sup> ed).</source><publisher-name>Published by the author</publisher-name>, <publisher-loc>London</publisher-loc>, <size units="page">78 pp</size>.</mixed-citation></ref><ref id="B1"><mixed-citation xmlns:xlink="http://www.w3.org/1999/xlink" xlink:type="simple"><person-group><name name-style="western"><surname>Ainsworth</surname><given-names>AM</given-names></name><name name-style="western"><surname>Fortey</surname><given-names>R</given-names></name><etal/></person-group> (<year>2024</year>) Chapter 5: <tp:taxon-name><tp:taxon-name-part taxon-name-part-type="kingdom">Fungi</tp:taxon-name-part></tp:taxon-name> (excluding lichens). In: The biodiversity and natural history of Blenheim’s High Park / Ed. Farjon A. Exeter: Pelagic Publishing, 94–113. <ext-link xlink:href="10.53061/OZOM2670" ext-link-type="doi" xlink:type="simple">https://doi.org/10.53061/OZOM2670</ext-link></mixed-citation></ref><ref id="B108"><mixed-citation xmlns:xlink="http://www.w3.org/1999/xlink" xlink:type="simple"><person-group><name name-style="western"><surname>Murrill</surname><given-names>WA</given-names></name></person-group> (<year>1909</year>) <article-title>The <italic><tp:taxon-name><tp:taxon-name-part taxon-name-part-type="family">Boletaceae</tp:taxon-name-part></tp:taxon-name></italic> of North America – II.</article-title><source>Mycologia</source><volume>1</volume>(<issue>4</issue>): <fpage>140</fpage>–<lpage>160</lpage>. <ext-link xlink:href="10.1080/00275514.1909.12020585" ext-link-type="doi" xlink:type="simple">https://doi.org/10.1080/00275514.1909.12020585</ext-link></mixed-citation></ref><ref id="B194"><mixed-citation xmlns:xlink="http://www.w3.org/1999/xlink" xlink:type="simple"><person-group><name name-style="western"><surname>Zang</surname><given-names>M</given-names></name></person-group> (<year>2006</year>) <source><italic><tp:taxon-name><tp:taxon-name-part taxon-name-part-type="family">Boletaceae</tp:taxon-name-part></tp:taxon-name></italic> (I). Flora Fungorum Sinicorum 22.</source><publisher-name>Science Press</publisher-name>, <publisher-loc>Beijing</publisher-loc>, <size units="page">215 pp</size>. [In Chinese]</mixed-citation></ref><ref id="B66"><mixed-citation xmlns:xlink="http://www.w3.org/1999/xlink" xlink:type="simple"><person-group><name name-style="western"><surname>Hlaváček</surname><given-names>J</given-names></name></person-group> (<year>2001</year>) <article-title>Přehled našich hub hřibotvarých (<italic><tp:taxon-name><tp:taxon-name-part taxon-name-part-type="order">Boletales</tp:taxon-name-part></tp:taxon-name></italic>).</article-title><source>Mykologický Sborník</source><volume>78</volume>(<issue>2</issue>): <fpage>65</fpage>–<lpage>71</lpage>.</mixed-citation></ref><ref id="B177"><mixed-citation xmlns:xlink="http://www.w3.org/1999/xlink" xlink:type="simple"><person-group><name name-style="western"><surname>Turland</surname><given-names>NJ</given-names></name><name name-style="western"><surname>Wiersema</surname><given-names>JH</given-names></name><name name-style="western"><surname>Barrie</surname><given-names>FR et al. [Eds]</given-names></name></person-group> (<year>2018</year>) International Code of Nomenclature for algae, fungi, and plants (Shenzhen Code) adopted by the Nineteenth International Botanical Congress Shenzhen, China, July 2017. Glashütten: Koeltz Botanical Books, 254 pp. (Regnum Vegetabile 159: 1–254). <ext-link xlink:href="10.12705/Code.2018" ext-link-type="doi" xlink:type="simple">https://doi.org/10.12705/Code.2018</ext-link></mixed-citation></ref><ref id="B30"><mixed-citation xmlns:xlink="http://www.w3.org/1999/xlink" xlink:type="simple"><person-group><name name-style="western"><surname>Bulliard</surname><given-names>JBFP</given-names></name></person-group> (<year>1789</year>) <source>Herbier de la France, ou Collection Complete des Plantes Indigènes de ce Royaume. Vol. 9.</source><publisher-name>Leblanc</publisher-name>, <publisher-loc>Paris</publisher-loc>, <size units="page">362 pp</size>.</mixed-citation></ref><ref id="B143"><mixed-citation xmlns:xlink="http://www.w3.org/1999/xlink" xlink:type="simple"><person-group><name name-style="western"><surname>Redeuilh</surname><given-names>G</given-names></name><name name-style="western"><surname>Simonini</surname><given-names>G</given-names></name></person-group> (<year>1999b</year>) Comité pour l’unification des noms de bolets européens, Bulletin Trimestriel de la Société Mycologique de France 115(4): 435–453.</mixed-citation></ref><ref id="B141"><mixed-citation xmlns:xlink="http://www.w3.org/1999/xlink" xlink:type="simple"><person-group><name name-style="western"><surname>Redeuilh</surname><given-names>G</given-names></name><name name-style="western"><surname>Simonini</surname><given-names>G</given-names></name></person-group> (<year>1995</year>) <article-title>Comitato Internazionale per l’unificazione dei nomi dei boleti europei – Schede del Gruppo II (<italic><tp:taxon-name><tp:taxon-name-part taxon-name-part-type="genus">Xerocomus</tp:taxon-name-part></tp:taxon-name></italic>).</article-title><source>Pagine di Micologia</source><volume>3</volume>: <fpage>35</fpage>–<lpage>73</lpage>.</mixed-citation></ref><ref id="B100"><mixed-citation xmlns:xlink="http://www.w3.org/1999/xlink" xlink:type="simple"><person-group><name name-style="western"><surname>Martín</surname><given-names>CE</given-names></name></person-group> (<year>1904</year>) (“1903”) Le “<italic><tp:taxon-name><tp:taxon-name-part taxon-name-part-type="genus">Boletus</tp:taxon-name-part><tp:taxon-name-part taxon-name-part-type="species">subtomentosus</tp:taxon-name-part></tp:taxon-name></italic>” de la région Gènevoise, Matériaux pour la Flore Cryptogamique de la Suisse 2(1): 1–39.</mixed-citation></ref></ref-list></tp:taxon-treatment>
