# Supplementary material for: ﻿Morphological and molecular re-assessment of European and Levantine species of the genus Hortiboletus (Boletaceae)
Source: IMA Fungus. 2025 Jun 12;16:e144731. doi: 10.3897/imafungus.16.144731 (PMC12179652; doi:10.3897/imafungus.16.144731)
Supplement: XML Treatment for Hortiboletus hershenzoniae [file imafungus.16.144731-treatment5.xml]

<!DOCTYPE tp:taxon-treatment
  PUBLIC "-//TaxonX//DTD Taxonomic Treatment Publishing DTD v0 20100105//EN" "tax-treatment-NSO.dtd">
<tp:taxon-treatment xmlns:tp="http://www.plazi.org/taxpub"><tp:treatment-meta><kwd-group><label>Taxon classification</label><kwd>
              <named-content content-type="kingdom">Fungi</named-content>
            </kwd><kwd>
              <named-content content-type="order">Boletales</named-content>
            </kwd><kwd>
              <named-content content-type="family">Boletaceae</named-content>
            </kwd></kwd-group><mixed-citation publication-type="journal"><person-group><name><surname>Biketova</surname><given-names>Alona Yu.</given-names></name><name><surname>Svetasheva</surname><given-names>Tatyana Yu.</given-names></name><name><surname>Taylor</surname><given-names>Andy F. S.</given-names></name><name><surname>Simonini</surname><given-names>Giampaolo</given-names></name><name><surname>Gelardi</surname><given-names>Matteo</given-names></name><name><surname>Morozova</surname><given-names>Olga V.</given-names></name><name><surname>Polemis</surname><given-names>Elias</given-names></name><name><surname>Muñoz</surname><given-names>José A.</given-names></name><name><surname>Albert</surname><given-names>László</given-names></name><name><surname>Saitta</surname><given-names>Salvatore</given-names></name><name><surname>Wasser</surname><given-names>Solomon P.</given-names></name><name><surname>Nevo</surname><given-names>Eviatar</given-names></name><name><surname>Zervakis</surname><given-names>Georgios I.</given-names></name><name><surname>Vizzini</surname><given-names>Alfredo</given-names></name><name><surname>Dima</surname><given-names>Bálint</given-names></name></person-group><article-title>﻿Morphological and molecular re-assessment of European and Levantine species of the genus <italic><tp:taxon-name><tp:taxon-name-part taxon-name-part-type="genus" reg="Hortiboletus">Hortiboletus</tp:taxon-name-part></tp:taxon-name></italic> (<italic><tp:taxon-name><tp:taxon-name-part taxon-name-part-type="family">Boletaceae</tp:taxon-name-part></tp:taxon-name></italic>)</article-title><source>IMA Fungus</source><day>12</day><month>06</month><year>2025</year><volume>16</volume><pub-id pub-id-type="doi">10.3897/imafungus.16.144731</pub-id></mixed-citation></tp:treatment-meta><tp:nomenclature><label>﻿</label><tp:taxon-name>
            <object-id xmlns:xlink="http://www.w3.org/1999/xlink" content-type="arpha" xlink:type="simple">8E46EBF2-46B0-577C-92DE-839B7E71B820</object-id>
            <tp:taxon-name-part taxon-name-part-type="genus" reg="Hortiboletus">Hortiboletus</tp:taxon-name-part>
            <tp:taxon-name-part taxon-name-part-type="species" reg="hershenzoniae">hershenzoniae</tp:taxon-name-part>
            <object-id xmlns:xlink="http://www.w3.org/1999/xlink" content-type="mycobank" xlink:type="simple">MB847434</object-id>
          </tp:taxon-name><tp:taxon-authority>Biketova &amp; Wasser</tp:taxon-authority><tp:taxon-status xmlns:xlink="http://www.w3.org/1999/xlink" xlink:type="simple">sp. nov.</tp:taxon-status><xref ref-type="fig" rid="F2">Figs 3c, d</xref><xref ref-type="fig" rid="F7">, 8</xref><xref ref-type="fig" rid="F12">, 13</xref><xref ref-type="fig" rid="F13">, 14</xref><xref ref-type="fig" rid="F14">, 15</xref></tp:nomenclature><tp:treatment-sec sec-type="diagnosis" id="SECID0EIIHK"><title>Diagnosis.</title><p>
            Basidiomes pileate-stipitate, xerocomoid, epigeal, small to medium-small-sized. Young basidiomes usually have a red pileus and yellow stipe, but with age, the colour of the pileus can fade to various tints of brown or greyish-brown and the stipe surface develops a dark-red tint (red scales or fibrils on a yellow background). Pileus up to 10 cm in diam., dry, finely tomentose, sometimes alveolate-rugose or with small cracks. Tubes adnate to slightly decurrent, initially pale yellow to lemon yellow and becoming olivaceous-brown with age, slightly bluing when cut. Pores angular, uneven and denticulate in mature basidiomes, concolourous with tubes, only weakly bluing when bruised. Stipe up to 12 cm long, central or slightly off-centre, usually slender especially in young basidiomes, cylindrical, curved, somewhat tapering towards the base and slightly rooting. Context firm to soft in the pileus, fibrous and brittle in the stipe; pale yellow to lemon yellow, sometimes from pale pink to vinaceous underneath the pileus surface in old basidiomes, usually with minute dots of orange-red or vermilion-red pigment in the stipe base (sometimes dots are absent in young basidiomes); only erratically and slightly bluing when exposed to air. Basidiospores 11.4–13.9 × 6.0–6.6 µm, <abbrev xmlns:xlink="http://www.w3.org/1999/xlink" xlink:title="average quotient (length/width ratio)" id="ABBRID0EUIHK" xlink:type="simple">Qm</abbrev> = 2.02 ± 0.17, broadly elliptical to broadly fusiform, smooth. Pileipellis a palisadoderm, of long, parallel, smooth or sometimes encrusted hyphae; terminal elements 20.0–48.2 × 9.0–13.8 μm, mostly cylindrical and somewhat tapering towards the apex.</p><fig id="F12" position="float" orientation="portrait"><object-id xmlns:xlink="http://www.w3.org/1999/xlink" content-type="doi" xlink:type="simple">10.3897/imafungus.16.144731.figure13</object-id><object-id xmlns:xlink="http://www.w3.org/1999/xlink" content-type="arpha" xlink:type="simple">2FC1D9E2-C6A3-5A0D-8B72-A4ADB0758F14</object-id><label>Figure 13.</label><caption><p><italic><tp:taxon-name><tp:taxon-name-part taxon-name-part-type="genus" reg="Hortiboletus">Hortiboletus</tp:taxon-name-part><tp:taxon-name-part taxon-name-part-type="species" reg="hershenzoniae">hershenzoniae</tp:taxon-name-part></tp:taxon-name></italic> basidiomes: <bold>a, b</bold> holotype collection K-M001435594; <bold>c</bold> K-M001435695; <bold>d</bold> K-M001435706; <bold>e, f</bold> pileus surface of collections: <bold>e</bold> K-M001435695 and <bold>f</bold> K-M001435706. Scale bars: 2 mm. Photos: (<bold>a, b</bold>) R. Kuznetsov; (<bold>c–f</bold>) A. Yu. Biketova.</p></caption><graphic xmlns:xlink="http://www.w3.org/1999/xlink" xlink:href="imafungus-16-e144731-g013.jpg" position="float" orientation="portrait" xlink:type="simple" id="oo_1351691.jpg"><uri content-type="original_file" xlink:type="simple">https://binary.pensoft.net/fig/1351691</uri></graphic></fig></tp:treatment-sec><tp:treatment-sec sec-type="etymology" id="SECID0EJKHK"><title>Etymology.</title><p>Named in honour of the late Zehara Avizohar-Hershenzon, who was one of the pioneers of the mycological science and investigations of macrofungi in Israel.</p><fig id="F13" position="float" orientation="portrait"><object-id xmlns:xlink="http://www.w3.org/1999/xlink" content-type="doi" xlink:type="simple">10.3897/imafungus.16.144731.figure14</object-id><object-id xmlns:xlink="http://www.w3.org/1999/xlink" content-type="arpha" xlink:type="simple">6A0AF9F7-3EA9-51C9-8685-6E0B0D9D6A55</object-id><label>Figure 14.</label><caption><p>Details of macroscopical features of <italic><tp:taxon-name><tp:taxon-name-part taxon-name-part-type="genus" reg="Hortiboletus">H.</tp:taxon-name-part><tp:taxon-name-part taxon-name-part-type="species" reg="hershenzoniae">hershenzoniae</tp:taxon-name-part></tp:taxon-name></italic>: <bold>a</bold> uneven, denticulate hymenophoral surface of collection K-M001436710; <bold>b–d</bold> context of the stipe base: <bold>b</bold> without orange-red dots in a young basidiome (K-M001436710), <bold>c</bold> with sporadic orange-red dots in young basidiome (K-M001435695), and <bold>d</bold> collapsed and dispersed orange-red dots throughout the whole stipe base context of a mature basidiome (K-M001435695); <bold>e</bold> stipe surface with reddish fibrils on light-yellow ground in a brown-pileus basidiome of K-M001436710; <bold>f</bold> stipe surface with light-yellow ground in a red-pileus basidiome of K-M001435695. Scale bars: 2 mm (<bold>a</bold>, <bold>e, f</bold>); 1 mm (<bold>b–d</bold>). Photos: A. Yu. Biketova.</p></caption><graphic xmlns:xlink="http://www.w3.org/1999/xlink" xlink:href="imafungus-16-e144731-g014.jpg" position="float" orientation="portrait" xlink:type="simple" id="oo_1351692.jpg"><uri content-type="original_file" xlink:type="simple">https://binary.pensoft.net/fig/1351692</uri></graphic></fig></tp:treatment-sec><tp:treatment-sec sec-type="Holotype (MTB 10011371)" id="SECID0E1LHK"><title>Holotype (MTB 10011371).</title><p>ISRAEL • Sharon Plain: Zikhron Ya’akov, <named-content xmlns:xlink="http://www.w3.org/1999/xlink" content-type="dwc:verbatimCoordinates" xlink:type="simple"><named-content content-type="geo-json" specific-use="{&#34;type&#34;:&#34;Point&#34;,&#34;coordinates&#34;:[34.975833,32.574444]}" id="NCID0EDMHK" xlink:type="simple">32°34'28"N, 34°58'33"E</named-content></named-content>, under <italic><tp:taxon-name><tp:taxon-name-part taxon-name-part-type="genus" reg="Quercus">Quercus</tp:taxon-name-part><tp:taxon-name-part taxon-name-part-type="species" reg="calliprinos">calliprinos</tp:taxon-name-part></tp:taxon-name></italic>, 01.12.2012, leg. R. Kuznetsov, K-M001435594 (AB B12-071 – collector’s number), GenBank: <abbrev xmlns:xlink="http://www.w3.org/1999/xlink" xlink:title="nuclear ribosomal internal transcribed spacer" id="ABBRID0ETMHK" xlink:type="simple">ITS</abbrev>+<abbrev xmlns:xlink="http://www.w3.org/1999/xlink" xlink:title="nuclear large subunit ribosomal DNA" id="ABBRID0EXMHK" xlink:type="simple">LSU</abbrev> – <ext-link xmlns:xlink="http://www.w3.org/1999/xlink" xlink:href="PV030528" ext-link-type="gen" xlink:type="simple">PV030528</ext-link>, <italic><abbrev xmlns:xlink="http://www.w3.org/1999/xlink" xlink:title="translation elongation factor 1-α gene" id="ABBRID0EBNHK" xlink:type="simple">tef1-α</abbrev></italic> – <ext-link xmlns:xlink="http://www.w3.org/1999/xlink" xlink:href="PV088300" ext-link-type="gen" xlink:type="simple">PV088300</ext-link>, and <italic><abbrev xmlns:xlink="http://www.w3.org/1999/xlink" xlink:title="DNA-directed RNA polymerase II subunit 2 gene" id="ABBRID0ELNHK" xlink:type="simple">rpb2</abbrev></italic> – <ext-link xmlns:xlink="http://www.w3.org/1999/xlink" xlink:href="PV088311" ext-link-type="gen" xlink:type="simple">PV088311</ext-link>.</p><fig id="F14" position="float" orientation="portrait"><object-id xmlns:xlink="http://www.w3.org/1999/xlink" content-type="doi" xlink:type="simple">10.3897/imafungus.16.144731.figure15</object-id><object-id xmlns:xlink="http://www.w3.org/1999/xlink" content-type="arpha" xlink:type="simple">A5FB5608-D95F-51F5-8846-F16AB5C8D87B</object-id><label>Figure 15.</label><caption><p>Microscopical features of <italic><tp:taxon-name><tp:taxon-name-part taxon-name-part-type="genus" reg="Hortiboletus">H.</tp:taxon-name-part><tp:taxon-name-part taxon-name-part-type="species" reg="hershenzoniae">hershenzoniae</tp:taxon-name-part></tp:taxon-name></italic>: <bold>a</bold> basidiospores of collection K-M001435693 in L4; <bold>b</bold> basidia in Congo red, left collection K-M001435710, right – K-M001435695; <bold>c</bold> pileipellis in Congo red, left collection K-M001435693, centre – K-M001435686, right – K-M001435594 (holotype); <bold>d</bold> pleurocystidia in Congo red, from left to right collections K-M001435710, K-M001435695 – twice, and K-M001435710; <bold>e</bold> cheilocystidia in Congo red of K-M001435710. Scale bar: 10 μm. Photos: G. Simonini.</p></caption><graphic xmlns:xlink="http://www.w3.org/1999/xlink" xlink:href="imafungus-16-e144731-g015.jpg" position="float" orientation="portrait" xlink:type="simple" id="oo_1351693.jpg"><uri content-type="original_file" xlink:type="simple">https://binary.pensoft.net/fig/1351693</uri></graphic></fig></tp:treatment-sec><tp:treatment-sec sec-type="description" id="SECID0EWOHK"><title>Description.</title><p><bold><italic>Basidiomes</italic></bold> pileate-stipitate, xerocomoid, epigeal, small to medium-small-sized. Sometimes basidiomes grow fused together, forming one common pileus originating from two different stipes. <bold><italic>Ontogenetic development</italic></bold> gymnocarpic.</p><p><bold><italic>Pileus</italic></bold> 1.9–10 cm diam., initially nearly hemispherical, then convex, applanate to almost flattened, slightly depressed at centre, sometimes irregularly shaped, dry, finely tomentose, sometimes alveolate-rugose or with fine or coarse cracks especially in dry weather, with cream or yellowish (basidiomes with red pileus) or also vinaceous-red (basidiomes with brownish pileus) context in the cracks; pileus surface very variable in colour, initially with different tints of red (blood red, cherry red, rose red, vinaceous-red: <abbrev xmlns:xlink="http://www.w3.org/1999/xlink" xlink:title="Flora of British fungi: Colour identification chart" id="ABBRID0EZPHK" xlink:type="simple">BFF</abbrev> 41; <abbrev xmlns:xlink="http://www.w3.org/1999/xlink" xlink:title="The Online Auction Color Chart" id="ABBRID0E4PHK" xlink:type="simple">OAC</abbrev> 600–605, 607, 621–623) and then usually slowly fading to various tints of brown or greyish-brown and ochraceous (hazel, clay buff, sepia, milky coffee, cigar brown, greyish-ochraceous: <abbrev xmlns:xlink="http://www.w3.org/1999/xlink" xlink:title="Flora of British fungi: Colour identification chart" id="ABBRID0EBQHK" xlink:type="simple">BFF</abbrev> 16, 17, 26- 8, 32; <abbrev xmlns:xlink="http://www.w3.org/1999/xlink" xlink:title="The Online Auction Color Chart" id="ABBRID0EFQHK" xlink:type="simple">OAC</abbrev> 770, 771, 778, 736, 743, 745), especially in dry weather; cap margin slightly inrolled in young basidiomes and then straight, acute, sometimes obtuse gibbous-corrugate, somewhat (sometimes significantly) paler than the central part of the pileus in young basidiomes.</p><p><bold><italic>Tubes</italic></bold> up to 15 mm long, at first adnate, later emarginate or slightly decurrent with a tooth, initially straw yellow, lemon yellow or greenish-yellow (<abbrev xmlns:xlink="http://www.w3.org/1999/xlink" xlink:title="Flora of British fungi: Colour identification chart" id="ABBRID0EQQHK" xlink:type="simple">BFF</abbrev> 50, 54, 57, 64; <abbrev xmlns:xlink="http://www.w3.org/1999/xlink" xlink:title="The Online Auction Color Chart" id="ABBRID0EUQHK" xlink:type="simple">OAC</abbrev> 1, 3, 896, 897), later greenish-yellow, citrine olivaceous to olive brown (<abbrev xmlns:xlink="http://www.w3.org/1999/xlink" xlink:title="The Online Auction Color Chart" id="ABBRID0EYQHK" xlink:type="simple">OAC</abbrev> 801, 817, 832, 838, 894); slightly bluing when injured.</p><p><bold><italic>Pores</italic></bold> angular, uneven and denticulate in mature basidiomes, pale yellow, lemon or greenish-yellow (<abbrev xmlns:xlink="http://www.w3.org/1999/xlink" xlink:title="Flora of British fungi: Colour identification chart" id="ABBRID0EDRHK" xlink:type="simple">BFF</abbrev> 54, 57, 64; <abbrev xmlns:xlink="http://www.w3.org/1999/xlink" xlink:title="The Online Auction Color Chart" id="ABBRID0EHRHK" xlink:type="simple">OAC</abbrev> 3, 856, 894, 896, 897) in young basidiomes and citrine olivaceous to olive brown with rusty tint (<abbrev xmlns:xlink="http://www.w3.org/1999/xlink" xlink:title="The Online Auction Color Chart" id="ABBRID0ELRHK" xlink:type="simple">OAC</abbrev> 804, 848, 825, 839, 838, 785) with age, only weakly bluing when bruised.</p><p><bold><italic>Stipe</italic></bold> 4–11.5 × 0.7–3.7 cm, versiform, central or slightly off-centre, usually slender especially in young basidiomes, cylindrical, curved, somewhat tapering towards the base and slightly rooting, dry, initially smooth or slightly fibrillose and straw or lemon yellow throughout (<abbrev xmlns:xlink="http://www.w3.org/1999/xlink" xlink:title="Flora of British fungi: Colour identification chart" id="ABBRID0EWRHK" xlink:type="simple">BFF</abbrev> 50; <abbrev xmlns:xlink="http://www.w3.org/1999/xlink" xlink:title="The Online Auction Color Chart" id="ABBRID0E1RHK" xlink:type="simple">OAC</abbrev> 1, 3, 853, 855, 856, 898) in wet weather, then becoming ornamented with vinaceous-red and brownish-red scales or fibrils (<abbrev xmlns:xlink="http://www.w3.org/1999/xlink" xlink:title="Flora of British fungi: Colour identification chart" id="ABBRID0E5RHK" xlink:type="simple">BFF</abbrev> 17, 19, 20; <abbrev xmlns:xlink="http://www.w3.org/1999/xlink" xlink:title="The Online Auction Color Chart" id="ABBRID0ECSHK" xlink:type="simple">OAC</abbrev> 657, 635, 601, 602, 622) in the upper or middle part of the stipe and sometimes towards the base especially in dry conditions. <bold><italic>Basal mycelium</italic></bold> yellow or dirty yellow (<abbrev xmlns:xlink="http://www.w3.org/1999/xlink" xlink:title="The Online Auction Color Chart" id="ABBRID0EJSHK" xlink:type="simple">OAC</abbrev> 1, 3-5, 853, 856, 847).</p><p><bold><italic>Context</italic></bold> firm to soft in the pileus, fibrous and brittle in the stipe; pale yellow, sulphur yellow to lemon yellow (<abbrev xmlns:xlink="http://www.w3.org/1999/xlink" xlink:title="Flora of British fungi: Colour identification chart" id="ABBRID0EUSHK" xlink:type="simple">BFF</abbrev> 55; <abbrev xmlns:xlink="http://www.w3.org/1999/xlink" xlink:title="The Online Auction Color Chart" id="ABBRID0EYSHK" xlink:type="simple">OAC</abbrev> 1, 858), slowly fading on drying especially in the pileus, sometimes from pale pink to vinaceous (<abbrev xmlns:xlink="http://www.w3.org/1999/xlink" xlink:title="Flora of British fungi: Colour identification chart" id="ABBRID0E3SHK" xlink:type="simple">BFF</abbrev> 76, <abbrev xmlns:xlink="http://www.w3.org/1999/xlink" xlink:title="The Online Auction Color Chart" id="ABBRID0EATHK" xlink:type="simple">OAC</abbrev> 578, 599, 611) underneath the cuticle in old basidiomes, usually with minute dots of red-orange or orange-red (<abbrev xmlns:xlink="http://www.w3.org/1999/xlink" xlink:title="The Online Auction Color Chart" id="ABBRID0EETHK" xlink:type="simple">OAC</abbrev> 630, 649, 677) pigment in the stipe base that is mostly visible only under a stereomicroscope and sometimes absent in young basidiomes; sometimes only slightly bluing in the pileus and/or in the upper and middle part of the stipe (in wet weather) when exposed to air.</p><p><bold><italic>Spore print</italic></bold> olive brown (<abbrev xmlns:xlink="http://www.w3.org/1999/xlink" xlink:title="The Online Auction Color Chart" id="ABBRID0EPTHK" xlink:type="simple">OAC</abbrev> 831, 832).</p><p><bold><italic>Odour</italic></bold> inconspicuous. <bold><italic>Taste</italic></bold> mild.</p><p><bold><italic>Macrochemical spot-test reactions</italic></bold>: Melzer’s reagent: a weak fleeting-amyloid reaction on the hymenophoral trama and on the stipe and pileus context of fresh and dry basidiomes; 25% NH<sub>4</sub>OH: fading of pinkish pigment of the pileus context under cuticle; 10% FeSO<sub>4</sub>: olivaceous (<abbrev xmlns:xlink="http://www.w3.org/1999/xlink" xlink:title="Flora of British fungi: Colour identification chart" id="ABBRID0EIUHK" xlink:type="simple">BFF</abbrev> 62; <abbrev xmlns:xlink="http://www.w3.org/1999/xlink" xlink:title="The Online Auction Color Chart" id="ABBRID0EMUHK" xlink:type="simple">OAC</abbrev> 866, 868, 832, 882) to bluish-grey on the context in the stipe base and pale olivaceous (<abbrev xmlns:xlink="http://www.w3.org/1999/xlink" xlink:title="The Online Auction Color Chart" id="ABBRID0EQUHK" xlink:type="simple">OAC</abbrev> 850) to olivaceous-black (<abbrev xmlns:xlink="http://www.w3.org/1999/xlink" xlink:title="The Online Auction Color Chart" id="ABBRID0EUUHK" xlink:type="simple">OAC</abbrev> 36, 37) on the pileus context; 10% H<sub>2</sub>SO<sub>4</sub>: sienna to light yellow ochre and (<abbrev xmlns:xlink="http://www.w3.org/1999/xlink" xlink:title="The Online Auction Color Chart" id="ABBRID0E3UHK" xlink:type="simple">OAC</abbrev> 706, 707, 810–813) on pileus surface, yellow ochre (<abbrev xmlns:xlink="http://www.w3.org/1999/xlink" xlink:title="The Online Auction Color Chart" id="ABBRID0EAVHK" xlink:type="simple">OAC</abbrev> 810–812) on pores, and olive-ochraceus to yellow ochre (<abbrev xmlns:xlink="http://www.w3.org/1999/xlink" xlink:title="The Online Auction Color Chart" id="ABBRID0EEVHK" xlink:type="simple">OAC</abbrev> 803, 811, 818, 825) on the stipe context.</p><p><bold><italic>Basidiospores</italic></bold> [336/10/10] (10.8–)12.4 ± 0.9(–13.9) × (5.5–)6.2 ± 0.3(–6.6) µm, <abbrev xmlns:xlink="http://www.w3.org/1999/xlink" xlink:title="average quotient (length/width ratio)" id="ABBRID0EPVHK" xlink:type="simple">Qm</abbrev> = (1.90–)2.01 ± 0.08(–2.22), <abbrev xmlns:xlink="http://www.w3.org/1999/xlink" xlink:title="average spore volume" id="ABBRID0ETVHK" xlink:type="simple">Vm</abbrev> = 251 ± 40 µm<sup>3</sup>, broadly elliptical to broadly fusiform, smooth, with a weak suprahilar depression in profile, yellowish ochraceous, with 1–3 large guttules when mature. Basidia 28–42 × 9–13 μm, generally four-spored, clavate, hyaline to yellowish, guttulate, without basal clamp.</p><p><bold><italic>Basidia</italic></bold> [51/2/2] (32.5–)48.4 ± 8.2(–74.0) × (11.8–)14.2 ± 1.9(–19.5) μm, subclavate to clavate, predominantly 4-spored, sterigmata (2.5–)3.2 ± 1.7(–6.7) μm long, hyaline to yellowish in 5% <abbrev xmlns:xlink="http://www.w3.org/1999/xlink" xlink:title="5% potassium hydroxide" id="ABBRID0EAWHK" xlink:type="simple">KOH</abbrev> and containing concolourous oil guttules, without basal clamps; basidioles subcylindrical to faintly clavate, smaller than basidia.</p><p><bold><italic>Cheilocystidia</italic></bold> [11/2/2] (45.0–)52.7 ± 6.3(–65.0) × (8.2–)12.4 ± 2.9(–16.2) μm, slender, ventricose-fusiform, often with elongated neck, with rounded tip, smooth, mostly hyaline to pale yellowish, some with intracellular yellowish oil content, in water and 5% <abbrev xmlns:xlink="http://www.w3.org/1999/xlink" xlink:title="5% potassium hydroxide" id="ABBRID0ELWHK" xlink:type="simple">KOH</abbrev>. <bold><italic>Pleurocystidia</italic></bold> [30/2/2] (38.0–)56.5 ± 8.1(–70.0) × (10.0–)13.6 ± 2.2(–19.5) μm, slender, ventricose-fusiform, often with elongated neck, with rounded tip, smooth, mostly hyaline to pale yellowish, some with intracellular yellowish oil content, in water and 5% <abbrev xmlns:xlink="http://www.w3.org/1999/xlink" xlink:title="5% potassium hydroxide" id="ABBRID0ESWHK" xlink:type="simple">KOH</abbrev>. <bold><italic>Pseudocystidia</italic></bold> not observed.</p><p><bold><italic>Hymenophoral trama</italic></bold> bilaterally divergent, intermediate between the “<italic><tp:taxon-name><tp:taxon-name-part taxon-name-part-type="genus" reg="Phylloporus">Phylloporus</tp:taxon-name-part></tp:taxon-name></italic>-type” and the “<italic><tp:taxon-name><tp:taxon-name-part taxon-name-part-type="genus" reg="Boletus">Boletus</tp:taxon-name-part></tp:taxon-name></italic>-type”: lateral strata consisting of poorly divergent, tightly arranged, non-gelatinous hyphae almost touching each other, hyaline to very pale yellow in water and 5% <abbrev xmlns:xlink="http://www.w3.org/1999/xlink" xlink:title="5% potassium hydroxide" id="ABBRID0ETXHK" xlink:type="simple">KOH</abbrev>; mediostratum consisting of tightly adpressed, non-gelatinous, parallel running hyphae; in Congo red, the mediostratum is slightly darker than the lateral strata.</p><p><bold><italic>Pileipellis</italic></bold> a palisadoderm of long, parallel, septate, smooth or encrusted (by granular pigment) hyphae; terminal elements [322/10/10] (25.2–)32.6 ± 5.9(–44.2) × (7.3–)10.9 ± 2.1(–13.9) μm, <abbrev xmlns:xlink="http://www.w3.org/1999/xlink" xlink:title="average quotient (length/width ratio)" id="ABBRID0EHYHK" xlink:type="simple">Qm</abbrev> = (2.32–)3.03 ± 0.43(–3.61), encrusted, mostly cylindrical and somewhat tapering towards the apex, obtusely triangular, acorn-shaped.</p><p><bold><italic>Stipitipellis</italic></bold> consisting of slender, subparallel, smooth walled, round tip, pale-yellow in 5% <abbrev xmlns:xlink="http://www.w3.org/1999/xlink" xlink:title="5% potassium hydroxide" id="ABBRID0ESYHK" xlink:type="simple">KOH</abbrev> hyphae, (3.0–)3.5–4.5(–6.5) μm broad. Bundles of a <bold><italic>caulohymenium</italic></bold>, constituted of clavate <bold><italic>caulobasidioles</italic></bold> (23.0–)31.0–35.2(–42.5) × (8.0–)9.3–12.1(–14.5) μm, hyaline to pale yellow in 5% <abbrev xmlns:xlink="http://www.w3.org/1999/xlink" xlink:title="5% potassium hydroxide" id="ABBRID0E3YHK" xlink:type="simple">KOH</abbrev> are observed in the upper part of the stipe; fertile <bold><italic>caulobasidia</italic></bold> not observed. Confused, intermixed, sometimes ramified 4.4–6.0 μm hyphae from which caulobasidioles arise were observed, not constituting a true <bold><italic>lateral stratum</italic></bold>.</p><p><bold><italic>Stipe trama</italic></bold> consisting of parallel running, (5.5–)6.7–7.1(–8.0) μm broad, sometimes restricted to septa hyphae, hyaline in 5% <abbrev xmlns:xlink="http://www.w3.org/1999/xlink" xlink:title="5% potassium hydroxide" id="ABBRID0ENZHK" xlink:type="simple">KOH</abbrev>, inamyloid; infrequent, versiform thromboplerous hyphae are observed here and there.</p><p><bold><italic>Clamp connections</italic></bold> absent in all tissues.</p></tp:treatment-sec><tp:treatment-sec sec-type="ecology" id="SECID0EYZHK"><title>Ecology and phenology.</title><p>Solitary, in small groups, or caespitose, in Mediterranean thermophilous forests, growing with <italic><tp:taxon-name><tp:taxon-name-part taxon-name-part-type="genus" reg="Quercus">Quercus</tp:taxon-name-part><tp:taxon-name-part taxon-name-part-type="species" reg="calliprinos">calliprinos</tp:taxon-name-part></tp:taxon-name></italic> (<xref ref-type="bibr" rid="B160">Sleiman et al. (2021)</xref>, as <italic><tp:taxon-name><tp:taxon-name-part taxon-name-part-type="genus" reg="Hortiboletus">H.</tp:taxon-name-part><tp:taxon-name-part taxon-name-part-type="species" reg="engelii">engelii</tp:taxon-name-part></tp:taxon-name></italic>, GP; pers. observ., GP), possibly also with <italic><tp:taxon-name><tp:taxon-name-part taxon-name-part-type="genus" reg="Quercus">Q.</tp:taxon-name-part><tp:taxon-name-part taxon-name-part-type="species" reg="ithaburensis">ithaburensis</tp:taxon-name-part></tp:taxon-name></italic> on calcareous soil, common in its habitat. There are some molecularly unconfirmed data referring to a putative association with <italic><tp:taxon-name><tp:taxon-name-part taxon-name-part-type="genus" reg="Pinus">Pinus</tp:taxon-name-part><tp:taxon-name-part taxon-name-part-type="species" reg="halepensis">halepensis</tp:taxon-name-part></tp:taxon-name></italic>. The main fruiting period starts after the first prolonged and heavy rains and goes from late October to December, sometimes continuing until the last rains in April.</p></tp:treatment-sec><tp:treatment-sec sec-type="distribution" id="SECID0EO2HK"><title>Known distribution (see Fig. 5b).</title><p>So far known from Israel (this study, GP) and Lebanon (<xref ref-type="bibr" rid="B160">Sleiman et al. (2021)</xref>, as <italic><tp:taxon-name><tp:taxon-name-part taxon-name-part-type="genus" reg="Hortiboletus">H.</tp:taxon-name-part><tp:taxon-name-part taxon-name-part-type="species" reg="engelii">engelii</tp:taxon-name-part></tp:taxon-name></italic>, GP). It likely grows in other countries of the eastern Mediterranean region.</p></tp:treatment-sec><tp:treatment-sec sec-type="material" id="SECID0ED3HK"><title>Additional examined material.</title><p>ISRAEL • Carmel Mount: Mt. Carmel National Park, Nahal Oren valley, Henyon Ha’Agam, <named-content xmlns:xlink="http://www.w3.org/1999/xlink" content-type="dwc:verbatimCoordinates" xlink:type="simple"><named-content content-type="geo-json" specific-use="{&#34;type&#34;:&#34;Point&#34;,&#34;coordinates&#34;:[35.015278,32.723889]}" id="NCID0EM3HK" xlink:type="simple">32°43'26"N, 35°00'55"E</named-content></named-content>, 260 m, under <italic><tp:taxon-name><tp:taxon-name-part taxon-name-part-type="genus" reg="Quercus">Q.</tp:taxon-name-part><tp:taxon-name-part taxon-name-part-type="species" reg="calliprinos">calliprinos</tp:taxon-name-part></tp:taxon-name></italic>, four from young to mature basidiomes, 13.11.2012, leg. Y. Cherniavsky &amp; O. Godorova, det. A. Biketova, K-M001435678 (AB B12-024, GP); • the same locality, two aged basidiomes, 17.11.2012, leg. O. Godorova &amp; A. Biketova, det. A. Biketova, K-M001435686 (AB B12-046); • Mt. Carmel National Park, near the crossroad Damon, <named-content xmlns:xlink="http://www.w3.org/1999/xlink" content-type="dwc:verbatimCoordinates" xlink:type="simple"><named-content content-type="geo-json" specific-use="{&#34;type&#34;:&#34;Point&#34;,&#34;coordinates&#34;:[35.039444,32.734167]}" id="NCID0E63HK" xlink:type="simple">32°44'03"N, 35°02'22"E</named-content></named-content>, 505 m, under <italic><tp:taxon-name><tp:taxon-name-part taxon-name-part-type="genus" reg="Quercus">Q.</tp:taxon-name-part><tp:taxon-name-part taxon-name-part-type="species" reg="calliprinos">calliprinos</tp:taxon-name-part></tp:taxon-name></italic>, several from young to mature basidiomes, 30.10.2015, leg. S. Tam, Y. Gruntman, N. Bar, Y. Segal, T. Schlesinger, E. Baum, Y. Ingel &amp; A. Biketova, det. A. Biketova, K-M001436710 (AB B15-261; GP) and K-M001435695 (AB B15-263); • Dereh Nof HaCarmel, under <italic><tp:taxon-name><tp:taxon-name-part taxon-name-part-type="genus" reg="Quercus">Q.</tp:taxon-name-part><tp:taxon-name-part taxon-name-part-type="species" reg="calliprinos">calliprinos</tp:taxon-name-part></tp:taxon-name></italic>, two mature basidiomes, 20.11.2014, leg. Y. Cherniavsky, det. A. Biketova, K-M001435698 (AB B14-217, GP); • ibid., under <italic><tp:taxon-name><tp:taxon-name-part taxon-name-part-type="genus" reg="Quercus">Q.</tp:taxon-name-part><tp:taxon-name-part taxon-name-part-type="species" reg="calliprinos">calliprinos</tp:taxon-name-part></tp:taxon-name></italic>, 09.12.2014, three mature basidiomes (two infected by <tp:taxon-name><tp:taxon-name-part taxon-name-part-type="genus" reg="Hypomyces">Hypomyces</tp:taxon-name-part><tp:taxon-name-part taxon-name-part-type="uncertainty-rank">cf.</tp:taxon-name-part><tp:taxon-name-part taxon-name-part-type="species" reg="chrysospermus">chrysospermus</tp:taxon-name-part></tp:taxon-name>), leg. R. Kuznetsov, det. A. Biketova, K-M001435700 (AB B14-235); • Nesher, not far from the University of Haifa, near the road 672, close to the Cave, <named-content xmlns:xlink="http://www.w3.org/1999/xlink" content-type="dwc:verbatimCoordinates" xlink:type="simple"><named-content content-type="geo-json" specific-use="{&#34;type&#34;:&#34;Point&#34;,&#34;coordinates&#34;:[35.027667,32.756417]}" id="NCID0EV5HK" xlink:type="simple">32°45'23.1"N, 35°01'39.6"E</named-content></named-content>, under <italic><tp:taxon-name><tp:taxon-name-part taxon-name-part-type="genus" reg="Pistacia">Pistacia</tp:taxon-name-part><tp:taxon-name-part taxon-name-part-type="species" reg="lentiscus">lentiscus</tp:taxon-name-part></tp:taxon-name></italic> with <italic><tp:taxon-name><tp:taxon-name-part taxon-name-part-type="genus" reg="Pinus">P.</tp:taxon-name-part><tp:taxon-name-part taxon-name-part-type="species" reg="halepensis">halepensis</tp:taxon-name-part></tp:taxon-name></italic> in vicinity, one mature basidiome, 28.10.2015, leg. A. Biketova &amp; A. Berqi, det. A. Biketova, K-M001435702 (AB B15-252); • Lower Galilee: HaSolelim Forest Reserve, near the intersection of highway 77 and the road to Hoshaya, <named-content xmlns:xlink="http://www.w3.org/1999/xlink" content-type="dwc:verbatimCoordinates" xlink:type="simple"><named-content content-type="geo-json" specific-use="{&#34;type&#34;:&#34;Point&#34;,&#34;coordinates&#34;:[35.293889,32.768611]}" id="NCID0ET6HK" xlink:type="simple">32°46'07"N, 35°17'38"E</named-content></named-content>, in <italic><tp:taxon-name><tp:taxon-name-part taxon-name-part-type="genus" reg="Quercus">Q.</tp:taxon-name-part><tp:taxon-name-part taxon-name-part-type="species" reg="calliprinos">calliprinos</tp:taxon-name-part></tp:taxon-name></italic> and <italic><tp:taxon-name><tp:taxon-name-part taxon-name-part-type="genus" reg="Quercus">Q.</tp:taxon-name-part><tp:taxon-name-part taxon-name-part-type="species" reg="ithaburensis">ithaburensis</tp:taxon-name-part></tp:taxon-name></italic> forest, one to two mature basidiomes in each specimen, 14.12.2012, leg. Z. Shafranov &amp; A. Rotenberg, det. A. Biketova, K-M001435681 (AB B12-112), K-M001435683 (AB B12-113), K-M001435685 (AB B12-114), K-M001435687 (AB B12-117), and K-M001435689 (AB B12-118); • Sharon Plain: Zikhron Ya’akov, near Israel National Trail, <named-content xmlns:xlink="http://www.w3.org/1999/xlink" content-type="dwc:verbatimCoordinates" xlink:type="simple"><named-content content-type="geo-json" specific-use="{&#34;type&#34;:&#34;Point&#34;,&#34;coordinates&#34;:[34.975833,32.574722]}" id="NCID0ESAAM" xlink:type="simple">32°34'29"N, 34°58'33"E</named-content></named-content>, under <italic><tp:taxon-name><tp:taxon-name-part taxon-name-part-type="genus" reg="Quercus">Q.</tp:taxon-name-part><tp:taxon-name-part taxon-name-part-type="species" reg="calliprinos">calliprinos</tp:taxon-name-part></tp:taxon-name></italic>, one mature basidiome (infected by <tp:taxon-name><tp:taxon-name-part taxon-name-part-type="genus" reg="Hypomyces">Hypomyces</tp:taxon-name-part><tp:taxon-name-part taxon-name-part-type="uncertainty-rank">cf.</tp:taxon-name-part><tp:taxon-name-part taxon-name-part-type="species" reg="chrysospermus">chrysospermus</tp:taxon-name-part></tp:taxon-name>), 20.11.2014, leg. R. Kuznetsov, det. A. Biketova, K-M001435704 (AB B14-218, GP); • ibid., <named-content xmlns:xlink="http://www.w3.org/1999/xlink" content-type="dwc:verbatimCoordinates" xlink:type="simple"><named-content content-type="geo-json" specific-use="{&#34;type&#34;:&#34;Point&#34;,&#34;coordinates&#34;:[34.975889,32.574583]}" id="NCID0ESBAM" xlink:type="simple">32°34'28.5"N, 34°58'33.2"E</named-content></named-content>, under <italic><tp:taxon-name><tp:taxon-name-part taxon-name-part-type="genus" reg="Quercus">Q.</tp:taxon-name-part><tp:taxon-name-part taxon-name-part-type="species" reg="calliprinos">calliprinos</tp:taxon-name-part></tp:taxon-name></italic> and <italic><tp:taxon-name><tp:taxon-name-part taxon-name-part-type="genus" reg="Quercus">Q.</tp:taxon-name-part><tp:taxon-name-part taxon-name-part-type="species" reg="ithaburensis">ithaburensis</tp:taxon-name-part></tp:taxon-name></italic>, two mature basidiomes (one infected by <tp:taxon-name><tp:taxon-name-part taxon-name-part-type="genus" reg="Hypomyces">Hypomyces</tp:taxon-name-part><tp:taxon-name-part taxon-name-part-type="uncertainty-rank">cf.</tp:taxon-name-part><tp:taxon-name-part taxon-name-part-type="species" reg="chrysospermus">chrysospermus</tp:taxon-name-part></tp:taxon-name>), 07.04.2014, leg. R. Kuznetsov, det. A. Biketova, K-M001435703 (AB B14-189); • ibid., <named-content xmlns:xlink="http://www.w3.org/1999/xlink" content-type="dwc:verbatimCoordinates" xlink:type="simple"><named-content content-type="geo-json" specific-use="{&#34;type&#34;:&#34;Point&#34;,&#34;coordinates&#34;:[34.974139,32.570278]}" id="NCID0E4CAM" xlink:type="simple">32°34'13.0"N, 34°58'26.9"E</named-content></named-content>, under <italic><tp:taxon-name><tp:taxon-name-part taxon-name-part-type="genus" reg="Quercus">Q.</tp:taxon-name-part><tp:taxon-name-part taxon-name-part-type="species" reg="calliprinos">calliprinos</tp:taxon-name-part></tp:taxon-name></italic>, one mature basidiome, 05.12.2014, leg. R. Kuznetsov, det. A. Biketova, K-M001435708 (AB B14-228, GP); • Zikhron Ya’akov, near Israel National Trail, near the ravine, <named-content xmlns:xlink="http://www.w3.org/1999/xlink" content-type="dwc:verbatimCoordinates" xlink:type="simple"><named-content content-type="geo-json" specific-use="{&#34;type&#34;:&#34;Point&#34;,&#34;coordinates&#34;:[34.975667,32.574806]}" id="NCID0EQDAM" xlink:type="simple">32°34'29.3"N, 34°58'32.4"E</named-content></named-content>, under <italic><tp:taxon-name><tp:taxon-name-part taxon-name-part-type="genus" reg="Quercus">Q.</tp:taxon-name-part><tp:taxon-name-part taxon-name-part-type="species" reg="calliprinos">calliprinos</tp:taxon-name-part></tp:taxon-name></italic>, 05.12.2014, leg. R. Kuznetsov, det. A. Biketova, K-M001435706 (AB B14-227, GP, one mature and one aged basidiome) and K-M001435707 (AB B14-229, two mature basidiomes), respectively; • Zikhron Ya’akov, Ramat Menashe, near Israel National Trail, one immature basidiome, under <italic><tp:taxon-name><tp:taxon-name-part taxon-name-part-type="genus" reg="Quercus">Q.</tp:taxon-name-part><tp:taxon-name-part taxon-name-part-type="species" reg="calliprinos">calliprinos</tp:taxon-name-part></tp:taxon-name></italic> and <italic><tp:taxon-name><tp:taxon-name-part taxon-name-part-type="genus" reg="Quercus">Q.</tp:taxon-name-part><tp:taxon-name-part taxon-name-part-type="species" reg="ithaburensis">ithaburensis</tp:taxon-name-part></tp:taxon-name></italic>, one very young basidiome, 10.01.2014, leg. R. Kuznetsov, det. A. Biketova, K-M001435696 (AB B14-238); • the forest near Zikhron Ya’akov, under <italic><tp:taxon-name><tp:taxon-name-part taxon-name-part-type="genus" reg="Quercus">Q.</tp:taxon-name-part><tp:taxon-name-part taxon-name-part-type="species" reg="calliprinos">calliprinos</tp:taxon-name-part></tp:taxon-name></italic>, four young to mature basidiomes, 22.04.2015, leg. R. Kuznetsov &amp; Y. Cherniavsky, det. A. Biketova, K-M001435710 (AB B15-248; GP); • Upper Galilee: Goren Park, <named-content xmlns:xlink="http://www.w3.org/1999/xlink" content-type="dwc:verbatimCoordinates" xlink:type="simple"><named-content content-type="geo-json" specific-use="{&#34;type&#34;:&#34;Point&#34;,&#34;coordinates&#34;:[35.230000,33.056111]}" id="NCID0EEFAM" xlink:type="simple">33°03'22"N, 35°13'48"E</named-content></named-content>, under <italic><tp:taxon-name><tp:taxon-name-part taxon-name-part-type="genus" reg="Quercus">Q.</tp:taxon-name-part><tp:taxon-name-part taxon-name-part-type="species" reg="calliprinos">calliprinos</tp:taxon-name-part></tp:taxon-name></italic>, two mature basidiomes, 01.12.2012, leg. Z. Shafranov, det. A. Biketova, K-M001435693 (AB B12-067); • ibid., under <italic><tp:taxon-name><tp:taxon-name-part taxon-name-part-type="genus" reg="Quercus">Quercus</tp:taxon-name-part></tp:taxon-name></italic> sp., one mature basidiome, 11.12.2014, leg. B. Gal, det. A. Biketova, K-M001435692 (AB B14-237); • Hanita Forest, <named-content xmlns:xlink="http://www.w3.org/1999/xlink" content-type="dwc:verbatimCoordinates" xlink:type="simple"><named-content content-type="geo-json" specific-use="{&#34;type&#34;:&#34;Point&#34;,&#34;coordinates&#34;:[35.165833,33.078889]}" id="NCID0E5FAM" xlink:type="simple">33°04'44"N, 35°09'57"E</named-content></named-content>, 160 m, under <italic><tp:taxon-name><tp:taxon-name-part taxon-name-part-type="genus" reg="Quercus">Q.</tp:taxon-name-part><tp:taxon-name-part taxon-name-part-type="species" reg="calliprinos">calliprinos</tp:taxon-name-part></tp:taxon-name></italic>, five mature to old basidiomes,18.05.2013, leg. Z. Shafranov, det. A. Biketova, K-M001435701 (AB B13-153); • Shomera, <named-content xmlns:xlink="http://www.w3.org/1999/xlink" content-type="dwc:verbatimCoordinates" xlink:type="simple"><named-content content-type="geo-json" specific-use="{&#34;type&#34;:&#34;Point&#34;,&#34;coordinates&#34;:[35.279250,33.079750]}" id="NCID0ERGAM" xlink:type="simple">33°04'47.1"N, 35°16'45.3"E</named-content></named-content>, under <italic><tp:taxon-name><tp:taxon-name-part taxon-name-part-type="genus" reg="Quercus">Q.</tp:taxon-name-part><tp:taxon-name-part taxon-name-part-type="species" reg="calliprinos">calliprinos</tp:taxon-name-part></tp:taxon-name></italic>, near <italic><tp:taxon-name><tp:taxon-name-part taxon-name-part-type="genus" reg="Pistacia">P.</tp:taxon-name-part><tp:taxon-name-part taxon-name-part-type="species" reg="lentiscus">lentiscus</tp:taxon-name-part></tp:taxon-name></italic> and <italic><tp:taxon-name><tp:taxon-name-part taxon-name-part-type="genus" reg="Laurus">Laurus</tp:taxon-name-part><tp:taxon-name-part taxon-name-part-type="species" reg="nobilis">nobilis</tp:taxon-name-part></tp:taxon-name></italic>, one mature basidiome and two primordia, 26.10.2015, leg. Y. Segal, det. A. Biketova, K-M001435699 (AB B15-260, GP).</p></tp:treatment-sec><tp:treatment-sec sec-type="notes" id="SECID0EXHAM"><title>Notes.</title><p>In the present study, a new species, <italic><tp:taxon-name><tp:taxon-name-part taxon-name-part-type="genus" reg="Hortiboletus">H.</tp:taxon-name-part><tp:taxon-name-part taxon-name-part-type="species" reg="hershenzoniae">hershenzoniae</tp:taxon-name-part></tp:taxon-name></italic> is described. It is very similar to <italic><tp:taxon-name><tp:taxon-name-part taxon-name-part-type="genus" reg="Hortiboletus">H.</tp:taxon-name-part><tp:taxon-name-part taxon-name-part-type="species" reg="engelii">engelii</tp:taxon-name-part></tp:taxon-name></italic> and <italic><tp:taxon-name><tp:taxon-name-part taxon-name-part-type="genus" reg="Hortiboletus">H.</tp:taxon-name-part><tp:taxon-name-part taxon-name-part-type="species" reg="rubellus">rubellus</tp:taxon-name-part></tp:taxon-name></italic>, but well distinguished from them based on morphology, phylogeny (Fig. <xref ref-type="fig" rid="F15">1</xref>), ecology, and distribution (Figs <xref ref-type="fig" rid="F3">4</xref>, <xref ref-type="fig" rid="F4">5</xref>). Basidiomes of these three species are very variable in colour. Young specimens of <italic><tp:taxon-name><tp:taxon-name-part taxon-name-part-type="genus" reg="Hortiboletus">H.</tp:taxon-name-part><tp:taxon-name-part taxon-name-part-type="species" reg="hershenzoniae">hershenzoniae</tp:taxon-name-part></tp:taxon-name></italic> usually have a red pileus and yellow stipe, but with age, especially in dry conditions, the colour of the pileus usually fades to various tints of brown or greyish-brown and the stipe surface develops a dark-red tint (red scales or fibrils). Such transition of red pigments causes a high chromatic variation, which is also a common feature in <italic><tp:taxon-name><tp:taxon-name-part taxon-name-part-type="genus" reg="Hortiboletus">H.</tp:taxon-name-part><tp:taxon-name-part taxon-name-part-type="species" reg="engelii">engelii</tp:taxon-name-part></tp:taxon-name></italic>. We can call this phenomenon “migration of red pigments from the pileus surface to the stipe surface”. In contrast, <italic><tp:taxon-name><tp:taxon-name-part taxon-name-part-type="genus" reg="Hortiboletus">H.</tp:taxon-name-part><tp:taxon-name-part taxon-name-part-type="species" reg="rubellus">rubellus</tp:taxon-name-part></tp:taxon-name></italic> usually has a red-coloured stipe surface even in young basidiomes with red pileus, which is not observed in the specimens of <italic><tp:taxon-name><tp:taxon-name-part taxon-name-part-type="genus" reg="Hortiboletus">H.</tp:taxon-name-part><tp:taxon-name-part taxon-name-part-type="species" reg="hershenzoniae">hershenzoniae</tp:taxon-name-part></tp:taxon-name></italic>. <italic><tp:taxon-name><tp:taxon-name-part taxon-name-part-type="genus" reg="Hortiboletus">Hortiboletus</tp:taxon-name-part><tp:taxon-name-part taxon-name-part-type="species" reg="hershenzoniae">hershenzoniae</tp:taxon-name-part></tp:taxon-name></italic> has orange-red or vermilion-red dots in the context of the stipe base, but they are mostly visible only under a stereomicroscope or are totally absent in young basidiomes (see Figs <xref ref-type="fig" rid="F12">13b</xref>, <xref ref-type="fig" rid="F13">14b–d</xref>), unlike the clearly visible vermilion-red dots of <italic><tp:taxon-name><tp:taxon-name-part taxon-name-part-type="genus" reg="Hortiboletus">H.</tp:taxon-name-part><tp:taxon-name-part taxon-name-part-type="species" reg="engelii">engelii</tp:taxon-name-part></tp:taxon-name></italic> and <italic><tp:taxon-name><tp:taxon-name-part taxon-name-part-type="genus" reg="Hortiboletus">H.</tp:taxon-name-part><tp:taxon-name-part taxon-name-part-type="species" reg="rubellus">rubellus</tp:taxon-name-part></tp:taxon-name></italic> (see Figs <xref ref-type="fig" rid="F5">6h</xref>, <xref ref-type="fig" rid="F10">11h</xref>) (<xref ref-type="bibr" rid="B48">Engel et al. 1996</xref>; <xref ref-type="bibr" rid="B169">Taylor et al. 2002</xref>; <xref ref-type="bibr" rid="B65">Hills 2008</xref>; <xref ref-type="bibr" rid="B107">Muñoz et al. 2008</xref>).</p><p>The basidiospores of <italic><tp:taxon-name><tp:taxon-name-part taxon-name-part-type="genus" reg="Hortiboletus">H.</tp:taxon-name-part><tp:taxon-name-part taxon-name-part-type="species" reg="hershenzoniae">hershenzoniae</tp:taxon-name-part></tp:taxon-name></italic> are significantly broader (average width 6.2 μm, <abbrev xmlns:xlink="http://www.w3.org/1999/xlink" xlink:title="average quotient (length/width ratio)" id="ABBRID0EKNAM" xlink:type="simple">Qm</abbrev> = 2.01) than those of <italic><tp:taxon-name><tp:taxon-name-part taxon-name-part-type="genus" reg="Hortiboletus">H.</tp:taxon-name-part><tp:taxon-name-part taxon-name-part-type="species" reg="engelii">engelii</tp:taxon-name-part></tp:taxon-name></italic> (average width 5.1 μm, <abbrev xmlns:xlink="http://www.w3.org/1999/xlink" xlink:title="average quotient (length/width ratio)" id="ABBRID0EZNAM" xlink:type="simple">Qm</abbrev> = 2.35), <italic><tp:taxon-name><tp:taxon-name-part taxon-name-part-type="genus" reg="Hortiboletus">H.</tp:taxon-name-part><tp:taxon-name-part taxon-name-part-type="species" reg="rubellus">rubellus</tp:taxon-name-part></tp:taxon-name></italic> (average width 5.0 μm, <abbrev xmlns:xlink="http://www.w3.org/1999/xlink" xlink:title="average quotient (length/width ratio)" id="ABBRID0EIOAM" xlink:type="simple">Qm</abbrev> = 2.31), and <italic><tp:taxon-name><tp:taxon-name-part taxon-name-part-type="genus" reg="Hortiboletus">H.</tp:taxon-name-part><tp:taxon-name-part taxon-name-part-type="species" reg="bubalinus">bubalinus</tp:taxon-name-part></tp:taxon-name></italic> (average width 4.8 μm, <abbrev xmlns:xlink="http://www.w3.org/1999/xlink" xlink:title="average quotient (length/width ratio)" id="ABBRID0EXOAM" xlink:type="simple">Qm</abbrev> = 2.46) (Fig. <xref ref-type="fig" rid="F7">8a</xref>). Terminal elements of the pileipellis are encrusted, mainly cylindrical, somewhat tapering towards the apex, and sometimes obtusely triangular. Their size and shape are more similar to those of <italic><tp:taxon-name><tp:taxon-name-part taxon-name-part-type="genus" reg="Hortiboletus">H.</tp:taxon-name-part><tp:taxon-name-part taxon-name-part-type="species" reg="engelii">engelii</tp:taxon-name-part></tp:taxon-name></italic> (Fig. <xref ref-type="fig" rid="F7">8b</xref>). The current phylogenetic analysis shows that <italic><tp:taxon-name><tp:taxon-name-part taxon-name-part-type="genus" reg="Hortiboletus">H.</tp:taxon-name-part><tp:taxon-name-part taxon-name-part-type="species" reg="hershenzoniae">hershenzoniae</tp:taxon-name-part></tp:taxon-name></italic> clusters in a strongly-supported clade in our multilocus analysis (<abbrev xmlns:xlink="http://www.w3.org/1999/xlink" xlink:title="bootstrap support" id="ABBRID0ECQAM" xlink:type="simple">BS</abbrev> = 91; <abbrev xmlns:xlink="http://www.w3.org/1999/xlink" xlink:title="posterior probability" id="ABBRID0EGQAM" xlink:type="simple">PP</abbrev> = 1.00) and it is closely related to <italic><tp:taxon-name><tp:taxon-name-part taxon-name-part-type="genus" reg="Hortiboletus">H.</tp:taxon-name-part><tp:taxon-name-part taxon-name-part-type="species" reg="engelii">engelii</tp:taxon-name-part></tp:taxon-name></italic> (see above and Fig. <xref ref-type="fig" rid="F15">1</xref>). <xref ref-type="bibr" rid="B160">Sleiman et al. (2021)</xref> reported this species in Lebanon under the name <italic><tp:taxon-name><tp:taxon-name-part taxon-name-part-type="genus" reg="Hortiboletus">H.</tp:taxon-name-part><tp:taxon-name-part taxon-name-part-type="species" reg="engelii">engelii</tp:taxon-name-part></tp:taxon-name></italic> (T1-1). Based on a BLASTn analysis of the <abbrev xmlns:xlink="http://www.w3.org/1999/xlink" xlink:title="nuclear ribosomal internal transcribed spacer" id="ABBRID0EIRAM" xlink:type="simple">ITS</abbrev> sequence <ext-link xmlns:xlink="http://www.w3.org/1999/xlink" xlink:href="MZ088076" ext-link-type="gen" xlink:type="simple">MZ088076</ext-link> with those of our Israeli specimens (99.6–99.9% similarity), as well as on the current phylogenetic reconstruction, the Lebanese specimen unequivocally belongs to <italic><tp:taxon-name><tp:taxon-name-part taxon-name-part-type="genus" reg="Hortiboletus">H.</tp:taxon-name-part><tp:taxon-name-part taxon-name-part-type="species" reg="hershenzoniae">hershenzoniae</tp:taxon-name-part></tp:taxon-name></italic>.</p><sec sec-type="﻿Key to the European and Levantine species of Hortiboletus" id="SECID0E3RAM"><title>﻿Key to the European and Levantine species of <italic><tp:taxon-name><tp:taxon-name-part taxon-name-part-type="genus" reg="Hortiboletus">Hortiboletus</tp:taxon-name-part></tp:taxon-name></italic></title><table-wrap content-type="key" position="anchor" orientation="portrait"><table id="TID0EBFAI" rules="all"><tbody><tr><td rowspan="1" colspan="1">1</td><td rowspan="1" colspan="1">Pileus variable in colour, often showing a paler, faded marginal zone; context in the pileus and upper part of the stipe usually turning intensely blue when cut and often contrasting with an innate flesh pink hue underneath pileus surface; orange-red dots in stipe base context usually absent, if present sporadic, never abundant; basidiospores with an average length/width ratio <abbrev xmlns:xlink="http://www.w3.org/1999/xlink" xlink:title="average quotient (length/width ratio)" id="ABBRID0EXSAM" xlink:type="simple">Qm</abbrev> ≥ 2.5; pileipellis terminal (20.6–36.8 × 10.1–16.3 μm, <abbrev xmlns:xlink="http://www.w3.org/1999/xlink" xlink:title="average quotient (length/width ratio)" id="ABBRID0E2SAM" xlink:type="simple">Qm</abbrev> = 2.31 ± 0.66) and subterminal elements rather short and swollen, moderately to strongly encrusted</td><td rowspan="1" colspan="1">
                      <bold>
                        <italic>
                          <tp:taxon-name><tp:taxon-name-part taxon-name-part-type="genus" reg="Hortiboletus">H.</tp:taxon-name-part><tp:taxon-name-part taxon-name-part-type="species" reg="bubalinus">bubalinus</tp:taxon-name-part></tp:taxon-name>
                        </italic>
                      </bold>
                    </td></tr><tr><td rowspan="1" colspan="1">–(2)</td><td rowspan="1" colspan="1">Pileus variable in colour, but pigments usually distributed evenly on the surface; context in the pileus and upper part of the stipe turning blue or nearly unchanging when cut, without (or only occasionally) with an innate flesh-pink hue underneath pileus surface; orange-red dots in stipe base context evident and abundant; basidiospores with an average length/width ratio <abbrev xmlns:xlink="http://www.w3.org/1999/xlink" xlink:title="average quotient (length/width ratio)" id="ABBRID0ECUAM" xlink:type="simple">Qm</abbrev> &lt; 2.4; pileipellis terminal elements mainly cylindrical or cystidioid</td><td rowspan="1" colspan="1">
                      <bold>2</bold>
                    </td></tr><tr><td rowspan="1" colspan="1">2</td><td rowspan="1" colspan="1">Pileus and at least the lower half of stipe surface bright red in young specimens, retaining this tint over time or fading when mature; pileipellis terminal elements in mature specimens generally smooth</td><td rowspan="1" colspan="1">
                      <bold>
                        <italic>
                          <tp:taxon-name><tp:taxon-name-part taxon-name-part-type="genus" reg="Hortiboletus">H.</tp:taxon-name-part><tp:taxon-name-part taxon-name-part-type="species" reg="rubellus">rubellus</tp:taxon-name-part></tp:taxon-name>
                        </italic>
                      </bold>
                    </td></tr><tr><td rowspan="1" colspan="1">–(3)</td><td rowspan="1" colspan="1">Pileus and stipe surface never red simultaneously; stipe never red at the base, but sometimes becoming reddish in the upper part at maturity; pileipellis terminal elements in mature specimens weakly to prominently encrusted</td><td rowspan="1" colspan="1">
                      <bold>3</bold>
                    </td></tr><tr><td rowspan="1" colspan="1">3</td><td rowspan="1" colspan="1">Basidiospores with an average length/width ratio higher than 2.2; if lower or equal, then average width lower than 6.0 μm; widely distributed in Europe and also occurring in Pakistan and the USA</td><td rowspan="1" colspan="1">
                      <bold>
                        <italic>
                          <tp:taxon-name><tp:taxon-name-part taxon-name-part-type="genus" reg="Hortiboletus">H.</tp:taxon-name-part><tp:taxon-name-part taxon-name-part-type="species" reg="engelii">engelii</tp:taxon-name-part></tp:taxon-name>
                        </italic>
                      </bold>
                    </td></tr><tr><td rowspan="1" colspan="1">–</td><td rowspan="1" colspan="1">Basidiospores with an average length/width ratio lower than or equal to 2.2; growing in association with thermophilic oaks (<italic><tp:taxon-name><tp:taxon-name-part taxon-name-part-type="genus" reg="Quercus">Quercus</tp:taxon-name-part><tp:taxon-name-part taxon-name-part-type="species" reg="calliprinos">calliprinos</tp:taxon-name-part></tp:taxon-name></italic>, <italic><tp:taxon-name><tp:taxon-name-part taxon-name-part-type="genus" reg="Quercus">Q.</tp:taxon-name-part><tp:taxon-name-part taxon-name-part-type="species" reg="ithaburensis">ithaburensis</tp:taxon-name-part></tp:taxon-name></italic>) in the Mediterranean area; presently known only from Israel and Lebanon</td><td rowspan="1" colspan="1">
                      <bold>
                        <italic>
                          <tp:taxon-name><tp:taxon-name-part taxon-name-part-type="genus" reg="Hortiboletus">H.</tp:taxon-name-part><tp:taxon-name-part taxon-name-part-type="species" reg="hershenzoniae">hershenzoniae</tp:taxon-name-part></tp:taxon-name>
                        </italic>
                      </bold>
                    </td></tr></tbody></table></table-wrap></sec><sec sec-type="﻿Extralimital taxa" id="SECID0EZYAM"><title>﻿Extralimital taxa</title><p>Species presented in this section are from North America and their study was not included in the main tasks of our current research.</p></sec></tp:treatment-sec><tp:treatment-sec><!--Section generated to contain objects referenced in tp:taxon-treatment.--><fig id="F2" position="float" orientation="portrait"><object-id xmlns:xlink="http://www.w3.org/1999/xlink" content-type="doi" xlink:type="simple">10.3897/imafungus.16.144731.figure3</object-id><object-id xmlns:xlink="http://www.w3.org/1999/xlink" content-type="arpha" xlink:type="simple">1361B6CC-2A1E-592E-BE75-0E1C767A3D78</object-id><label>Figure 3.</label><caption><p>Scanning electron micrographs of <italic><tp:taxon-name><tp:taxon-name-part taxon-name-part-type="genus" reg="Hortiboletus">Hortiboletus</tp:taxon-name-part></tp:taxon-name></italic> basidiospores: <bold>a</bold><italic><tp:taxon-name><tp:taxon-name-part taxon-name-part-type="genus" reg="Hortiboletus">H.</tp:taxon-name-part><tp:taxon-name-part taxon-name-part-type="species" reg="rubellus">rubellus</tp:taxon-name-part></tp:taxon-name></italic> (MCVE31743, epitype); <bold>b</bold><italic><tp:taxon-name><tp:taxon-name-part taxon-name-part-type="genus" reg="Hortiboletus">H.</tp:taxon-name-part><tp:taxon-name-part taxon-name-part-type="species" reg="engelii">engelii</tp:taxon-name-part></tp:taxon-name></italic> (K-M000170238); <bold>c, d</bold><italic><tp:taxon-name><tp:taxon-name-part taxon-name-part-type="genus" reg="Hortiboletus">H.</tp:taxon-name-part><tp:taxon-name-part taxon-name-part-type="species" reg="hershenzoniae">hershenzoniae</tp:taxon-name-part></tp:taxon-name></italic> (K-M001435594, holotype). Photos: (<bold>a</bold>) A. Yu. Biketova and Y. Pollak; (<bold>b</bold>) A. Yu. Biketova and B. Dobrić; (<bold>c, d</bold>) A. Yu. Biketova and M. Kalina.</p></caption><graphic xmlns:xlink="http://www.w3.org/1999/xlink" xlink:href="imafungus-16-e144731-g003.jpg" position="float" orientation="portrait" xlink:type="simple" id="oo_1351681.jpg"><uri content-type="original_file" xlink:type="simple">https://binary.pensoft.net/fig/1351681</uri></graphic></fig><fig id="F7" position="float" orientation="portrait"><object-id xmlns:xlink="http://www.w3.org/1999/xlink" content-type="doi" xlink:type="simple">10.3897/imafungus.16.144731.figure8</object-id><object-id xmlns:xlink="http://www.w3.org/1999/xlink" content-type="arpha" xlink:type="simple">DCF27798-3A11-51EB-BFEE-49126902A3A1</object-id><label>Figure 8.</label><caption><p>Size distributions of <bold>a</bold> spores and <bold>b</bold> terminal cells of pileipellis in <italic><tp:taxon-name><tp:taxon-name-part taxon-name-part-type="genus" reg="Hortiboletus">Hortiboletus</tp:taxon-name-part></tp:taxon-name></italic> using the “isoprobability ellipse” method. The distributions of average spore sizes in collections are shown with one standard deviation.</p></caption><graphic xmlns:xlink="http://www.w3.org/1999/xlink" xlink:href="imafungus-16-e144731-g008.jpg" position="float" orientation="portrait" xlink:type="simple" id="oo_1351686.jpg"><uri content-type="original_file" xlink:type="simple">https://binary.pensoft.net/fig/1351686</uri></graphic></fig><fig id="F15" position="float" orientation="portrait"><object-id xmlns:xlink="http://www.w3.org/1999/xlink" content-type="doi" xlink:type="simple">10.3897/imafungus.16.144731.figure1</object-id><object-id xmlns:xlink="http://www.w3.org/1999/xlink" content-type="arpha" xlink:type="simple">4317758C-D961-5DF8-8571-A1B27B84F25B</object-id><label>Figure 1.</label><caption><p><abbrev xmlns:xlink="http://www.w3.org/1999/xlink" xlink:title="Maximum Likelihood" id="ABBRID0EZRBG" xlink:type="simple">ML</abbrev> phylogenetic tree of <italic><tp:taxon-name><tp:taxon-name-part taxon-name-part-type="genus" reg="Hortiboletus">Hortiboletus</tp:taxon-name-part></tp:taxon-name></italic> generated from a multilocus (<abbrev xmlns:xlink="http://www.w3.org/1999/xlink" xlink:title="nuclear ribosomal internal transcribed spacer" id="ABBRID0EESBG" xlink:type="simple">ITS</abbrev> + <abbrev xmlns:xlink="http://www.w3.org/1999/xlink" xlink:title="nuclear large subunit ribosomal DNA" id="ABBRID0EISBG" xlink:type="simple">LSU</abbrev> + <italic>tef1</italic>-<italic>a</italic> + <italic><abbrev xmlns:xlink="http://www.w3.org/1999/xlink" xlink:title="DNA-directed RNA polymerase II subunit 2 gene" id="ABBRID0ERSBG" xlink:type="simple">rpb2</abbrev></italic>) dataset. <abbrev xmlns:xlink="http://www.w3.org/1999/xlink" xlink:title="bootstrap support" id="ABBRID0EVSBG" xlink:type="simple">BS</abbrev> values ≥ 50% and <abbrev xmlns:xlink="http://www.w3.org/1999/xlink" xlink:title="posterior probability" id="ABBRID0EZSBG" xlink:type="simple">PP</abbrev> values ≥ 0.8 indicated at nodes. Thickened branches indicate high statistical support (<abbrev xmlns:xlink="http://www.w3.org/1999/xlink" xlink:title="bootstrap support" id="ABBRID0E4SBG" xlink:type="simple">BS</abbrev> ≥ 70% and <abbrev xmlns:xlink="http://www.w3.org/1999/xlink" xlink:title="posterior probability" id="ABBRID0EBTBG" xlink:type="simple">PP</abbrev> ≥ 0.95). Species names of collections follow current identification, except original names of types of <italic><tp:taxon-name><tp:taxon-name-part taxon-name-part-type="genus" reg="Boletus">Boletus</tp:taxon-name-part><tp:taxon-name-part taxon-name-part-type="species" reg="harrisonii">harrisonii</tp:taxon-name-part></tp:taxon-name></italic> and <tp:taxon-name><tp:taxon-name-part taxon-name-part-type="genus" reg="Boletus">B.</tp:taxon-name-part><tp:taxon-name-part taxon-name-part-type="species" reg="rubellus">rubellus</tp:taxon-name-part><tp:taxon-name-part taxon-name-part-type="infraspecific-rank">var.</tp:taxon-name-part><tp:taxon-name-part taxon-name-part-type="variety" reg="flammeus">flammeus</tp:taxon-name-part></tp:taxon-name>. <italic><tp:taxon-name><tp:taxon-name-part taxon-name-part-type="genus" reg="Hortiboletus">Hortiboletus</tp:taxon-name-part></tp:taxon-name></italic> species present in Europe and Levant are indicated by light red-coloured fields. Collections with newly-generated sequences are indicated in bold. Two-letter country codes (ISO 3166-1 alpha-2) denote the origin of specimens. At the end of the annotations to some collections, abbreviations are indicated in brackets: e – epitype, h – holotype, p – paratype, env – environmental sample.</p></caption><graphic xmlns:xlink="http://www.w3.org/1999/xlink" xlink:href="imafungus-16-e144731-g001.jpg" position="float" orientation="portrait" xlink:type="simple" id="oo_1351680.jpg"><uri content-type="original_file" xlink:type="simple">https://binary.pensoft.net/fig/1351680</uri></graphic></fig><fig id="F3" position="float" orientation="portrait"><object-id xmlns:xlink="http://www.w3.org/1999/xlink" content-type="doi" xlink:type="simple">10.3897/imafungus.16.144731.figure4</object-id><object-id xmlns:xlink="http://www.w3.org/1999/xlink" content-type="arpha" xlink:type="simple">65C36D24-1222-561E-A547-2A7E89A8A250</object-id><label>Figure 4.</label><caption><p>Distribution map of <bold>a</bold><italic><tp:taxon-name><tp:taxon-name-part taxon-name-part-type="genus" reg="Hortiboletus">H.</tp:taxon-name-part><tp:taxon-name-part taxon-name-part-type="species" reg="rubellus">rubellus</tp:taxon-name-part></tp:taxon-name></italic> and <bold>b</bold><italic><tp:taxon-name><tp:taxon-name-part taxon-name-part-type="genus" reg="Hortiboletus">H.</tp:taxon-name-part><tp:taxon-name-part taxon-name-part-type="species" reg="bubalinus">bubalinus</tp:taxon-name-part></tp:taxon-name></italic>, based on the current study and sequence data from public repositories and associated publications.</p></caption><graphic xmlns:xlink="http://www.w3.org/1999/xlink" xlink:href="imafungus-16-e144731-g004.jpg" position="float" orientation="portrait" xlink:type="simple" id="oo_1351682.jpg"><uri content-type="original_file" xlink:type="simple">https://binary.pensoft.net/fig/1351682</uri></graphic></fig><fig id="F4" position="float" orientation="portrait"><object-id xmlns:xlink="http://www.w3.org/1999/xlink" content-type="doi" xlink:type="simple">10.3897/imafungus.16.144731.figure5</object-id><object-id xmlns:xlink="http://www.w3.org/1999/xlink" content-type="arpha" xlink:type="simple">BDF2FAD8-9F65-53B1-BBF3-0FD39CBD9249</object-id><label>Figure 5.</label><caption><p>Distribution map of <bold>a</bold><italic><tp:taxon-name><tp:taxon-name-part taxon-name-part-type="genus" reg="Hortiboletus">H.</tp:taxon-name-part><tp:taxon-name-part taxon-name-part-type="species" reg="engelii">engelii</tp:taxon-name-part></tp:taxon-name></italic> and <bold>b</bold><italic><tp:taxon-name><tp:taxon-name-part taxon-name-part-type="genus" reg="Hortiboletus">H.</tp:taxon-name-part><tp:taxon-name-part taxon-name-part-type="species" reg="hershenzoniae">hershenzoniae</tp:taxon-name-part></tp:taxon-name></italic>, based on the current study and sequence data from public repositories and associated publications.</p></caption><graphic xmlns:xlink="http://www.w3.org/1999/xlink" xlink:href="imafungus-16-e144731-g005.jpg" position="float" orientation="portrait" xlink:type="simple" id="oo_1351683.jpg"><uri content-type="original_file" xlink:type="simple">https://binary.pensoft.net/fig/1351683</uri></graphic></fig><fig id="F5" position="float" orientation="portrait"><object-id xmlns:xlink="http://www.w3.org/1999/xlink" content-type="doi" xlink:type="simple">10.3897/imafungus.16.144731.figure6</object-id><object-id xmlns:xlink="http://www.w3.org/1999/xlink" content-type="arpha" xlink:type="simple">D22A6D02-F948-514F-BFB1-B712FF70E842</object-id><label>Figure 6.</label><caption><p><italic><tp:taxon-name><tp:taxon-name-part taxon-name-part-type="genus" reg="Hortiboletus">Hortiboletus</tp:taxon-name-part><tp:taxon-name-part taxon-name-part-type="species" reg="rubellus">rubellus</tp:taxon-name-part></tp:taxon-name></italic> basidiomes: <bold>a</bold> epitype collection MCVE31743; <bold>b</bold> MG781; <bold>c</bold> DB-2022-06-29-3; <bold>d</bold> AL 13-125, <bold>e</bold> LE F-316026; <bold>f</bold> K-M001435677; <bold>g</bold> basal mycelium of Vgy-2018-07-21-1; <bold>h</bold> orange-red dots in the stipe base context of GK6705. Photos: (<bold>a</bold>) G. Simonini; (<bold>b</bold>) M. Gelardi; (<bold>c</bold>) B. Dima; (<bold>d</bold>) L. Albert; (<bold>e</bold>) A. I. Ivanov; (<bold>f</bold>) A. Yu. Biketova; (<bold>g</bold>) G. Vrba; (<bold>h</bold>) G. Konstantinidis.</p></caption><graphic xmlns:xlink="http://www.w3.org/1999/xlink" xlink:href="imafungus-16-e144731-g006.jpg" position="float" orientation="portrait" xlink:type="simple" id="oo_1351684.jpg"><uri content-type="original_file" xlink:type="simple">https://binary.pensoft.net/fig/1351684</uri></graphic></fig><fig id="F10" position="float" orientation="portrait"><object-id xmlns:xlink="http://www.w3.org/1999/xlink" content-type="doi" xlink:type="simple">10.3897/imafungus.16.144731.figure11</object-id><object-id xmlns:xlink="http://www.w3.org/1999/xlink" content-type="arpha" xlink:type="simple">0087C6B1-2524-5573-8AD3-AEAFDB0DAA93</object-id><label>Figure 11.</label><caption><p><italic><tp:taxon-name><tp:taxon-name-part taxon-name-part-type="genus" reg="Hortiboletus">Hortiboletus</tp:taxon-name-part><tp:taxon-name-part taxon-name-part-type="species" reg="engelii">engelii</tp:taxon-name-part></tp:taxon-name></italic> basidiomes: <bold>a</bold> JAM0547; <bold>b</bold> epitype collection MCVE18563; <bold>c</bold> MCVE18267; <bold>d</bold> GS10273; <bold>e</bold> GS10848; <bold>f</bold> AL21-73; <bold>g</bold> TUR-A209577; <bold>h</bold> orange-red dots in the stipe base context of GK6124. Photos: (<bold>a</bold>) J. A. Muñoz; (<bold>b</bold>) A. F. S. Taylor; (<bold>c</bold>) G. Simonini; (<bold>d</bold>) A. Mua; (<bold>e</bold>) M. Raumi; (<bold>f</bold>) L. Albert; (<bold>g</bold>) S. Saitta; (<bold>h</bold>) G. Konstantinidis.</p></caption><graphic xmlns:xlink="http://www.w3.org/1999/xlink" xlink:href="imafungus-16-e144731-g011.jpg" position="float" orientation="portrait" xlink:type="simple" id="oo_1351689.jpg"><uri content-type="original_file" xlink:type="simple">https://binary.pensoft.net/fig/1351689</uri></graphic></fig></tp:treatment-sec><ref-list><ref id="B160"><mixed-citation xmlns:xlink="http://www.w3.org/1999/xlink" xlink:type="simple"><person-group><name name-style="western"><surname>Sleiman</surname><given-names>S</given-names></name><name name-style="western"><surname>Bellanger</surname><given-names>J-M</given-names></name><etal/></person-group> (<year>2021</year>) <article-title>First molecular-based contribution to the checklist of Lebanon macrofungi.</article-title><source>Mycotaxon</source><volume>136</volume>(<issue>3</issue>): <fpage>687</fpage>. <ext-link xlink:href="10.5248/136.687" ext-link-type="doi" xlink:type="simple">https://doi.org/10.5248/136.687</ext-link></mixed-citation></ref><ref id="B48"><mixed-citation xmlns:xlink="http://www.w3.org/1999/xlink" xlink:type="simple"><person-group><name name-style="western"><surname>Engel</surname><given-names>H</given-names></name><name name-style="western"><surname>Dermek</surname><given-names>A</given-names></name><etal/></person-group> (<year>1996</year>) <source>Schmier- und Filzröhrlinge s.l. in Europa.</source><publisher-name>Weidhausen</publisher-name>, <publisher-loc>Coburg</publisher-loc>, <size units="page">268 pp</size>.</mixed-citation></ref><ref id="B169"><mixed-citation xmlns:xlink="http://www.w3.org/1999/xlink" xlink:type="simple"><person-group><name name-style="western"><surname>Taylor</surname><given-names>AFS</given-names></name><name name-style="western"><surname>Hills</surname><given-names>A</given-names></name><name name-style="western"><surname>Simonini</surname><given-names>G</given-names></name></person-group> (<year>2002</year>) <article-title>A fresh look to xerocomoid fungi.</article-title><source>Field Mycology</source><volume>3</volume>(<issue>3</issue>): <fpage>89</fpage>–<lpage>110</lpage>. <ext-link xlink:href="10.1016/S1468-1641(10)60161-2" ext-link-type="doi" xlink:type="simple">https://doi.org/10.1016/S1468-1641(10)60161-2</ext-link></mixed-citation></ref><ref id="B65"><mixed-citation xmlns:xlink="http://www.w3.org/1999/xlink" xlink:type="simple"><person-group><name name-style="western"><surname>Hills</surname><given-names>AE</given-names></name></person-group> (<year>2008</year>) <article-title>The genus <italic><tp:taxon-name><tp:taxon-name-part taxon-name-part-type="genus">Xerocomus</tp:taxon-name-part></tp:taxon-name></italic>. A personal view, with a key to the British species.</article-title><source>Field Mycology</source><volume>9</volume>(<issue>3</issue>): <fpage>77</fpage>–<lpage>96</lpage>. <ext-link xlink:href="10.1016/S1468-1641(10)60416-1" ext-link-type="doi" xlink:type="simple">https://doi.org/10.1016/S1468-1641(10)60416-1</ext-link></mixed-citation></ref><ref id="B107"><mixed-citation xmlns:xlink="http://www.w3.org/1999/xlink" xlink:type="simple"><person-group><name name-style="western"><surname>Muñoz</surname><given-names>JA</given-names></name><name name-style="western"><surname>Cadiñanos Aguirre</surname><given-names>JA</given-names></name><name name-style="western"><surname>Fidalgo</surname><given-names>E</given-names></name></person-group> (<year>2008</year>) <article-title>Contribución al catálogo corológico del género <italic><tp:taxon-name><tp:taxon-name-part taxon-name-part-type="genus">Xerocomus</tp:taxon-name-part></tp:taxon-name></italic> en la Peninsula Iberica.</article-title><source>Boletín de la Sociedad Micológica de Madrid</source><volume>32</volume>: <fpage>249</fpage>–<lpage>277</lpage>.</mixed-citation></ref></ref-list></tp:taxon-treatment>
