# Supplementary material for: ﻿Morphological and molecular re-assessment of European and Levantine species of the genus Hortiboletus (Boletaceae)
Source: IMA Fungus. 2025 Jun 12;16:e144731. doi: 10.3897/imafungus.16.144731 (PMC12179652; doi:10.3897/imafungus.16.144731)
Supplement: XML Treatment for Hortiboletus campestris [file imafungus.16.144731-treatment6.xml]

<!DOCTYPE tp:taxon-treatment
  PUBLIC "-//TaxonX//DTD Taxonomic Treatment Publishing DTD v0 20100105//EN" "tax-treatment-NSO.dtd">
<tp:taxon-treatment xmlns:tp="http://www.plazi.org/taxpub"><tp:treatment-meta><kwd-group><label>Taxon classification</label><kwd>
              <named-content content-type="kingdom">Fungi</named-content>
            </kwd><kwd>
              <named-content content-type="order">Boletales</named-content>
            </kwd><kwd>
              <named-content content-type="family">Boletaceae</named-content>
            </kwd></kwd-group><mixed-citation publication-type="journal"><person-group><name><surname>Biketova</surname><given-names>Alona Yu.</given-names></name><name><surname>Svetasheva</surname><given-names>Tatyana Yu.</given-names></name><name><surname>Taylor</surname><given-names>Andy F. S.</given-names></name><name><surname>Simonini</surname><given-names>Giampaolo</given-names></name><name><surname>Gelardi</surname><given-names>Matteo</given-names></name><name><surname>Morozova</surname><given-names>Olga V.</given-names></name><name><surname>Polemis</surname><given-names>Elias</given-names></name><name><surname>Muñoz</surname><given-names>José A.</given-names></name><name><surname>Albert</surname><given-names>László</given-names></name><name><surname>Saitta</surname><given-names>Salvatore</given-names></name><name><surname>Wasser</surname><given-names>Solomon P.</given-names></name><name><surname>Nevo</surname><given-names>Eviatar</given-names></name><name><surname>Zervakis</surname><given-names>Georgios I.</given-names></name><name><surname>Vizzini</surname><given-names>Alfredo</given-names></name><name><surname>Dima</surname><given-names>Bálint</given-names></name></person-group><article-title>﻿Morphological and molecular re-assessment of European and Levantine species of the genus <italic><tp:taxon-name><tp:taxon-name-part taxon-name-part-type="genus" reg="Hortiboletus">Hortiboletus</tp:taxon-name-part></tp:taxon-name></italic> (<italic><tp:taxon-name><tp:taxon-name-part taxon-name-part-type="family">Boletaceae</tp:taxon-name-part></tp:taxon-name></italic>)</article-title><source>IMA Fungus</source><day>12</day><month>06</month><year>2025</year><volume>16</volume><pub-id pub-id-type="doi">10.3897/imafungus.16.144731</pub-id></mixed-citation></tp:treatment-meta><tp:nomenclature><label>﻿</label><tp:taxon-name>
            <object-id xmlns:xlink="http://www.w3.org/1999/xlink" content-type="arpha" xlink:type="simple">ADA1667F-73B9-5CA3-BC67-2307DEF5D194</object-id>
            <tp:taxon-name-part taxon-name-part-type="genus" reg="Hortiboletus">Hortiboletus</tp:taxon-name-part>
            <tp:taxon-name-part taxon-name-part-type="species" reg="campestris">campestris</tp:taxon-name-part>
            <object-id xmlns:xlink="http://www.w3.org/1999/xlink" content-type="mycobank" xlink:type="simple">MB551543</object-id>
          </tp:taxon-name><tp:taxon-authority>(A.H. Sm. &amp; Thiers) Biketova &amp; Wasser, Index Fungorum 257: 1 (2015)</tp:taxon-authority><tp:nomenclature-citation-list><tp:nomenclature-citation><tp:taxon-name>
                <tp:taxon-name-part taxon-name-part-type="genus" reg="Boletus"/>
                <tp:taxon-name-part taxon-name-part-type="species" reg="campestris"/>
              </tp:taxon-name><comment>≡ <tp:taxon-name><tp:taxon-name-part taxon-name-part-type="genus" reg="Boletus">Boletus</tp:taxon-name-part><tp:taxon-name-part taxon-name-part-type="species" reg="campestris">campestris</tp:taxon-name-part></tp:taxon-name> A.H. Sm. &amp; Thiers, Boletes of Michigan: 266 (1971) </comment></tp:nomenclature-citation><tp:nomenclature-citation><tp:taxon-name>
                <tp:taxon-name-part taxon-name-part-type="genus" reg="Boletus"/>
                <tp:taxon-name-part taxon-name-part-type="species" reg="harrisonii"/>
              </tp:taxon-name><comment>= <tp:taxon-name><tp:taxon-name-part taxon-name-part-type="genus" reg="Boletus">Boletus</tp:taxon-name-part><tp:taxon-name-part taxon-name-part-type="species" reg="harrisonii">harrisonii</tp:taxon-name-part></tp:taxon-name> A.H. Sm. &amp; Thiers, Boletes of Michigan: 267 (1971) </comment></tp:nomenclature-citation></tp:nomenclature-citation-list></tp:nomenclature><tp:treatment-sec sec-type="material" id="SECID0EB2AM"><title>Examined material.</title><p>USA • Michigan: Washtenaw Co., Ann Arbor, <named-content xmlns:xlink="http://www.w3.org/1999/xlink" content-type="dwc:verbatimCoordinates" xlink:type="simple"><named-content content-type="geo-json" specific-use="{&#34;type&#34;:&#34;Point&#34;,&#34;coordinates&#34;:[-83.730833,42.275278]}" id="NCID0EK2AM" xlink:type="simple">42°16'31"N, 83°43'51"W</named-content></named-content>, gregarious on lawn, 16.07.1966, leg. &amp; det. A.H. Smith, MICH4999 (A.H. Smith 72961 – collector’s number, holotype), GenBank: <abbrev xmlns:xlink="http://www.w3.org/1999/xlink" xlink:title="nuclear ribosomal internal transcribed spacer" id="ABBRID0EP2AM" xlink:type="simple">ITS</abbrev> – <ext-link xmlns:xlink="http://www.w3.org/1999/xlink" xlink:href="PV036230" ext-link-type="gen" xlink:type="simple">PV036230</ext-link>, <abbrev xmlns:xlink="http://www.w3.org/1999/xlink" xlink:title="nuclear large subunit ribosomal DNA" id="ABBRID0EY2AM" xlink:type="simple">LSU</abbrev> – <ext-link xmlns:xlink="http://www.w3.org/1999/xlink" xlink:href="PV036235" ext-link-type="gen" xlink:type="simple">PV036235</ext-link>, <italic><abbrev xmlns:xlink="http://www.w3.org/1999/xlink" xlink:title="translation elongation factor 1-α gene" id="ABBRID0EC3AM" xlink:type="simple">tef1-α</abbrev></italic> – <ext-link xmlns:xlink="http://www.w3.org/1999/xlink" xlink:href="PV106168" ext-link-type="gen" xlink:type="simple">PV106168</ext-link>, and <italic><abbrev xmlns:xlink="http://www.w3.org/1999/xlink" xlink:title="DNA-directed RNA polymerase II subunit 2 gene" id="ABBRID0EM3AM" xlink:type="simple">rpb2</abbrev></italic> – <ext-link xmlns:xlink="http://www.w3.org/1999/xlink" xlink:href="PV106172" ext-link-type="gen" xlink:type="simple">PV106172</ext-link>; • Washtenaw Co., Ann Arbor, <named-content xmlns:xlink="http://www.w3.org/1999/xlink" content-type="dwc:verbatimCoordinates" xlink:type="simple"><named-content content-type="geo-json" specific-use="{&#34;type&#34;:&#34;Point&#34;,&#34;coordinates&#34;:[-83.730833,42.275278]}" id="NCID0EY3AM" xlink:type="simple">42°16'31"N, 83°43'51"W</named-content></named-content>, gregarious on lawn near <italic><tp:taxon-name><tp:taxon-name-part taxon-name-part-type="genus" reg="Picea">Picea</tp:taxon-name-part></tp:taxon-name></italic> sp., 01.07.1967, leg. K.A. Harrison, det. A.H. Smith, MICH10011 (K.A. Harrison 9504 – collector’s number, holotype of <italic><tp:taxon-name><tp:taxon-name-part taxon-name-part-type="genus" reg="Boletus">Boletus</tp:taxon-name-part><tp:taxon-name-part taxon-name-part-type="species" reg="harrisonii">harrisonii</tp:taxon-name-part></tp:taxon-name></italic>), GenBank: <abbrev xmlns:xlink="http://www.w3.org/1999/xlink" xlink:title="nuclear ribosomal internal transcribed spacer" id="ABBRID0EP4AM" xlink:type="simple">ITS</abbrev> – <ext-link xmlns:xlink="http://www.w3.org/1999/xlink" xlink:href="PV036229" ext-link-type="gen" xlink:type="simple">PV036229</ext-link>, <abbrev xmlns:xlink="http://www.w3.org/1999/xlink" xlink:title="nuclear large subunit ribosomal DNA" id="ABBRID0EY4AM" xlink:type="simple">LSU</abbrev> – <ext-link xmlns:xlink="http://www.w3.org/1999/xlink" xlink:href="PV036234" ext-link-type="gen" xlink:type="simple">PV036234</ext-link>, <italic><abbrev xmlns:xlink="http://www.w3.org/1999/xlink" xlink:title="translation elongation factor 1-α gene" id="ABBRID0EC5AM" xlink:type="simple">tef1-α</abbrev></italic> – <ext-link xmlns:xlink="http://www.w3.org/1999/xlink" xlink:href="PV106169" ext-link-type="gen" xlink:type="simple">PV106169</ext-link>, and <italic><abbrev xmlns:xlink="http://www.w3.org/1999/xlink" xlink:title="DNA-directed RNA polymerase II subunit 2 gene" id="ABBRID0EM5AM" xlink:type="simple">rpb2</abbrev></italic> – <ext-link xmlns:xlink="http://www.w3.org/1999/xlink" xlink:href="PV106173" ext-link-type="gen" xlink:type="simple">PV106173</ext-link>).</p></tp:treatment-sec><tp:treatment-sec sec-type="notes" id="SECID0EV5AM"><title>Notes.</title><p>Conspecificity of <italic><tp:taxon-name><tp:taxon-name-part taxon-name-part-type="genus" reg="Hortiboletus">H.</tp:taxon-name-part><tp:taxon-name-part taxon-name-part-type="species" reg="campestris">campestris</tp:taxon-name-part></tp:taxon-name></italic> and <italic><tp:taxon-name><tp:taxon-name-part taxon-name-part-type="genus" reg="Boletus">B.</tp:taxon-name-part><tp:taxon-name-part taxon-name-part-type="species" reg="harrisonii">harrisonii</tp:taxon-name-part></tp:taxon-name></italic> was proven by phylogenetic multilocus and four single-locus analyses of their holotypes MICH4999 and MICH10011, respectively (Figs <xref ref-type="fig" rid="F15">1</xref>, <xref ref-type="fig" rid="F1">2</xref>). In the phylogenomic tree of <xref ref-type="bibr" rid="B176">Tremble et al. (2024)</xref>, they also cluster together in one species-level clade. In the current multigene phylogeny, <italic><tp:taxon-name><tp:taxon-name-part taxon-name-part-type="genus" reg="Hortiboletus">H.</tp:taxon-name-part><tp:taxon-name-part taxon-name-part-type="species" reg="campestris">campestris</tp:taxon-name-part></tp:taxon-name></italic> occupies a rather isolated position in the crown clade of <italic><tp:taxon-name><tp:taxon-name-part taxon-name-part-type="genus" reg="Hortiboletus">Hortiboletus</tp:taxon-name-part></tp:taxon-name></italic> and forms a strongly-supported terminal clade (<abbrev xmlns:xlink="http://www.w3.org/1999/xlink" xlink:title="bootstrap support" id="ABBRID0EPABM" xlink:type="simple">BS</abbrev> = 100; <abbrev xmlns:xlink="http://www.w3.org/1999/xlink" xlink:title="posterior probability" id="ABBRID0ETABM" xlink:type="simple">PP</abbrev> = 1.00).</p><p>There is a lot of confusion in field recognition and identification of this species. Based on the sequence data from <abbrev xmlns:xlink="http://www.w3.org/1999/xlink" xlink:title="International Nucleotide Sequence Database Collaboration" id="ABBRID0EZABM" xlink:type="simple">INSDC</abbrev> and connected collection data from publications (<xref ref-type="bibr" rid="B52">Frank et al. 2020</xref>; <xref ref-type="bibr" rid="B89">Kuo and Ortiz-Santana 2020</xref>), as well as <xref ref-type="bibr" rid="B70">iNaturalist (2024)</xref>, all specimens identified as <italic><tp:taxon-name><tp:taxon-name-part taxon-name-part-type="genus" reg="Hortiboletus">H.</tp:taxon-name-part><tp:taxon-name-part taxon-name-part-type="species" reg="campestris">campestris</tp:taxon-name-part></tp:taxon-name></italic> (MICH KUO-08240502 (based on the <italic><abbrev xmlns:xlink="http://www.w3.org/1999/xlink" xlink:title="translation elongation factor 1-α gene" id="ABBRID0EVBBM" xlink:type="simple">tef1-α</abbrev></italic> sequence <ext-link xmlns:xlink="http://www.w3.org/1999/xlink" xlink:href="MK721094" ext-link-type="gen" xlink:type="simple">MK721094</ext-link> and <italic><abbrev xmlns:xlink="http://www.w3.org/1999/xlink" xlink:title="DNA-directed RNA polymerase II subunit 2 gene" id="ABBRID0E6BBM" xlink:type="simple">rpb2</abbrev></italic> – <ext-link xmlns:xlink="http://www.w3.org/1999/xlink" xlink:href="MK766302" ext-link-type="gen" xlink:type="simple">MK766302</ext-link>), F:PRL5991MAN, F:PRL5879MAN, and iNaturalist 66900805), <italic><tp:taxon-name><tp:taxon-name-part taxon-name-part-type="genus" reg="Hortiboletus">Hortiboletus</tp:taxon-name-part></tp:taxon-name></italic> sp. ‘<italic>campestris</italic>’ (DD614), or <italic><tp:taxon-name><tp:taxon-name-part taxon-name-part-type="genus" reg="Boletus">B.</tp:taxon-name-part><tp:taxon-name-part taxon-name-part-type="species" reg="harrisonii">harrisonii</tp:taxon-name-part></tp:taxon-name></italic> (MICH KUO-09071204 and PBM4097) actually belong to <italic><tp:taxon-name><tp:taxon-name-part taxon-name-part-type="genus" reg="Hortiboletus">Hortiboletus</tp:taxon-name-part><tp:taxon-name-part taxon-name-part-type="species" reg="flavorubellus">flavorubellus</tp:taxon-name-part></tp:taxon-name></italic> (see below). Moreover, the <abbrev xmlns:xlink="http://www.w3.org/1999/xlink" xlink:title="nuclear large subunit ribosomal DNA" id="ABBRID0EPDBM" xlink:type="simple">LSU</abbrev> sequence of the MICH KUO-08240502 collection identified as <italic><tp:taxon-name><tp:taxon-name-part taxon-name-part-type="genus" reg="Hortiboletus">H.</tp:taxon-name-part><tp:taxon-name-part taxon-name-part-type="species" reg="campestris">campestris</tp:taxon-name-part></tp:taxon-name></italic>, actually belongs to another collection and species – <italic><tp:taxon-name><tp:taxon-name-part taxon-name-part-type="genus" reg="Xerocomus">Xerocomus</tp:taxon-name-part><tp:taxon-name-part taxon-name-part-type="species" reg="tenax">tenax</tp:taxon-name-part></tp:taxon-name></italic> Nuhn &amp; Halling. Additionally, there are no <italic><tp:taxon-name><tp:taxon-name-part taxon-name-part-type="genus" reg="Hortiboletus">H.</tp:taxon-name-part><tp:taxon-name-part taxon-name-part-type="species" reg="campestris">campestris</tp:taxon-name-part></tp:taxon-name></italic> collections represented by their <abbrev xmlns:xlink="http://www.w3.org/1999/xlink" xlink:title="nuclear ribosomal internal transcribed spacer" id="ABBRID0EUEBM" xlink:type="simple">ITS</abbrev> sequences in <abbrev xmlns:xlink="http://www.w3.org/1999/xlink" xlink:title="International Nucleotide Sequence Database Collaboration" id="ABBRID0EYEBM" xlink:type="simple">INSDC</abbrev>, which are correctly identified to the species level (see Fig. <xref ref-type="fig" rid="F15">1</xref> and Suppl. materials <xref ref-type="supplementary-material" rid="S1">1</xref>, <xref ref-type="supplementary-material" rid="S3">3</xref>). Further studies on the morphology and distribution of <italic><tp:taxon-name><tp:taxon-name-part taxon-name-part-type="genus" reg="Hortiboletus">H.</tp:taxon-name-part><tp:taxon-name-part taxon-name-part-type="species" reg="campestris">campestris</tp:taxon-name-part></tp:taxon-name></italic> are really needed.</p></tp:treatment-sec><tp:treatment-sec><!--Section generated to contain objects referenced in tp:taxon-treatment.--><fig id="F15" position="float" orientation="portrait"><object-id xmlns:xlink="http://www.w3.org/1999/xlink" content-type="doi" xlink:type="simple">10.3897/imafungus.16.144731.figure1</object-id><object-id xmlns:xlink="http://www.w3.org/1999/xlink" content-type="arpha" xlink:type="simple">4317758C-D961-5DF8-8571-A1B27B84F25B</object-id><label>Figure 1.</label><caption><p><abbrev xmlns:xlink="http://www.w3.org/1999/xlink" xlink:title="Maximum Likelihood" id="ABBRID0EZRBG" xlink:type="simple">ML</abbrev> phylogenetic tree of <italic><tp:taxon-name><tp:taxon-name-part taxon-name-part-type="genus" reg="Hortiboletus">Hortiboletus</tp:taxon-name-part></tp:taxon-name></italic> generated from a multilocus (<abbrev xmlns:xlink="http://www.w3.org/1999/xlink" xlink:title="nuclear ribosomal internal transcribed spacer" id="ABBRID0EESBG" xlink:type="simple">ITS</abbrev> + <abbrev xmlns:xlink="http://www.w3.org/1999/xlink" xlink:title="nuclear large subunit ribosomal DNA" id="ABBRID0EISBG" xlink:type="simple">LSU</abbrev> + <italic>tef1</italic>-<italic>a</italic> + <italic><abbrev xmlns:xlink="http://www.w3.org/1999/xlink" xlink:title="DNA-directed RNA polymerase II subunit 2 gene" id="ABBRID0ERSBG" xlink:type="simple">rpb2</abbrev></italic>) dataset. <abbrev xmlns:xlink="http://www.w3.org/1999/xlink" xlink:title="bootstrap support" id="ABBRID0EVSBG" xlink:type="simple">BS</abbrev> values ≥ 50% and <abbrev xmlns:xlink="http://www.w3.org/1999/xlink" xlink:title="posterior probability" id="ABBRID0EZSBG" xlink:type="simple">PP</abbrev> values ≥ 0.8 indicated at nodes. Thickened branches indicate high statistical support (<abbrev xmlns:xlink="http://www.w3.org/1999/xlink" xlink:title="bootstrap support" id="ABBRID0E4SBG" xlink:type="simple">BS</abbrev> ≥ 70% and <abbrev xmlns:xlink="http://www.w3.org/1999/xlink" xlink:title="posterior probability" id="ABBRID0EBTBG" xlink:type="simple">PP</abbrev> ≥ 0.95). Species names of collections follow current identification, except original names of types of <italic><tp:taxon-name><tp:taxon-name-part taxon-name-part-type="genus" reg="Boletus">Boletus</tp:taxon-name-part><tp:taxon-name-part taxon-name-part-type="species" reg="harrisonii">harrisonii</tp:taxon-name-part></tp:taxon-name></italic> and <tp:taxon-name><tp:taxon-name-part taxon-name-part-type="genus" reg="Boletus">B.</tp:taxon-name-part><tp:taxon-name-part taxon-name-part-type="species" reg="rubellus">rubellus</tp:taxon-name-part><tp:taxon-name-part taxon-name-part-type="infraspecific-rank">var.</tp:taxon-name-part><tp:taxon-name-part taxon-name-part-type="variety" reg="flammeus">flammeus</tp:taxon-name-part></tp:taxon-name>. <italic><tp:taxon-name><tp:taxon-name-part taxon-name-part-type="genus" reg="Hortiboletus">Hortiboletus</tp:taxon-name-part></tp:taxon-name></italic> species present in Europe and Levant are indicated by light red-coloured fields. Collections with newly-generated sequences are indicated in bold. Two-letter country codes (ISO 3166-1 alpha-2) denote the origin of specimens. At the end of the annotations to some collections, abbreviations are indicated in brackets: e – epitype, h – holotype, p – paratype, env – environmental sample.</p></caption><graphic xmlns:xlink="http://www.w3.org/1999/xlink" xlink:href="imafungus-16-e144731-g001.jpg" position="float" orientation="portrait" xlink:type="simple" id="oo_1351680.jpg"><uri content-type="original_file" xlink:type="simple">https://binary.pensoft.net/fig/1351680</uri></graphic></fig><fig id="F1" position="float" orientation="portrait"><object-id xmlns:xlink="http://www.w3.org/1999/xlink" content-type="doi" xlink:type="simple">10.3897/imafungus.16.144731.figure2</object-id><object-id xmlns:xlink="http://www.w3.org/1999/xlink" content-type="arpha" xlink:type="simple">3C313CC8-68DB-535C-AE0E-00C3AC5CE0ED</object-id><label>Figure 2.</label><caption><p>Phylogenetic trees of <italic><tp:taxon-name><tp:taxon-name-part taxon-name-part-type="genus" reg="Hortiboletus">Hortiboletus</tp:taxon-name-part></tp:taxon-name></italic> from separate <abbrev xmlns:xlink="http://www.w3.org/1999/xlink" xlink:title="Maximum Likelihood" id="ABBRID0E3UBG" xlink:type="simple">ML</abbrev> analyses of each locus: <abbrev xmlns:xlink="http://www.w3.org/1999/xlink" xlink:title="nuclear ribosomal internal transcribed spacer" id="ABBRID0EAVBG" xlink:type="simple">ITS</abbrev>, <abbrev xmlns:xlink="http://www.w3.org/1999/xlink" xlink:title="nuclear large subunit ribosomal DNA" id="ABBRID0EEVBG" xlink:type="simple">LSU</abbrev>, <italic>tef1-a</italic>, and <italic><abbrev xmlns:xlink="http://www.w3.org/1999/xlink" xlink:title="DNA-directed RNA polymerase II subunit 2 gene" id="ABBRID0ELVBG" xlink:type="simple">rpb2</abbrev></italic>. <abbrev xmlns:xlink="http://www.w3.org/1999/xlink" xlink:title="bootstrap support" id="ABBRID0EPVBG" xlink:type="simple">BS</abbrev> values ≥ 50% and <abbrev xmlns:xlink="http://www.w3.org/1999/xlink" xlink:title="posterior probability" id="ABBRID0ETVBG" xlink:type="simple">PP</abbrev> values ≥ 0.8 are indicated at nodes. Thickened branches indicate high statistical support (<abbrev xmlns:xlink="http://www.w3.org/1999/xlink" xlink:title="bootstrap support" id="ABBRID0EXVBG" xlink:type="simple">BS</abbrev> ≥ 70% and <abbrev xmlns:xlink="http://www.w3.org/1999/xlink" xlink:title="posterior probability" id="ABBRID0E2VBG" xlink:type="simple">PP</abbrev> ≥ 0.95). Pie charts underneath each label are the percent of total characters in the alignment that are parsimony-informative.</p></caption><graphic xmlns:xlink="http://www.w3.org/1999/xlink" xlink:href="imafungus-16-e144731-g002.jpg" position="float" orientation="portrait" xlink:type="simple" id="oo_1351698.jpg"><uri content-type="original_file" xlink:type="simple">https://binary.pensoft.net/fig/1351698</uri></graphic></fig><supplementary-material xmlns:xlink="http://www.w3.org/1999/xlink" id="S1" position="float" orientation="portrait" xlink:type="simple"><object-id content-type="doi" xlink:type="simple">10.3897/imafungus.16.144731.suppl1</object-id><object-id content-type="arpha" xlink:type="simple">AC28A240-628B-54D6-A50D-E44C6BABD2CE</object-id><label>Supplementary material 1</label><caption><p>Specimens used in molecular phylogenetic studies and their <abbrev xlink:title="International Nucleotide Sequence Database Collaboration" id="ABBRID0EYRJM" xlink:type="simple">INSDC</abbrev> and <abbrev xlink:title="User-friendly Nordic ITS Ectomycorrhizal Database" id="ABBRID0E3RJM" xlink:type="simple">UNITE</abbrev> accession numbers</p></caption><statement content-type="dataType"><label>Data type</label><p>docx</p></statement><statement content-type="notes"><label>Explanation note</label><p><bold>table S1.</bold> Specimens used in molecular phylogenetic studies and their <abbrev xlink:title="International Nucleotide Sequence Database Collaboration" id="ABBRID0EHSJM" xlink:type="simple">INSDC</abbrev> and <abbrev xlink:title="User-friendly Nordic ITS Ectomycorrhizal Database" id="ABBRID0ELSJM" xlink:type="simple">UNITE</abbrev> accession numbers. Newly-generated sequences are in bold. Sequences submitted in public repositories, but not used in phylogeny are marked with asterisk (*).</p></statement><media xlink:href="imafungus-16-e144731-s001.docx" mimetype="application" mime-subtype="vnd.openxmlformats-officedocument.wordprocessingml.document" position="float" orientation="portrait" xlink:type="simple" id="oo_1351700.docx"><uri content-type="original_file" xlink:type="simple">https://binary.pensoft.net/file/1351700</uri></media><permissions><license xlink:type="simple"><license-p>This dataset is made available under the Open Database License (http://opendatacommons.org/licenses/odbl/1.0/). The Open Database License (ODbL) is a license agreement intended to allow users to freely share, modify, and use this Dataset while maintaining this same freedom for others, provided that the original source and author(s) are credited.</license-p></license></permissions><attrib specific-use="authors">Alona Yu. Biketova, Tatyana Yu. Svetasheva, Andy F. S. Taylor, Giampaolo Simonini, Matteo Gelardi, Olga V. Morozova, Elias Polemis, José A. Muñoz, László Albert, Salvatore Saitta, Solomon P. Wasser, Eviatar Nevo, Georgios I. Zervakis, Alfredo Vizzini, Bálint Dima</attrib></supplementary-material><supplementary-material xmlns:xlink="http://www.w3.org/1999/xlink" id="S3" position="float" orientation="portrait" xlink:type="simple"><object-id content-type="doi" xlink:type="simple">10.3897/imafungus.16.144731.suppl3</object-id><object-id content-type="arpha" xlink:type="simple">4CD8155D-C5CA-55BF-A296-029B2D928175</object-id><label>Supplementary material 3</label><caption><p>Non-collapsed <abbrev xlink:title="Maximum Likelihood" id="ABBRID0ETUJM" xlink:type="simple">ML</abbrev> and <abbrev xlink:title="Bayesian Inference" id="ABBRID0EXUJM" xlink:type="simple">BI</abbrev> phylogenetic trees: <abbrev xlink:title="nuclear ribosomal internal transcribed spacer" id="ABBRID0E2UJM" xlink:type="simple">ITS</abbrev>, <abbrev xlink:title="nuclear large subunit ribosomal DNA" id="ABBRID0E6UJM" xlink:type="simple">LSU</abbrev>, <italic>tef1</italic>-α, and <italic><abbrev xlink:title="DNA-directed RNA polymerase II subunit 2 gene" id="ABBRID0EGVJM" xlink:type="simple">rpb2</abbrev></italic></p></caption><statement content-type="dataType"><label>Data type</label><p>pdf</p></statement><media xlink:href="imafungus-16-e144731-s003.pdf" mimetype="application" mime-subtype="pdf" position="float" orientation="portrait" xlink:type="simple" id="oo_1351702.pdf"><uri content-type="original_file" xlink:type="simple">https://binary.pensoft.net/file/1351702</uri></media><permissions><license xlink:type="simple"><license-p>This dataset is made available under the Open Database License (http://opendatacommons.org/licenses/odbl/1.0/). The Open Database License (ODbL) is a license agreement intended to allow users to freely share, modify, and use this Dataset while maintaining this same freedom for others, provided that the original source and author(s) are credited.</license-p></license></permissions><attrib specific-use="authors">Alona Yu. Biketova, Tatyana Yu. Svetasheva, Andy F. S. Taylor, Giampaolo Simonini, Matteo Gelardi, Olga V. Morozova, Elias Polemis, José A. Muñoz, László Albert, Salvatore Saitta, Solomon P. Wasser, Eviatar Nevo, Georgios I. Zervakis, Alfredo Vizzini, Bálint Dima</attrib></supplementary-material></tp:treatment-sec><ref-list><ref id="B176"><mixed-citation xmlns:xlink="http://www.w3.org/1999/xlink" xlink:type="simple"><person-group><name name-style="western"><surname>Tremble</surname><given-names>K</given-names></name><name name-style="western"><surname>Henkel</surname><given-names>T</given-names></name><etal/></person-group> (<year>2024</year>) <article-title>A revised phylogeny of <italic><tp:taxon-name><tp:taxon-name-part taxon-name-part-type="family">Boletaceae</tp:taxon-name-part></tp:taxon-name></italic> using whole genome sequences.</article-title><source>Mycologia</source><volume>116</volume>(<issue>3</issue>): <fpage>392</fpage>–<lpage>408</lpage>. <ext-link xlink:href="10.1080/00275514.2024.2314963" ext-link-type="doi" xlink:type="simple">https://doi.org/10.1080/00275514.2024.2314963</ext-link></mixed-citation></ref><ref id="B52"><mixed-citation xmlns:xlink="http://www.w3.org/1999/xlink" xlink:type="simple"><person-group><name name-style="western"><surname>Frank</surname><given-names>J</given-names></name><name name-style="western"><surname>Siegel</surname><given-names>N</given-names></name><etal/></person-group> (<year>2020</year>) <article-title><italic><tp:taxon-name><tp:taxon-name-part taxon-name-part-type="genus">Xerocomellus</tp:taxon-name-part></tp:taxon-name> (<tp:taxon-name><tp:taxon-name-part taxon-name-part-type="family">Boletaceae</tp:taxon-name-part></tp:taxon-name>)</italic> in western North America.</article-title><source>Fungal Systematics and Evolution</source><volume>6</volume>: <fpage>265</fpage>–<lpage>288</lpage>. <ext-link xlink:href="10.3114/fuse.2020.06.13" ext-link-type="doi" xlink:type="simple">https://doi.org/10.3114/fuse.2020.06.13</ext-link></mixed-citation></ref><ref id="B89"><mixed-citation xmlns:xlink="http://www.w3.org/1999/xlink" xlink:type="simple"><person-group><name name-style="western"><surname>Kuo</surname><given-names>M</given-names></name><name name-style="western"><surname>Ortiz-Santana</surname><given-names>B</given-names></name></person-group> (<year>2020</year>) <article-title>Revision of leccinoid fungi, with emphasis on North American taxa, based on molecular and morphological data.</article-title><source>Mycologia</source><volume>112</volume>(<issue>1</issue>): <fpage>197</fpage>–<lpage>211</lpage>. <ext-link xlink:href="10.1080/00275514.2019.1685351" ext-link-type="doi" xlink:type="simple">https://doi.org/10.1080/00275514.2019.1685351</ext-link></mixed-citation></ref><ref id="B70"><mixed-citation xmlns:xlink="http://www.w3.org/1999/xlink" xlink:type="simple">iNaturalist (<year>2024</year>) iNaturalist. <ext-link xlink:href="https://www.inaturalist.org/" ext-link-type="uri" xlink:type="simple">https://www.inaturalist.org/</ext-link> [Accessed on 30.11.2024]</mixed-citation></ref></ref-list></tp:taxon-treatment>
