# Supplementary material for: ﻿Morphological and molecular re-assessment of European and Levantine species of the genus Hortiboletus (Boletaceae)
Source: IMA Fungus. 2025 Jun 12;16:e144731. doi: 10.3897/imafungus.16.144731 (PMC12179652; doi:10.3897/imafungus.16.144731)
Supplement: XML Treatment for Hortiboletus flavorubellus [file imafungus.16.144731-treatment7.xml]

<!DOCTYPE tp:taxon-treatment
  PUBLIC "-//TaxonX//DTD Taxonomic Treatment Publishing DTD v0 20100105//EN" "tax-treatment-NSO.dtd">
<tp:taxon-treatment xmlns:tp="http://www.plazi.org/taxpub"><tp:treatment-meta><kwd-group><label>Taxon classification</label><kwd>
              <named-content content-type="kingdom">Fungi</named-content>
            </kwd><kwd>
              <named-content content-type="order">Boletales</named-content>
            </kwd><kwd>
              <named-content content-type="family">Boletaceae</named-content>
            </kwd></kwd-group><mixed-citation publication-type="journal"><person-group><name><surname>Biketova</surname><given-names>Alona Yu.</given-names></name><name><surname>Svetasheva</surname><given-names>Tatyana Yu.</given-names></name><name><surname>Taylor</surname><given-names>Andy F. S.</given-names></name><name><surname>Simonini</surname><given-names>Giampaolo</given-names></name><name><surname>Gelardi</surname><given-names>Matteo</given-names></name><name><surname>Morozova</surname><given-names>Olga V.</given-names></name><name><surname>Polemis</surname><given-names>Elias</given-names></name><name><surname>Muñoz</surname><given-names>José A.</given-names></name><name><surname>Albert</surname><given-names>László</given-names></name><name><surname>Saitta</surname><given-names>Salvatore</given-names></name><name><surname>Wasser</surname><given-names>Solomon P.</given-names></name><name><surname>Nevo</surname><given-names>Eviatar</given-names></name><name><surname>Zervakis</surname><given-names>Georgios I.</given-names></name><name><surname>Vizzini</surname><given-names>Alfredo</given-names></name><name><surname>Dima</surname><given-names>Bálint</given-names></name></person-group><article-title>﻿Morphological and molecular re-assessment of European and Levantine species of the genus <italic><tp:taxon-name><tp:taxon-name-part taxon-name-part-type="genus" reg="Hortiboletus">Hortiboletus</tp:taxon-name-part></tp:taxon-name></italic> (<italic><tp:taxon-name><tp:taxon-name-part taxon-name-part-type="family">Boletaceae</tp:taxon-name-part></tp:taxon-name></italic>)</article-title><source>IMA Fungus</source><day>12</day><month>06</month><year>2025</year><volume>16</volume><pub-id pub-id-type="doi">10.3897/imafungus.16.144731</pub-id></mixed-citation></tp:treatment-meta><tp:nomenclature><label>﻿</label><tp:taxon-name>
            <object-id xmlns:xlink="http://www.w3.org/1999/xlink" content-type="arpha" xlink:type="simple">4B36CC8C-44EF-51D3-AE6F-8623EFAFABC0</object-id>
            <tp:taxon-name-part taxon-name-part-type="genus" reg="Hortiboletus">Hortiboletus</tp:taxon-name-part>
            <tp:taxon-name-part taxon-name-part-type="species" reg="flavorubellus">flavorubellus</tp:taxon-name-part>
            <object-id xmlns:xlink="http://www.w3.org/1999/xlink" content-type="mycobank" xlink:type="simple">MB855845</object-id>
          </tp:taxon-name><tp:taxon-authority>(Thiers &amp; A.H. Sm.) Biketova &amp; Tremble</tp:taxon-authority><tp:taxon-status xmlns:xlink="http://www.w3.org/1999/xlink" xlink:type="simple">comb. nov.</tp:taxon-status><tp:nomenclature-citation-list><tp:nomenclature-citation><tp:taxon-name>
                <tp:taxon-name-part taxon-name-part-type="genus" reg="Boletus">Boletus</tp:taxon-name-part>
                <tp:taxon-name-part taxon-name-part-type="species" reg="flavorubellus">flavorubellus</tp:taxon-name-part>
              </tp:taxon-name><comment>Thiers &amp; A.H. Sm., Michigan Bot. <bold>5</bold>(3): 117 (1966). Basionym.</comment></tp:nomenclature-citation><tp:nomenclature-citation><tp:taxon-name>
                <tp:taxon-name-part taxon-name-part-type="genus" reg="Boletus"/>
                <tp:taxon-name-part taxon-name-part-type="species" reg="rubellus"/>
              </tp:taxon-name><comment>= <tp:taxon-name><tp:taxon-name-part taxon-name-part-type="genus" reg="Boletus">Boletus</tp:taxon-name-part><tp:taxon-name-part taxon-name-part-type="species" reg="rubellus">rubellus</tp:taxon-name-part><tp:taxon-name-part taxon-name-part-type="infraspecific-rank">var.</tp:taxon-name-part><tp:taxon-name-part taxon-name-part-type="variety" reg="flammeus">flammeus</tp:taxon-name-part></tp:taxon-name> A.H. Sm. &amp; Thiers, Boletes of Michigan: 269 (1971) </comment></tp:nomenclature-citation><tp:nomenclature-citation><tp:taxon-name>
                <tp:taxon-name-part taxon-name-part-type="genus" reg="Boletus"/>
                <tp:taxon-name-part taxon-name-part-type="species" reg="subfraternus"/>
              </tp:taxon-name><comment>? = <tp:taxon-name><tp:taxon-name-part taxon-name-part-type="genus" reg="Boletus">Boletus</tp:taxon-name-part><tp:taxon-name-part taxon-name-part-type="species" reg="subfraternus">subfraternus</tp:taxon-name-part></tp:taxon-name> Coker &amp; Beers ex Meyers &amp; Van T. Cotter, Index Fungorum <bold>412</bold>: 1 (2019). </comment></tp:nomenclature-citation></tp:nomenclature-citation-list></tp:nomenclature><tp:treatment-sec sec-type="material" id="SECID0EPIBM"><title>Material examined.</title><p>USA • Michigan: Washtenaw Co., Ann Arbor, <named-content xmlns:xlink="http://www.w3.org/1999/xlink" content-type="dwc:verbatimCoordinates" xlink:type="simple"><named-content content-type="geo-json" specific-use="{&#34;type&#34;:&#34;Point&#34;,&#34;coordinates&#34;:[-83.730833,42.275278]}" id="NCID0EYIBM" xlink:type="simple">42°16'31"N, 83°43'51"W</named-content></named-content>, on wet soil in woods, 11.08.1960, leg. &amp; det. A.H. Smith, MICH10015 (A.H. Smith 62872 – collector’s number, holotype), GenBank: <abbrev xmlns:xlink="http://www.w3.org/1999/xlink" xlink:title="nuclear ribosomal internal transcribed spacer" id="ABBRID0E4IBM" xlink:type="simple">ITS</abbrev> – <ext-link xmlns:xlink="http://www.w3.org/1999/xlink" xlink:href="PV036233" ext-link-type="gen" xlink:type="simple">PV036233</ext-link>, <abbrev xmlns:xlink="http://www.w3.org/1999/xlink" xlink:title="nuclear large subunit ribosomal DNA" id="ABBRID0EGJBM" xlink:type="simple">LSU</abbrev> – <ext-link xmlns:xlink="http://www.w3.org/1999/xlink" xlink:href="PV036238" ext-link-type="gen" xlink:type="simple">PV036238</ext-link>, <italic><abbrev xmlns:xlink="http://www.w3.org/1999/xlink" xlink:title="translation elongation factor 1-α gene" id="ABBRID0EQJBM" xlink:type="simple">tef1-α</abbrev></italic> – <ext-link xmlns:xlink="http://www.w3.org/1999/xlink" xlink:href="PV106170" ext-link-type="gen" xlink:type="simple">PV106170</ext-link>, and <italic><abbrev xmlns:xlink="http://www.w3.org/1999/xlink" xlink:title="DNA-directed RNA polymerase II subunit 2 gene" id="ABBRID0E1JBM" xlink:type="simple">rpb2</abbrev></italic> – <ext-link xmlns:xlink="http://www.w3.org/1999/xlink" xlink:href="PV106174" ext-link-type="gen" xlink:type="simple">PV106174</ext-link>; • Washtenaw Co., west of Ann Arbor, Saginaw Forest on Liberty Road, <named-content xmlns:xlink="http://www.w3.org/1999/xlink" content-type="dwc:verbatimCoordinates" xlink:type="simple"><named-content content-type="geo-json" specific-use="{&#34;type&#34;:&#34;Point&#34;,&#34;coordinates&#34;:[-83.806944,42.270000]}" id="NCID0EGKBM" xlink:type="simple">42°16'12"N, 83°48'25"W</named-content></named-content>, scattered on humus in mixed forest of <italic><tp:taxon-name><tp:taxon-name-part taxon-name-part-type="genus" reg="Quercus">Quercus</tp:taxon-name-part></tp:taxon-name></italic> sp. and <italic><tp:taxon-name><tp:taxon-name-part taxon-name-part-type="genus" reg="Pinus">Pinus</tp:taxon-name-part></tp:taxon-name></italic> sp., 02.08.1966, leg. &amp; det. A.H. Smith, MICH10035 (A.H. Smith 73026, holotype of <tp:taxon-name><tp:taxon-name-part taxon-name-part-type="genus" reg="Boletus">Boletus</tp:taxon-name-part><tp:taxon-name-part taxon-name-part-type="species" reg="rubellus">rubellus</tp:taxon-name-part><tp:taxon-name-part taxon-name-part-type="infraspecific-rank">var.</tp:taxon-name-part><tp:taxon-name-part taxon-name-part-type="variety" reg="flammeus">flammeus</tp:taxon-name-part></tp:taxon-name>), GenBank: <abbrev xmlns:xlink="http://www.w3.org/1999/xlink" xlink:title="nuclear ribosomal internal transcribed spacer" id="ABBRID0EKLBM" xlink:type="simple">ITS</abbrev> – <ext-link xmlns:xlink="http://www.w3.org/1999/xlink" xlink:href="PV036231" ext-link-type="gen" xlink:type="simple">PV036231</ext-link> and <ext-link xmlns:xlink="http://www.w3.org/1999/xlink" xlink:href="PV036232" ext-link-type="gen" xlink:type="simple">PV036232</ext-link>, <abbrev xmlns:xlink="http://www.w3.org/1999/xlink" xlink:title="nuclear large subunit ribosomal DNA" id="ABBRID0EYLBM" xlink:type="simple">LSU</abbrev> – <ext-link xmlns:xlink="http://www.w3.org/1999/xlink" xlink:href="PV036236" ext-link-type="gen" xlink:type="simple">PV036236</ext-link> and <ext-link xmlns:xlink="http://www.w3.org/1999/xlink" xlink:href="PV036237" ext-link-type="gen" xlink:type="simple">PV036237</ext-link>, <italic><abbrev xmlns:xlink="http://www.w3.org/1999/xlink" xlink:title="translation elongation factor 1-α gene" id="ABBRID0EHMBM" xlink:type="simple">tef1-α</abbrev></italic> – <ext-link xmlns:xlink="http://www.w3.org/1999/xlink" xlink:href="PV106171" ext-link-type="gen" xlink:type="simple">PV106171</ext-link>, and <italic><abbrev xmlns:xlink="http://www.w3.org/1999/xlink" xlink:title="DNA-directed RNA polymerase II subunit 2 gene" id="ABBRID0ERMBM" xlink:type="simple">rpb2</abbrev></italic> – <ext-link xmlns:xlink="http://www.w3.org/1999/xlink" xlink:href="PV106175" ext-link-type="gen" xlink:type="simple">PV106175</ext-link>.</p></tp:treatment-sec><tp:treatment-sec sec-type="notes" id="SECID0E1MBM"><title>Notes.</title><p>Present phylogenetic analysis, which included sequences of holotypes of <italic><tp:taxon-name><tp:taxon-name-part taxon-name-part-type="genus" reg="Boletus">B.</tp:taxon-name-part><tp:taxon-name-part taxon-name-part-type="species" reg="flavorubellus">flavorubellus</tp:taxon-name-part></tp:taxon-name></italic> MICH10015 and <tp:taxon-name><tp:taxon-name-part taxon-name-part-type="genus" reg="Boletus">B.</tp:taxon-name-part><tp:taxon-name-part taxon-name-part-type="species" reg="rubellus">rubellus</tp:taxon-name-part><tp:taxon-name-part taxon-name-part-type="infraspecific-rank">var.</tp:taxon-name-part><tp:taxon-name-part taxon-name-part-type="variety" reg="flammeus">flammeus</tp:taxon-name-part></tp:taxon-name> MICH10035, proved that these two taxa are conspecific and allowed us to propose a new taxonomic combination <italic><tp:taxon-name><tp:taxon-name-part taxon-name-part-type="genus" reg="Hortiboletus">Hortiboletus</tp:taxon-name-part><tp:taxon-name-part taxon-name-part-type="species" reg="flavorubellus">flavorubellus</tp:taxon-name-part></tp:taxon-name></italic>. These two type specimens also cluster together in the same species-level clade in the phylogenomic tree of <xref ref-type="bibr" rid="B176">Tremble et al. (2024)</xref>. In the current multigene phylogeny, <italic><tp:taxon-name><tp:taxon-name-part taxon-name-part-type="genus" reg="Hortiboletus">H.</tp:taxon-name-part><tp:taxon-name-part taxon-name-part-type="species" reg="flavorubellus">flavorubellus</tp:taxon-name-part></tp:taxon-name></italic> forms a strongly-supported terminal clade (<abbrev xmlns:xlink="http://www.w3.org/1999/xlink" xlink:title="bootstrap support" id="ABBRID0EWOBM" xlink:type="simple">BS</abbrev> = 100, <abbrev xmlns:xlink="http://www.w3.org/1999/xlink" xlink:title="posterior probability" id="ABBRID0E1OBM" xlink:type="simple">PP</abbrev> = 1.00), sister to the <italic><tp:taxon-name><tp:taxon-name-part taxon-name-part-type="genus" reg="Hortiboletus">H.</tp:taxon-name-part><tp:taxon-name-part taxon-name-part-type="species" reg="engelii">engelii</tp:taxon-name-part></tp:taxon-name></italic>/<italic><tp:taxon-name><tp:taxon-name-part taxon-name-part-type="genus" reg="Hortiboletus">H.</tp:taxon-name-part><tp:taxon-name-part taxon-name-part-type="species" reg="hershenzoniae">hershenzoniae</tp:taxon-name-part></tp:taxon-name></italic>/<italic><tp:taxon-name><tp:taxon-name-part taxon-name-part-type="genus" reg="Hortiboletus">Hortiboletus</tp:taxon-name-part></tp:taxon-name></italic> sp. 1 subclade (<abbrev xmlns:xlink="http://www.w3.org/1999/xlink" xlink:title="bootstrap support" id="ABBRID0E2PBM" xlink:type="simple">BS</abbrev> = 85, <abbrev xmlns:xlink="http://www.w3.org/1999/xlink" xlink:title="posterior probability" id="ABBRID0E6PBM" xlink:type="simple">PP</abbrev> = 1.00).</p><p>This species, described by Thiers and Smith in 1966, is not yet understood by both mycologists and citizen scientists. Based on the sequence data from <abbrev xmlns:xlink="http://www.w3.org/1999/xlink" xlink:title="International Nucleotide Sequence Database Collaboration" id="ABBRID0EFQBM" xlink:type="simple">INSDC</abbrev>, connected publications (<xref ref-type="bibr" rid="B119">Nuhn et al. 2013</xref>; <xref ref-type="bibr" rid="B52">Frank et al. 2020</xref>; <xref ref-type="bibr" rid="B89">Kuo and Ortiz-Santana 2020</xref>), as well as records in <xref ref-type="bibr" rid="B70">iNaturalist (2024)</xref> and <xref ref-type="bibr" rid="B109">Mushroom Observer (2024)</xref>, there are no collections identified either as <italic><tp:taxon-name><tp:taxon-name-part taxon-name-part-type="genus" reg="Boletus">B.</tp:taxon-name-part><tp:taxon-name-part taxon-name-part-type="species" reg="flavorubellus">flavorubellus</tp:taxon-name-part></tp:taxon-name></italic> or <tp:taxon-name><tp:taxon-name-part taxon-name-part-type="genus" reg="Boletus">B.</tp:taxon-name-part><tp:taxon-name-part taxon-name-part-type="species" reg="rubellus">rubellus</tp:taxon-name-part><tp:taxon-name-part taxon-name-part-type="infraspecific-rank">var.</tp:taxon-name-part><tp:taxon-name-part taxon-name-part-type="variety" reg="flammeus">flammeus</tp:taxon-name-part></tp:taxon-name> (see Fig. <xref ref-type="fig" rid="F15">1</xref> and Suppl. materials <xref ref-type="supplementary-material" rid="S1">1</xref>, <xref ref-type="supplementary-material" rid="S3">3</xref>). A few of the collections are identified as <italic><tp:taxon-name><tp:taxon-name-part taxon-name-part-type="genus" reg="Hortiboletus">H.</tp:taxon-name-part><tp:taxon-name-part taxon-name-part-type="species" reg="rubellus">rubellus</tp:taxon-name-part></tp:taxon-name></italic> (e.g. FLAS-F-60513) or <tp:taxon-name><tp:taxon-name-part taxon-name-part-type="genus" reg="Xerocomellus">Xerocomellus</tp:taxon-name-part><tp:taxon-name-part taxon-name-part-type="uncertainty-rank">cf.</tp:taxon-name-part><tp:taxon-name-part taxon-name-part-type="species" reg="rubellus">rubellus</tp:taxon-name-part></tp:taxon-name> (MB03-033), a synonym of which <tp:taxon-name><tp:taxon-name-part taxon-name-part-type="genus" reg="Boletus">B.</tp:taxon-name-part><tp:taxon-name-part taxon-name-part-type="species" reg="rubellus">rubellus</tp:taxon-name-part><tp:taxon-name-part taxon-name-part-type="infraspecific-rank">var.</tp:taxon-name-part><tp:taxon-name-part taxon-name-part-type="variety" reg="flammeus">flammeus</tp:taxon-name-part></tp:taxon-name> is considered, based on <xref ref-type="bibr" rid="B71">Index Fungorum (2025)</xref>. However, most of <italic><tp:taxon-name><tp:taxon-name-part taxon-name-part-type="genus" reg="Hortiboletus">H.</tp:taxon-name-part><tp:taxon-name-part taxon-name-part-type="species" reg="flavorubellus">flavorubellus</tp:taxon-name-part></tp:taxon-name></italic> collections were either not identified to the species level or misidentified as <italic><tp:taxon-name><tp:taxon-name-part taxon-name-part-type="genus" reg="Hortiboletus">H.</tp:taxon-name-part><tp:taxon-name-part taxon-name-part-type="species" reg="campestris">campestris</tp:taxon-name-part></tp:taxon-name></italic> (e.g. iNaturalist 66900805), <italic><tp:taxon-name><tp:taxon-name-part taxon-name-part-type="genus" reg="Boletus">B.</tp:taxon-name-part><tp:taxon-name-part taxon-name-part-type="species" reg="harrisonii">harrisonii</tp:taxon-name-part></tp:taxon-name></italic> (e.g. PBM4097), and <italic><tp:taxon-name><tp:taxon-name-part taxon-name-part-type="genus" reg="Boletus">B.</tp:taxon-name-part><tp:taxon-name-part taxon-name-part-type="species" reg="subfraternus">subfraternus</tp:taxon-name-part></tp:taxon-name></italic> (MICH KUO-08101302) (see Fig. <xref ref-type="fig" rid="F15">1</xref> and Suppl. materials <xref ref-type="supplementary-material" rid="S1">1</xref>, <xref ref-type="supplementary-material" rid="S3">3</xref>). However, there is a possibility that <italic><tp:taxon-name><tp:taxon-name-part taxon-name-part-type="genus" reg="Boletus">B.</tp:taxon-name-part><tp:taxon-name-part taxon-name-part-type="species" reg="subfraternus">subfraternus</tp:taxon-name-part></tp:taxon-name></italic> is the actual synonym of this species; therefore, it is necessary to conduct its type study, including analysis of their <abbrev xmlns:xlink="http://www.w3.org/1999/xlink" xlink:title="deoxyribonucleic acid" id="ABBRID0EVVBM" xlink:type="simple">DNA</abbrev> sequences.</p></tp:treatment-sec><tp:treatment-sec><!--Section generated to contain objects referenced in tp:taxon-treatment.--><fig id="F15" position="float" orientation="portrait"><object-id xmlns:xlink="http://www.w3.org/1999/xlink" content-type="doi" xlink:type="simple">10.3897/imafungus.16.144731.figure1</object-id><object-id xmlns:xlink="http://www.w3.org/1999/xlink" content-type="arpha" xlink:type="simple">4317758C-D961-5DF8-8571-A1B27B84F25B</object-id><label>Figure 1.</label><caption><p><abbrev xmlns:xlink="http://www.w3.org/1999/xlink" xlink:title="Maximum Likelihood" id="ABBRID0EZRBG" xlink:type="simple">ML</abbrev> phylogenetic tree of <italic><tp:taxon-name><tp:taxon-name-part taxon-name-part-type="genus" reg="Hortiboletus">Hortiboletus</tp:taxon-name-part></tp:taxon-name></italic> generated from a multilocus (<abbrev xmlns:xlink="http://www.w3.org/1999/xlink" xlink:title="nuclear ribosomal internal transcribed spacer" id="ABBRID0EESBG" xlink:type="simple">ITS</abbrev> + <abbrev xmlns:xlink="http://www.w3.org/1999/xlink" xlink:title="nuclear large subunit ribosomal DNA" id="ABBRID0EISBG" xlink:type="simple">LSU</abbrev> + <italic>tef1</italic>-<italic>a</italic> + <italic><abbrev xmlns:xlink="http://www.w3.org/1999/xlink" xlink:title="DNA-directed RNA polymerase II subunit 2 gene" id="ABBRID0ERSBG" xlink:type="simple">rpb2</abbrev></italic>) dataset. <abbrev xmlns:xlink="http://www.w3.org/1999/xlink" xlink:title="bootstrap support" id="ABBRID0EVSBG" xlink:type="simple">BS</abbrev> values ≥ 50% and <abbrev xmlns:xlink="http://www.w3.org/1999/xlink" xlink:title="posterior probability" id="ABBRID0EZSBG" xlink:type="simple">PP</abbrev> values ≥ 0.8 indicated at nodes. Thickened branches indicate high statistical support (<abbrev xmlns:xlink="http://www.w3.org/1999/xlink" xlink:title="bootstrap support" id="ABBRID0E4SBG" xlink:type="simple">BS</abbrev> ≥ 70% and <abbrev xmlns:xlink="http://www.w3.org/1999/xlink" xlink:title="posterior probability" id="ABBRID0EBTBG" xlink:type="simple">PP</abbrev> ≥ 0.95). Species names of collections follow current identification, except original names of types of <italic><tp:taxon-name><tp:taxon-name-part taxon-name-part-type="genus" reg="Boletus">Boletus</tp:taxon-name-part><tp:taxon-name-part taxon-name-part-type="species" reg="harrisonii">harrisonii</tp:taxon-name-part></tp:taxon-name></italic> and <tp:taxon-name><tp:taxon-name-part taxon-name-part-type="genus" reg="Boletus">B.</tp:taxon-name-part><tp:taxon-name-part taxon-name-part-type="species" reg="rubellus">rubellus</tp:taxon-name-part><tp:taxon-name-part taxon-name-part-type="infraspecific-rank">var.</tp:taxon-name-part><tp:taxon-name-part taxon-name-part-type="variety" reg="flammeus">flammeus</tp:taxon-name-part></tp:taxon-name>. <italic><tp:taxon-name><tp:taxon-name-part taxon-name-part-type="genus" reg="Hortiboletus">Hortiboletus</tp:taxon-name-part></tp:taxon-name></italic> species present in Europe and Levant are indicated by light red-coloured fields. Collections with newly-generated sequences are indicated in bold. Two-letter country codes (ISO 3166-1 alpha-2) denote the origin of specimens. At the end of the annotations to some collections, abbreviations are indicated in brackets: e – epitype, h – holotype, p – paratype, env – environmental sample.</p></caption><graphic xmlns:xlink="http://www.w3.org/1999/xlink" xlink:href="imafungus-16-e144731-g001.jpg" position="float" orientation="portrait" xlink:type="simple" id="oo_1351680.jpg"><uri content-type="original_file" xlink:type="simple">https://binary.pensoft.net/fig/1351680</uri></graphic></fig><supplementary-material xmlns:xlink="http://www.w3.org/1999/xlink" id="S1" position="float" orientation="portrait" xlink:type="simple"><object-id content-type="doi" xlink:type="simple">10.3897/imafungus.16.144731.suppl1</object-id><object-id content-type="arpha" xlink:type="simple">AC28A240-628B-54D6-A50D-E44C6BABD2CE</object-id><label>Supplementary material 1</label><caption><p>Specimens used in molecular phylogenetic studies and their <abbrev xlink:title="International Nucleotide Sequence Database Collaboration" id="ABBRID0EYRJM" xlink:type="simple">INSDC</abbrev> and <abbrev xlink:title="User-friendly Nordic ITS Ectomycorrhizal Database" id="ABBRID0E3RJM" xlink:type="simple">UNITE</abbrev> accession numbers</p></caption><statement content-type="dataType"><label>Data type</label><p>docx</p></statement><statement content-type="notes"><label>Explanation note</label><p><bold>table S1.</bold> Specimens used in molecular phylogenetic studies and their <abbrev xlink:title="International Nucleotide Sequence Database Collaboration" id="ABBRID0EHSJM" xlink:type="simple">INSDC</abbrev> and <abbrev xlink:title="User-friendly Nordic ITS Ectomycorrhizal Database" id="ABBRID0ELSJM" xlink:type="simple">UNITE</abbrev> accession numbers. Newly-generated sequences are in bold. Sequences submitted in public repositories, but not used in phylogeny are marked with asterisk (*).</p></statement><media xlink:href="imafungus-16-e144731-s001.docx" mimetype="application" mime-subtype="vnd.openxmlformats-officedocument.wordprocessingml.document" position="float" orientation="portrait" xlink:type="simple" id="oo_1351700.docx"><uri content-type="original_file" xlink:type="simple">https://binary.pensoft.net/file/1351700</uri></media><permissions><license xlink:type="simple"><license-p>This dataset is made available under the Open Database License (http://opendatacommons.org/licenses/odbl/1.0/). The Open Database License (ODbL) is a license agreement intended to allow users to freely share, modify, and use this Dataset while maintaining this same freedom for others, provided that the original source and author(s) are credited.</license-p></license></permissions><attrib specific-use="authors">Alona Yu. Biketova, Tatyana Yu. Svetasheva, Andy F. S. Taylor, Giampaolo Simonini, Matteo Gelardi, Olga V. Morozova, Elias Polemis, José A. Muñoz, László Albert, Salvatore Saitta, Solomon P. Wasser, Eviatar Nevo, Georgios I. Zervakis, Alfredo Vizzini, Bálint Dima</attrib></supplementary-material><supplementary-material xmlns:xlink="http://www.w3.org/1999/xlink" id="S3" position="float" orientation="portrait" xlink:type="simple"><object-id content-type="doi" xlink:type="simple">10.3897/imafungus.16.144731.suppl3</object-id><object-id content-type="arpha" xlink:type="simple">4CD8155D-C5CA-55BF-A296-029B2D928175</object-id><label>Supplementary material 3</label><caption><p>Non-collapsed <abbrev xlink:title="Maximum Likelihood" id="ABBRID0ETUJM" xlink:type="simple">ML</abbrev> and <abbrev xlink:title="Bayesian Inference" id="ABBRID0EXUJM" xlink:type="simple">BI</abbrev> phylogenetic trees: <abbrev xlink:title="nuclear ribosomal internal transcribed spacer" id="ABBRID0E2UJM" xlink:type="simple">ITS</abbrev>, <abbrev xlink:title="nuclear large subunit ribosomal DNA" id="ABBRID0E6UJM" xlink:type="simple">LSU</abbrev>, <italic>tef1</italic>-α, and <italic><abbrev xlink:title="DNA-directed RNA polymerase II subunit 2 gene" id="ABBRID0EGVJM" xlink:type="simple">rpb2</abbrev></italic></p></caption><statement content-type="dataType"><label>Data type</label><p>pdf</p></statement><media xlink:href="imafungus-16-e144731-s003.pdf" mimetype="application" mime-subtype="pdf" position="float" orientation="portrait" xlink:type="simple" id="oo_1351702.pdf"><uri content-type="original_file" xlink:type="simple">https://binary.pensoft.net/file/1351702</uri></media><permissions><license xlink:type="simple"><license-p>This dataset is made available under the Open Database License (http://opendatacommons.org/licenses/odbl/1.0/). The Open Database License (ODbL) is a license agreement intended to allow users to freely share, modify, and use this Dataset while maintaining this same freedom for others, provided that the original source and author(s) are credited.</license-p></license></permissions><attrib specific-use="authors">Alona Yu. Biketova, Tatyana Yu. Svetasheva, Andy F. S. Taylor, Giampaolo Simonini, Matteo Gelardi, Olga V. Morozova, Elias Polemis, José A. Muñoz, László Albert, Salvatore Saitta, Solomon P. Wasser, Eviatar Nevo, Georgios I. Zervakis, Alfredo Vizzini, Bálint Dima</attrib></supplementary-material></tp:treatment-sec><ref-list><ref id="B176"><mixed-citation xmlns:xlink="http://www.w3.org/1999/xlink" xlink:type="simple"><person-group><name name-style="western"><surname>Tremble</surname><given-names>K</given-names></name><name name-style="western"><surname>Henkel</surname><given-names>T</given-names></name><etal/></person-group> (<year>2024</year>) <article-title>A revised phylogeny of <italic><tp:taxon-name><tp:taxon-name-part taxon-name-part-type="family">Boletaceae</tp:taxon-name-part></tp:taxon-name></italic> using whole genome sequences.</article-title><source>Mycologia</source><volume>116</volume>(<issue>3</issue>): <fpage>392</fpage>–<lpage>408</lpage>. <ext-link xlink:href="10.1080/00275514.2024.2314963" ext-link-type="doi" xlink:type="simple">https://doi.org/10.1080/00275514.2024.2314963</ext-link></mixed-citation></ref><ref id="B119"><mixed-citation xmlns:xlink="http://www.w3.org/1999/xlink" xlink:type="simple"><person-group><name name-style="western"><surname>Nuhn</surname><given-names>ME</given-names></name><name name-style="western"><surname>Binder</surname><given-names>M</given-names></name><etal/></person-group> (<year>2013</year>) <article-title>Phylogenetic overview of the <italic><tp:taxon-name><tp:taxon-name-part taxon-name-part-type="suborder">Boletineae</tp:taxon-name-part></tp:taxon-name></italic>.</article-title><source>Fungal Biology</source><volume>117</volume>(<issue>7–8</issue>): <fpage>479</fpage>–<lpage>511</lpage>. <ext-link xlink:href="10.1016/j.funbio.2013.04.008" ext-link-type="doi" xlink:type="simple">https://doi.org/10.1016/j.funbio.2013.04.008</ext-link></mixed-citation></ref><ref id="B52"><mixed-citation xmlns:xlink="http://www.w3.org/1999/xlink" xlink:type="simple"><person-group><name name-style="western"><surname>Frank</surname><given-names>J</given-names></name><name name-style="western"><surname>Siegel</surname><given-names>N</given-names></name><etal/></person-group> (<year>2020</year>) <article-title><italic><tp:taxon-name><tp:taxon-name-part taxon-name-part-type="genus">Xerocomellus</tp:taxon-name-part></tp:taxon-name> (<tp:taxon-name><tp:taxon-name-part taxon-name-part-type="family">Boletaceae</tp:taxon-name-part></tp:taxon-name>)</italic> in western North America.</article-title><source>Fungal Systematics and Evolution</source><volume>6</volume>: <fpage>265</fpage>–<lpage>288</lpage>. <ext-link xlink:href="10.3114/fuse.2020.06.13" ext-link-type="doi" xlink:type="simple">https://doi.org/10.3114/fuse.2020.06.13</ext-link></mixed-citation></ref><ref id="B89"><mixed-citation xmlns:xlink="http://www.w3.org/1999/xlink" xlink:type="simple"><person-group><name name-style="western"><surname>Kuo</surname><given-names>M</given-names></name><name name-style="western"><surname>Ortiz-Santana</surname><given-names>B</given-names></name></person-group> (<year>2020</year>) <article-title>Revision of leccinoid fungi, with emphasis on North American taxa, based on molecular and morphological data.</article-title><source>Mycologia</source><volume>112</volume>(<issue>1</issue>): <fpage>197</fpage>–<lpage>211</lpage>. <ext-link xlink:href="10.1080/00275514.2019.1685351" ext-link-type="doi" xlink:type="simple">https://doi.org/10.1080/00275514.2019.1685351</ext-link></mixed-citation></ref><ref id="B70"><mixed-citation xmlns:xlink="http://www.w3.org/1999/xlink" xlink:type="simple">iNaturalist (<year>2024</year>) iNaturalist. <ext-link xlink:href="https://www.inaturalist.org/" ext-link-type="uri" xlink:type="simple">https://www.inaturalist.org/</ext-link> [Accessed on 30.11.2024]</mixed-citation></ref><ref id="B109"><mixed-citation xmlns:xlink="http://www.w3.org/1999/xlink" xlink:type="simple">Mushroom Observer (<year>2024</year>) Mushroom Observer. <ext-link xlink:href="https://mushroomobserver.org/" ext-link-type="uri" xlink:type="simple">https://mushroomobserver.org/</ext-link> [Accessed on 30.11.2024]</mixed-citation></ref><ref id="B71"><mixed-citation xmlns:xlink="http://www.w3.org/1999/xlink" xlink:type="simple">Index Fungorum (<year>2025</year>) Index Fungorum. <ext-link xlink:href="http://www.indexfungorum.org/" ext-link-type="uri" xlink:type="simple">http://www.indexfungorum.org/</ext-link> [Accessed on 30.01.2025]</mixed-citation></ref></ref-list></tp:taxon-treatment>
