# Supplementary material for: ﻿Morphological and molecular re-assessment of European and Levantine species of the genus Hortiboletus (Boletaceae)
Source: IMA Fungus. 2025 Jun 12;16:e144731. doi: 10.3897/imafungus.16.144731 (PMC12179652; doi:10.3897/imafungus.16.144731)
Supplement: Supplementary material 2 — Aligned and concatenated dataset of Hortiboletus sequences (ITS, LSU, tef1-α, rpb2) and closely-related genera used for phylogenetic reconstruction [file imafungus-16-e144731-s002.fas]

>Imleria_badia_HKAS53502_DE
--------------------------------------------------------------G-ACTGTCGCTGG--------CGAAAGCAT-GTGCACGTCCAAC--CTTTT-------------C------------------TA----TTACACAC-CC-GTGCACCTTTTGTAGGTC-CTC-GAAAGAGGA--TCTATGTATT-TCA--TCATC-ACACC----TA--------------TCGTATGTCT--AG-AATGT------------------CATC--GTCGA-------------------------CCACTGGGCGGCG-------AAA-TAAAT----AATACAACTTTCAGCAACGGATCTCTTGGCTCTCGCATCGATGAAGAA-CGCAGC-GAATTGCGATAAGTAATGTGAATTGCAGATTTTCAGTGAATCATCGAATCTTTGAACGCACCTTGCGCTCCTTGGTATTCCGAGGAGCATGCCTGTTTGAGTGTCA-TTAAATTCTCAACC-ATGACTTTG-TTG---------ACATGGC-TTGGA-GTTGGGGGTTGCTGGC-------TTGTT-T--GTCAGCTCTCCTGAAATACATTAGC-GGTGG-ACAA------------------------GCAAGGCCTT-CCGACGTGATAATGATCGTCGT-GGGGCGG-----------------A-GCATC-AAC-GTCT-GTCT-CTTCTAAATC-C--------------------------------------------------------------------------------------------------------------------------CAGAT-GCC-TT-AGCTAGACATC----------------------------------------------------------------------------------------------------------------------------------------------------------------------------------------------------------------------------------------------------------------------------------TTCCCCTAGTAACTGCGAGTGAAGCGGGAAGAGCTCAAATTTTGAATCTGGC-GGTC--TTT-GGCCGTCCGAGTTGTAATCTAGAGAAGTGTCTTCCGCGCTGGCCCGTGTACAAGTCTCCTGGAAGGGAGCGTCATAGAGGGTGAGAATCCCGTCTCTGACACGGATGACCAGTGC-TATGTGATGCACTCTCGACGAGTCGAGTTGTTTGGGAATGCAGCTCAAAATGGGTGGTAAATTCCATCTAAAGCTAAATACAGGCGAGAGACCGATAGCGAACAAGTACCGTGAGGGAAAGATGAAAAGAACTTTGGAAAGAGAGTTAAATAGTACGTGAAATTGCTGAAAGGGAAACGCTTGATGTCAGTCGCGTCGGCCAGGGATCAACCTTGC--TTC----ATTGCCGGGGTGCACTTCCTGGT-CGACGGGTCAGCATCAGTTTTGGTCGCTGTAGAAGGGCGAAAGGAATGTGGCACTC-TTCG--GAGTGTGTTATAGCCTTTCGTCGTATGCAGT-GGACGGGACTGAGGAACTCGGCA--CGA--CTTT---CGTCTGTGC-TTAGGATGCTGGCATAATGGCCTTAAGCGACCCGTCTTGAAACACGGACCAAGGAGTCTAACATGCCTGCGAGTGTTTGGGTGGCAAACTCGAGTGCGAAATGAAAGTGAAAGTCGAGACCTCTGTCGTGGAGGGCATCGACGCCCGGACCTGAGTCTTTGACGACGGCTCCGCGGTAGAGCATGCATGTTGGGACCCGAAAGATGGTGAACTATGCCTGAATAGGGTGAAGCCAGAGGAAACTCTGGTGGAGGCTCGTAGCGATTCTGACGTGCAAATCGATCGTCGAATTTGGGTATAGGGGCGAAAGACTAATCGAAC-------------------------------------------------CAAAAACATGATCACCGGTACCTCACAGGCTGACTGTGCCATCCTCATTATTGCTGGTGGTACCGGTGAGTTCGAGGCTGGTATCTCCAAGGACGGTCAGACTCGTGAACACGCACTTCTGGCGTTCACCCTGGGTGTGCGTCAGCTCATTGTCGCTGTAAACAAGATGGACACGACCAAGGTGTGCTTTATAATCTCTTCTCATGAATGTGGTTTGATGTGTCGACAATAGTGGAGCGAGGACCGCTTCAACGAAATTATCAAGGAAACCTCAACCTTCATTAAGAAGGTCGGCTACAACCCCAAGGCTGTTGCTTTCGTTCCCATCTCTGGGTGGCATGGTGACAACATGTTGGAGGAGTCCCCCAAGTAAGCATTATGTTATCAAATT-GGCTTCCAGCATTCTCAGTGCATCGCAATAGTATGCCCTGGTACAAGGGCTGGACCAAGGAGATCAAGAGTGGTGTCGTCAAGGGAAAGACCCTTCTCGATGCCATTGATGCCATCGAGCCTCCTGTTCGTCCCTCC-GACAAACCCCTTCGCCTTCCCCTCCAGGATGTCTACAAGATCGGCGGTATCGGAACAGTACCTGTCGGTCGTGTTGAAACAGGCATTATTAAGGCTGGCATGGTCGTTACTTTCGCACCTACAAACGTGACCACTGAAGTCAAGTCTGTGGAAATGCATCAC----------------------------------------------------------------------------------------------------------------------------------------------------------------------------------------------------------------------------------------------------------------------------------------------------------------------------------------------------------------------------------------------------------------CTTGTGGTCTCGTCAAGAACTTGGCGTTGATGGCTTGTATCTCTGTTGGTTCATATTCTGCTCCTGTCATCGAATTCTTGGAGGAATGGGGTCTCGAATCACTGGAAGAGAATGCACATTCGTCGACGCCCTGCACCAAGGTTTTCGTGAACGGTGTCTGGATGGGCGTGCATCGTGATCCCGCTAACCTTGTCAAGACGATCAAAAAACTTCGCCGAAAAGACGACATTAGTCCCGAGGTCTCTGTAGTCCGCGACATTCGTGAGAGGGAGCTCCGTCTCTACACTGACGCAGGGCGAGTTTGTCGACCTCTTTTCATCGTCGAAAATCAGCAGCTTGCCCTGCAGAAGAAGCATATCAAATGGCTCAATCAGGGCTTCCGGGATGACGATGGCGAAGAGTTCAAGTGGGAGCAGCTGGTAAAAACAGGGATAATCGAGTTGCTGGATGCTGAGGAGGAGGAGACGGTGATGATTTCCATGACACCGGAGGACTTGGAGAATTCCAGGTTACAATCTGCGGGCATTAATCCTCACGAGAATGATGGAGAATTTGACCCCGCGGCGCGCCTAAAGGCTGGAATCAATGCGCATACATGGACTCACTGCGAGATTCATCCT-AGTATGATTCTTGGTGTCTGTGCTAGTATCATTCCTTTCCCCGATCACAACCAGGTGCGTGCTGCTTCGACGTGG-TCAATAATTGCC-TTACACCTCTACAGTCGCCGCGTAATACCTACCAATCTGCTATG--------------------
>Hortiboletus_amygdalinus_HKAS_54166_CN_h
------------------------------------------------------------------------------------------------------------------------------------------------------------------------------------------------------------------------------------------------------------------------------------------------------------------------------------------------------------------------------------------------------------------------------------------------------------------------------------------------------------------------------------------------------------------------------------------------------------------------------------------------------------------------------------------------------------------------------------------------------------------------------------------------------------------------------------------------------------------------------------------------------------------------------------------------------------------------------------------------------------------------------------------------------------------------------------------------------------------------------------------------------------------------------------------------------------------------------------------GGGAAAAGCTCAAATTTTGAATCTGGC-GGTCG-TTCCGGCCGTCCGAGTTGTAATCTAGAGAAGCGTCTTCCGCGCTGGCCCGTGTACAAGTCTCCTGGAAGGGAGCGTCATAGAGGGTGAGAATCCCGTCTTTGACACGGACTACCAGGGC-TATGTGATGCGCTCTCGACGAGTCGAGTTGTTTGGGAATGCAGCTCAAATCGGGTGGTAAACTCCATCTAAAGCTAAATATAGGCGAGAGACCGATAGCGAACAAGTACCGTGAGGGAAAGATGAAAAGAACTTTGGAAAGAGAGTTAAACAGTACGTGAAATTGCTGAAAGGGAAACGCTCGATGTCAGTCGCGTCGGCCAGGGATCAACCTCGC--TTC-----ATCGCTGGGTGCACTTTCTGGT-CGACGGGTCAGCATCGGTTTCGGTCGTCGTACAATGGCGGAGGGAACGTGGCACTC-TTCC--GAGTGTGTTATAGCCTTTCGTCGTATGCGGC-GGTCGGGACCGAGGAACTCAGCAACCGA-CCTCC-G-GGTCTGTGC-TTAGGATGCTGGCATAATGGCCTTGAGCGACCCGTCTTGAAACACGGACCAAGGAGTCTAACATGCATGCGAGTGTTCGGGTGGAAAACCCGCACGCGAAATGAAAGTGAAAGTCGAGACCTCTGTCGTGGAGGGCACCGACGCCCGGACCCGAGTCTTTGACCAAGGATCTGCGGTAGAGCATGCATGTTGGGACCCGAAAGATGGTGAACTATGCCTGAATAGGGTGAAGCCAGAGGAAACTCTGGTGGAGGCTCGTAGCGATTCTGACGTGCAAATCGATCGTCGAATTTGGGTATAGGGGCGAAAGACTA---------------------------------------------cgtgattttatcaaaaacatgatcactggtacctcccaggctgactgtgccatcctcattattgctgggggtaccggtgagttcgaggctggtatctccaaggacggtcagacccgtgaacacgctcttctggcgttcacccttggtgtgcgtcagcttatcgttgctgtaaacaaaatggacacgaccaaggtgtgttgtacattcttcactggtgaatgtggtttgatgtatctccaatagtggagcgaggaccgcttcaatgaaattgtcaaggaaacctcaaccttcatcaagaaggtcggctacaaccccaaggctgtcgctttcgtgcccatctctggctggcatggtgacaatatgctggaggagtcccccaagtaagcgtaatgttattcgatttggcctacggcattcttaaagcgtcgcaatagcatgccctggtacaagggctggaccaaggaaatcaagggtggtagcgtcaagggaaagaccctcctcgatgccatcgatgctatcgagcctcctgttcgtccctcc-gataaaccccttcgccttcctctccaggatgtctacaagatcggtggtatcggaacagtacccgttggtcgtgttgaaact------------------------------------------------------------------------------------------------------------------------------------------------------------------------------------------------------------------------------------------------------------------------------------------------------------------------------------------------------------------------------------------------------------------------------------------------------------------------------------------------------------------------------------------------GGTTCATATTCTGCTCCCGTCATCGAATTCTTGGAAGAATGGGGTCTCGAATCGCTGGAAGAGAATGCACATTCATCGACGCCGTGTACAAAGGTTTTCGTGAATGGTGTTTGGATGGGCGTGCATCGTGATCCCGCGAACCTTGTCAAGACGATCAAGAAACTTCGCCGGAAAGATGACATTAGTCCAGAAGTTTCGGTAGTCCGCGACATTCGTGAAAGGGAACTTCGTCTCTACACTGATGCAGGGCGAGTTTGTCGGCCCCTCTTTATTGTCGAAAATCAGCAACTTGCCCTGCAGAAGAAGCACATCAAATGGCTCAATCAAGGTTATCGCGATGATGATGGCGAAGAGTTCAAGTGGGAGCAGCTGGTAAAGACAGGGATAATCGAGTTATTGGACGCCGAGGAAGAGGAAACGGTGATGATTTCCATGACGCCAGAGGACTTGGAGAATTCCAGGTTACAATCTGCCGGCATCAATCCCCATGACAATGACGGAGACTTTGACCCCGCAGCGCGACTCAAGGCTGGAATCAATGCGCACACGTGGACTCACTGCGAGATTCATCCT-AGTATGATTCTTGGTGTGTGTGCCAGTATTATCCCTTTCCCCGATCACAACCAGGTGCGTACTGCTTTGATGTGG-ACCGATCTTGGC-TTATACCTCTGCAGTCACCACGTAATACCTATCAATCCGCTATG--------------------
>Hortiboletus_amygdalinus_HKAS_54242_CN_p
------------------------------------------------------------------------------------------------------------------------------------------------------------------------------------------------------------------------------------------------------------------------------------------------------------------------------------------------------------------------------------------------------------------------------------------------------------------------------------------------------------------------------------------------------------------------------------------------------------------------------------------------------------------------------------------------------------------------------------------------------------------------------------------------------------------------------------------------------------------------------------------------------------------------------------------------------------------------------------------------------------------------------------------------------------------------------------------------------------------------------------------------------------------------------------------------------------------------------------------GGGAAAAGCTCAAATTTTGAATCTGGC-GGTCG-TTCCGGCCGTCCGAGTTGTAATCTAGAGAAGCGTCTTCCGCGCTGGCCCGTGTACAAGTCTCCTGGAAGGGAGCGTCATAGAGGGTGAGAATCCCGTCTTTGACACGGACTACCAGGGC-TATGTGATGCGCTCTCGACGAGTCGAGTTGTTTGGGAATGCAGCTCAAATCGGGTGGTAAACTCCATCTAAAGCTAAATATAGGCGAGAGACCGATAGCGAACAAGTACCGTGAGGGAAAGATGAAAAGAACTTTGGAAAGAGAGTTAAACAGTACGTGAAATTGCTGAAAGGGAAACGCTCGATGTCAGTCGCGTCGGCCAGGGATCAACCTCGC--TTC-----ATCGCTGGGTGCACTTTCTGGT-CGACGGGTCAGCATCGGTTTCGGTCGTCGTACAATGGCGGAGGGAACGTGGCACTC-TTCC--GAGTGTGTTATAGCCTTTCGTCGTATGCGGC-GGTCGGGACCGAGGAACTCAGCAACCGA-CCTCC-G-GGTCTGTGC-TTAGGATGCTGGCATAATGGCCTTGAGCGACCCGTCTTGAAACACGGACCAAGGAGTCTAACATGCATGCGAGTGTTCGGGTGGAAAACCCGCACGCGAAATGAAAGTGAAAGTCGAGACCTCTGTCGTGGAGGGCACCGACGCCCGGACCCGAGTCTTTGACCAAGGATCTGCGGTAGAGCATGCATGTTGGGACCCGAAAGATGGTGAACTATGCCTGAATAGGGTGAAGCCAGAGGAAACTCTGGTGGAGGCTCGTAGCGATTCTGACGTGCAAATCGATCGTCGAATTTGGGTATAGGGGCGAAAGACTA---------------------------------------------cgtgattttatcaaaaacatgatcactggtacctcccaggctgactgtgccatcctcattattgctgggggtaccggtgagttcgaggctggtatctccaaggacggtcagacccgtgaacacgctcttctggcgttcacccttggtgtgcgtcagcttatcgttgctgtaaacaaaatggacacgaccaaggtgtgttgtacattcttcactggtgaatgtggtttgatgtatctccaatagtggagcgaggaccgcttcaatgaaattgtcaaggaaacctcgaccttcatcaagaaggtcggctacaaccccaaggctgtcgctttcgtgcccatctctggctggcatggtgacaatatgctggaggagtcccccaagtaagcgtaatgttattcgatttggcctacggcattcttaaagcgtcgcaatagcatgccctggtacaagggctggaccaaggaaatcaagggtggtagcgtcaagggaaagaccctcctcgatgccatcgatgctatcgagcctcctgttcgtccctcc-gataaaccccttcgccttcctctccag------------------------------------------------------------------------------------------------------------------------------------------------------------------------------------------------------------------------------------------------------------------------------------------------------------------------------------------------------------------------------------------------------------------------------------------------------------------------------------------------------------------------------------------------------------------------------------------------------GGTTCATATTCTGCTCCCGTCATCGAATTCTTGGAAGAATGGGGTCTCGAATCGCTGGAAGAGAATGCACATTCGTCGACGCCGTGTACAAAGGTTTTCGTGAACGGTGTTTGGATGGGCGTGCATCGTGATCCCGCGAACCTTGTCAAGACGATCAAGAAACTTCGCCGGAAAGATGACATTAGTCCAGAAGTTTCGGTAGTCCGCGACATTCGTGAAAGGGAACTTCGTCTCTACACTGATGCAGGGCGAGTTTGTCGGCCCCTCTTTATTGTCGAAAATCAGCAACTTGCCCTGCAGAAGAAGCACATCAAATGGCTCAATCAAGGTTATCGCGATGATGATGGCGAAGAGTTCAAGTGGGAGCAGCTGGTAAAGACAGGGATAATCGAGTTATTGGACGCCGAGGAAGAGGAAACGGTGATGATCTCCATGACACCAGAGGACTTGGAGAATTCCAGGTTACAATCTGCCGGCATCAATCCCCATGACAATGACGGAGACTTTGACCCTGCAGCGCGACTCAAGGCTGGAATCAATGCGCACACGTGGACTCACTGCGAGATTCATCCT-AGTATGATTCTCGGTGTGTGTGCCAGTATTATTCCTTTCCCCGATCACAACCAGGTGCGTACTGCTTTGATGTGG-ACCGATCTTGGC-TTATCCCTCTGCAGTCACCACGTAATACCTATCAATCCGCTATG--------------------
>Hortiboletus_amygdalinus_SFC20120725-43_KR
-----------------------------------------------------------------------------------------------------------------------------------------------------------------t-gtgcacactttgtaggcc-ctc-gagaggggg--actatgtctt-tc---acatccacatccct-tat-----gtat----atgtatggctatag-aaggt------a------tct-aggct--gtcgctcgact-----------cc------gggtcgggccatggtct----aa-caaat----attacaactttcagcaacggatctcttggctctcgcatcgatgaagaa-cgcagc-gaattgcgataagtaatgtgaattgcagattttcagtgaatcatcgaatctttgaacgcaccttgcgctcctcggtattccgaggagcatgcctgtttgagtgtcattttaattctcaacc-atgtcttgta------actgaggcttggc-ttgga-cttgggggttgctggcggc---ctaggt-cgggtcggctctcctgaaacacattagc-aaagg-gca-gcaag-----tctg-tgat--gtggcacggccttttcgacgtgataatgatcgtcgt-gggctggaagcg--tccgga---catgcatt-cattgtcttgtttgcttccaatca-cccccc---tccat-c-ggac---tcggga-ctcgagc-----------------------------------------------------------------------------------tacggtt-ggc-tt-agctattagtt-ggtcgtgaggcc-aacgaacgc-aggtcggactt-gg-------------------caa-------------------------gggtcggcttagctattagtc-ggtcgtgaggccg-gcgaacgc-ggtcgacttggt---aaagggttggcttagct-----actagtcggtcgtgaggccgatgaacgc--ggtc-ggcttggcttc-gagcg-tc-cgtggt-ctgg-ttc------------ttgacac-tttgacctcaaatcag----------------------------------------------------------------------------------------------------------------------------------------------------------------------------------------------------------------------------------------------------------------------------------------------------------------------------------------------------------------------------------------------------------------------------------------------------------------------------------------------------------------------------------------------------------------------------------------------------------------------------------------------------------------------------------------------------------------------------------------------------------------------------------------------------------------------------------------------------------------------------------------------------------------------------------------------------------------------------------------------------------------------------------------------------------------------------------------------------------------------------------------------------------------------------------------------------------------------------------------------------------------------------------------------------------------------------------------------------------------------------------------------------------------------------------------------------------------------------------------------------------------------------------------------------------------------------------------------------------------------------------------------------------------------------------------------------------------------------------------------------------------------------------------------------------------------------------------------------------------------------------------------------------------------------------------------------------------------------------------------------------------------------------------------------------------------------------------------------------------------------------------------------------------------------------------------------------------------------------------------------------------------------------------------------------------------------------------------------------------------------------------------------------------------------------------------------------------------------------------------------------------------------------------------------------------------------------------------------------------------------------------------------------------------------------------------------------------------------------------------------------------------------------------------------------------------------------------------------------------------------------------------------------------------
>Hortiboletus_amygdalinus_NIBRFG0000502792_KR
---------aa-attggaggaga------------------------gagagggggg-actgtcgctggcttcggagc-gat-ctggagcat-gtgcacgtccttc--ttttc--------------TT--------------acacacacacacacac-ct-gtgcacactttgtaggcc-ctc-gagaggggg--actacgtctt-tc---acatc-acatc-ct-tat-----gtat----atgtatggctatag-aaggt------a------tct-aggct--gtcgctcgact-----------cc------gggtcgggccatggtct----aa-caaat----attacaactttcagcaacggatctcttggctctcgcatcgatgaagaa-cgcagc-gaattgcgataagtaatgtgaattgcagattttcagtgaatcatcgaatctttgaacgcaccttgcgctcctcggtattccgaggagcatgcctgtttgagtgtcattttaattctcaacc-atgtcttgta------actgaggcttggc-ttgga-cttgggggttgctggcggc---ctacgt-cgggtcggctctcctgaaacgcattagc-aaagg-gca-gcaag-----tctg-tgat--gtggcacggccttttcgacgtgataatgatcgtcgt-gggctggaagcg--tccgga---catgcatt-cattgtcttgtttgcttccaatca-cccccc----ccat-c-ggac---tcggga-ctcgagc-----------------------------------------------------------------------------------tacggtt-ggc-tt-agctattagtt-ggtcgtgaggcc-aacgaacgc-aggtcggactt-gg-------------------caa-------------------------gggtcggcttagctattagtc-ggtcgtgaggccg-gcgaacgc-ggtcgacttggt---aaagggttggcttagct-----actagtcggtcgtgaggccgatgaacgc--ggtc-ggcttggcttc-gagcg-tc-cgtggt-ctgg-ttc------------t-----------------------------------------------------------------------------------------------------------------------------------------------------------------------------------------------------------------------------------------------------------------------------------------------------------------------------------------------------------------------------------------------CGATGTCAGTCGCGTCGGCCAGGGATCAACCTCGC-TTTC-----ATCGCTGGGTGCACTTTCTGGT-CGACGGGTCAGCATCGGTTTCGGTCGTCGTACAATGGCGGAGGGAACGTGGCACTC-TTCC--GAGTGTGTTATAGCCTTTCGTCGTATGCGGC-GGTCGGGACCGAGGAACTCAGCAACCGA-CCTCC-G-GGTCTGTGC-TTAGGATGCTGGCATAATGGCCTTGAGCGACCCGTCTTGAAACACGGACCAAGGAGTCTAACATGCATGCGAGTGTTCGGGTGGAAAACCCGCACGCGAAATGAAAGTGAAAGTCGAGACCTCCGTCGTGGAGGGCACCGACGCCCGGACCCGAGTCTTTGACCAAGGATCTGCGGTAGAGCATGCATGTTGGGACCCGAAAGATGGTGAACTATGCCTGAATAGGGTGAAGCCAGAGGAAACTCTGGTGGAGGCTCGTAGCGATTCTGACGTGCAAATCGATCGTCGAATTTGGGTATAGGGGCGAAAGACTAATCGAACCATCTAGTAGCTGGTTCCTGCCGAAGTTTCCCTCAGGA-----------------------------------------------------------------------------------------------------------------------------------------------------------------------------------------------------------------------------------------------------------------------------------------------------------------------------------------------------------------------------------------------------------------------------------------------------------------------------------------------------------------------------------------------------------------------------------------------------------------------------------------------------------------------------------------------------------------------------------------------------------------------------------------------------------------------------------------------------------------------------------------------------------------------------------------------------------------------------------------------------------------------------------------------------------------------------------------------------------------------------------------------------------------------------------------------------------------------------------------------------------------------------------------------------------------------------------------------------------------------------------------------------------------------------------------------------------------------------------------------------------------------------------------------------------------------------------------------------------------------------------------------------------------------------------------------------------------------------------------------------------------------------------------------------------------------------------------------------------------------------------------------------------------------------------------------------
>Hortiboletus_amygdalinus_TN201911_JP
CATTATA-GAA-ATTGGAGGAGA------------------------GAGAGGGGGG-ACTGTCGCTGGCTTCTGAGC-GAT-CTGGAGCAT-GTGCACGTCCTTC--TTTTC--------------TT--------------ACACACACACACACCC-CT-GGGCACACTTTGTAGGGC-CTC-GAGAGGGGG--ACTACGTCTT-TC---ACATC-ACATC-CT-TAT-----GTAT----ATGTATGGCTATAG-AAGGG------A------TCT-AAGGT--GGCGCTCGACT-----------CC------GGGTCGGGCCATGGTCT----AA-CAAAT----ATTACCACTTTCAGCAACGGATCTCTTGGCTCTCGCATCGATGAAGAA-CGCAGC-GAATTGCGATAAGTAATGGGAATTGCAGATTTTCAGTGAATCATCGAATCTTTGAACGCACCTTGCGCTCCTCGGTATTCCGAAGAGCATGCCTGGTTGAGTGGCATTTTAATTCTCCACC-ATGTCTTGTA------ACTGAGGCTTGGC-TTGGA-CTTGGGGGGTGCTGGCGGC---CTAAGG-CGGGTCGGCTCTCCTGAAACGCTTTAGC-AAAGG-GCA-GCAAG-----TCTG-TGAT--GTGGCACGGCCTTTTCGACGTGATAATGATCGTCGT-GGGCTGGAAGCG--TCCGGA---CATGCATT-CATTGTCTTGTTTGCTTCCAATCA-CCCCCC---TCCAT-C-GGAC---TCGGAA-CTCAAGC-----------------------------------------------------------------------------------TACGGTT-GGT-TT-ACCTATTAGTT-GGGCGGGAGGCC-AACAAA------------------------------------------------------------------------------------------------------------------------------------------------------------------------------------------------------------------------------------------------------------------------------------------------------------------------------------------------------------------------------------------------------------------------------------------------------------------------------------------------------------------------------------------------------------------------------------------------------------------------------------------------------------------------------------------------------------------------------------------------------------------------------------------------------------------------------------------------------------------------------------------------------------------------------------------------------------------------------------------------------------------------------------------------------------------------------------------------------------------------------------------------------------------------------------------------------------------------------------------------------------------------------------------------------------------------------------------------------------------------------------------------------------------------------------------------------------------------------------------------------------------------------------------------------------------------------------------------------------------------------------------------------------------------------------------------------------------------------------------------------------------------------------------------------------------------------------------------------------------------------------------------------------------------------------------------------------------------------------------------------------------------------------------------------------------------------------------------------------------------------------------------------------------------------------------------------------------------------------------------------------------------------------------------------------------------------------------------------------------------------------------------------------------------------------------------------------------------------------------------------------------------------------------------------------------------------------------------------------------------------------------------------------------------------------------------------------------------------------------------------------------------------------------------------------------------------------------------------------------------------------------------------------------------------------------------------------------------------------------------------------------------------------------------------------------------------------------------------------------------------------------------------------------------------------
>Hortiboletus_arduinus_FHMU3323_CN_h
-----------------------------------------------------------------------------------------------------------------------------------------------------------------------------------------------------------------------------------------------------------------------------------------------------------------------------------------------------------------------------------------------------------------------------------------------------------------------------------------------------------------------------------------------------------------------------------------------------------------------------------------------------------------------------------------------------------------------------------------------------------------------------------------------------------------------------------------------------------------------------------------------------------------------------------------------------------------------------------------------------------------------------------------------------------------------------------------------------------------------------------------------------------------------------------------------------------------TTCCCCTAGTAACTGCGAGTGAAGCGGGAAGAGCTCAAATTTTGAATCTGGC-GGTCT-TTTCGGCCGTCCGAGTTGTAATCTAGAGAAGCGTCTTCCGCGCTGGCCCGTGTACAAGTCTCCTGGAAGGGAGCGTCATAGAGGGTGAGAATCCCGTCTTTGACACGGACTACCAGTGC-TATGTGATGCGCTCTCGACGAGTCGAGTTGTTTGGGAATGCAGCTCAAAACGGGTGGTAAACTCCATCTAAAGCTAAATACAGGCGAGAGACCGATAGCGAACAAGTACCGTGAGGGAAAGATGAAAAGAACTTTGGAAAGAGAGTTAAACAGTACGTGAAATTGCTGAAAGGGAAACGCTTGATGTCAGTCGCGTCGGCCGGGGATCAACCTTGC--TTC-----ATCGCTGGGTGTACTTCCTGGT-CGACGGGTCAGCATCGGTTTCGGTCGTCGTACAATGGCAGAGGGAACGTGGCACTC-TTCC--GAGTGTGTTATAGCCCTTCGTCGTATGCGGC-GGTCGGGACCGAGGAACTCAGCAACCGA-CCTTCCCAGGTCTGTGC-TTAGGATGCTGGCATAATGGCCTTAAGCGACCCGTCTTGAAACACGGACCAAGGAGTCTAACATGCCTGCGAGTGTTCGGGTGGCAAACCCGTGCGCGAAACGAAAGTGAAAGTCGAGACCTCCGTCGTGGAGGGCACCGACGCCCGGACCTGAGTCTTCGACGACGGATCTGCGGTAGAGCATGCATGTTGGGACCCGAAAGATGGTGAACTATGCCTGAATAGGGTGAAGCCAGAGGAAACTCTGGTGGAGGCTCGTAGCGATTCTGACGTGCAAATCGATCGTCGAATTTGGGTATAGGGGCGAAAGAC--------------------------------------------------------------------------------------------------------------------------------------------------------------------------------------------------------------------------------------------------------------------------TTtggtttgatgtatctccaatagtggagcgaggaccgcttcaacgaaattgtcaaggagacctcgaccttcattaagaaggtcggctacaaccctaaggctgtcgctttcgtgcccatctctggttggcatggtgacaacatgctggaggagtcccccaagtaagcgtaatgttatctgatc-gacctccagcattcttaaagcgtcgcaatagcatgacctggtacaagggctggaccaaggaggtcaagggtggtagcgttaagggaaagaccctcctcgatgccattgatgccatcgagcctcctgttcgtccctcc-gagaaaccccttcgccttcctctccaggatgtctacaagatcggtggtatcggaacagtacccgttggtcgtgtcgagactggta---------------------------------------------------------------------------------------------------------------------------------------------------------------------------------------------------------------------------------------------------------------------------------------------------------------------------------------------------------------------------------------------------------------------------------------------------------------------------------------------------------------------------------------------------------------------------------------------------------------------------------------------------------------------------------------------------------------------------------------------------------------------------------------------------------------------------------------------------------------------------------------------------------------------------------------------------------------------------------------------------------------------------------------------------------------------------------------------------------------------------------------------------------------------------------------------------------------------------------------------------------------------------------------------------
>Hortiboletus_arduinus_FHMU3324_CN_p
-----------------------------------------------------------------------------------------------------------------------------------------------------------------------------------------------------------------------------------------------------------------------------------------------------------------------------------------------------------------------------------------------------------------------------------------------------------------------------------------------------------------------------------------------------------------------------------------------------------------------------------------------------------------------------------------------------------------------------------------------------------------------------------------------------------------------------------------------------------------------------------------------------------------------------------------------------------------------------------------------------------------------------------------------------------------------------------------------------------------------------------------------------------------------------------------------------------------TTCCCCTAGTAACTGCGAGTGAAGCGGGAAGAGCTCAAATTTTGAATCTGGC-GGTCT-TTTCGGCCGTCCGAGTTGTAATCTAGAGAAGCGTCTTCCGCGCTGGCCCGTGTACAAGTCTCCTGGAAGGGAGCGTCATAGAGGGTGAGAATCCCGTCTTTGACACGGACTACCAGTGC-TATGTGATGCGCTCTCGACGAGTCGAGTTGTTTGGGAATGCAGCTCAAAACGGGTGGTAAACTCCATCTAAAGCTAAATACAGGCGAGAGACCGATAGCGAACAAGTACCGTGAGGGAAAGATGAAAAGAACTTTGGAAAGAGAGTTAAACAGTACGTGAAATTGCTGAAAGGGAAACGCTTGATGTCAGTCGCGTCGGCCGGGGATCAACCTTGC--TTC-----ATCGCTGGGTGTACTTCCTGGT-CGACGGGTCAGCATCGGTTTCGGTCGTCGTACAATGGCAGAGGGAACGTGGCACTC-TTCC--GAGTGTGTTATAGCCCTTCGTCGTATGCGGC-GGTCGGGACCGAGGAACTCAGCAACCGA-CCTTCCCAGGTCTGTGC-TTAGGATGCTGGCATAATGGCCTTAAGCGACCCGTCTTGAAACACGGACCAAGGAGTCTAACATGCCTGCGAGTGTTCGGGTGGCAAACCCGTGCGCGAAACGAAAGTGAAAGTCGAGACCTCCGTCGTGGAGGGCACCGACGCCCGGACCTGAGTCTTCGACGACGGATCTGCGGTAGAGCATGCATGTTGGGACCCGAAAGATGGTGAACTATGCCTGAATAGGGTGAAGCCAGAGGAAACTCTGGTGGAGGCTCGTAGCGATTCTGACGTGCAAATCGATCGTCGAATTTGGGTATAGGGGCGAAAGAC--------------------------------------------------------------------------------------------------------------------------------------------------------------------------------------------------------------------------------------------------------------------------TTtggtttgatgtatctccaatagtggagcgaggaccgcttcaacgaaattgtcaaggagacctcgaccttcattaagaaggtcggctacaaccctaaggctgtcgctttcgtgcccatctctggttggcatggtgacaacatgctggaggagtcccccaagtaagcgtaatgttatctgatc-gacctccagcattcttaaagcgtcgcaatagcatgacctggtacaagggctggaccaaggaggtcaagggtggtagcgttaagggaaagaccctcctcgatgccattgatgccatcgagcctcctgttcgtccctcc-gagaaaccccttcgccttcctctccaggatgtctacaagatcggtggtatcggaacagtacccgttggtcgtgtcgagactggtatcatcaagg------------------------------------------------------------------------------------------------------------------------------------------------------------------------------------------------------------------------------------------------------------------------------------------------------------------------------------------------------------------------------------------------------------------------------------------------------------------------------------------------------------------------------------------------------------------------------------------------------------------------------------------------------------------------------------------------------------------------------------------------------------------------------------------------------------------------------------------------------------------------------------------------------------------------------------------------------------------------------------------------------------------------------------------------------------------------------------------------------------------------------------------------------------------------------------------------------------------------------------------------------------------------------------------
>Hortiboletus_arduinus_HKAS_76673_CN
------------------------------------------------------------------------------------------------------------------------------------------------------------------------------------------------------------------------------------------------------------------------------------------------------------------------------------------------------------------------------------------------------------------------------------------------------------------------------------------------------------------------------------------------------------------------------------------------------------------------------------------------------------------------------------------------------------------------------------------------------------------------------------------------------------------------------------------------------------------------------------------------------------------------------------------------------------------------------------------------------------------------------------------------------------------------------------------------------------------------------------------------------------------------------------------------------------------------------------------GGGAAGAGCTCAAATTTTGAATCTGGC-GGTCT-TTTCGGCCGTCCGAGTTGTAATCTAGAGAAGCGTCTTCCGCGCTGGCCCGTGTACAAGTCTCCTGGAAGGGAGCGTCATAGAGGGTGAGAATCCCGTCTTTGACACGGACTACCAGTGC-TATGTGATGCGCTCTCGACGAGTCGAGTTGTTTGGGAATGCAGCTCAAAACGGGTGGTAAACTCCATCTAAAGCTAAATACAGGCGAGAGACCGATAGCGAACAAGTACCGTGAGGGAAAGATGAAAAGAACTTTGGAAAGAGAGTTAAACAGTACGTGAAATTGCTGAAAGGGAAACGCTTGATGTCAGTCGCGTCGGCCGGGGATCAACCTTGC--TTC-----ATCGCTGGGTGTACTTCCTGGT-CGACGGGTCAGCATCGGTTTCGGTCGTCGTACAATGGCAGAGGGAACGTGGCACTC-TTCC--GAGTGTGTTATAGCCCTTCGTCGTATGCGGC-GGTCGGGACCGAGGAACTCAGCAACCGA-CCTTCCCAGGTCTGTGC-TTAGGATGCTGGCATAATGGCCTTAAGCGACCCGTCTTGAAACACGGACCAAGGAGTCTAACATGCCTGCGAGTGTTCGGGTGGCAAACCCGTGCGCGAAACGAAAGTGAAAGTCGAGACCTCCGTCGTGGAGGGCACCGACGCCCGGACCTGAGTCTTCGACGACGGATCTGCGGTAGAGCATGCATGTTGGGACCCGAAAGATGGTGAACTATGCCTGAATAGGGTGAAGCCAGAGGAAACTCTGGTGGAGGCTCGTAGCGATTCTGACGTGCAAATCGATCGTCGAATTTGGGTATAGGGGCGAAAGAC-----------------------------------------------cgtgattttatcaaaaacatgatcactggtacctcccaggctgactgtgctattctcattattgctgggggtaccggtgagttcgaggctggtatctccaaggacggtcagacccgtgaacacgctcttctggcgttcacactcggtgtgcgtcagcttatcgtcgctgtaaacaaaatggacacgaccaaggtgtgccgtacattcttcactggtgaatttggtttgatgtatctccaatagtggagcgaggaccgcttcaacgaaattgtcaaggagacctcgaccttcattaagaaggtcggctacaaccctaaggctgtcgctttcgtgcccatctctggttggcatggtgacaacatgctggaggagtcccccaagtaagcgtaatgttatctgatc-gacctccagcattcttaaagcgtcgcaatagcatgacctggtacaagggctggaccaaggaggtcaagggtggtagcgttaagggaaagaccctcctcgatgccattgatgccatcgagcctcctgttcgtccctcc-gagaaaccccttcgccttcctctccaggatgtctacaagatcggtggtatcggaacagtacccgttggtcgtgttgaaactgg----------------------------------------------------------------------------------------------------------------------------------------------------------------------------------------------------------------------------------------------------------------------------------------------------------------------------------------------------------------------------------------------------------------------------------------------------------------------------------------------------------------------------------------------GGTTCATATTCTGCTCCCGTCATCGAATTCTTGGAAGAATGGGGTCTCGAATCGCTGGAAGAGAATGCACATTCGTCGACGCCATGTACAAAGGTTTTCGTGAACGGTGTCTGGATGGGCGTGCATCGTGATCCTGCCAACCTTGTCAAGACGATCAAGAAACTTCGCCGAAAAGATGACATTAGTCCCGAAGTATCAGTAGTCCGCGACATTCGTGAGAGGGAACTTCGTCTTTACACTGATGCAGGGCGAGTTTGTCGACCCCTTTTTATTGTCGAAAATCAGCAACTTGCCCTGCAGAAGAAGCATATCAAATGGCTTAATCAAGGCTATCGCGATGAAGATGGCGAAGAGTTCAAGTGGGAGCAGCTGGTGAAGACGGGGATAATCGAGTTATTGGACGCCGAGGAGGAGGAAACGGTGATGATTTCCATGACACCGGAGGACTTGGAGAATTCTAGGTTACAATCTGCCGGCATCAACCCCCATGAAAATGACGGAGACTTTGACCCCGCGGCGCGACTAAAGGCTGGAATCAATGCGCACACATGGACCCACTGCGAGATTCACCCT-AGTATGATTCTTGGTGTGTGTGCCAGTATCATTCCTTTYCCCGATCACAACCAGGTGCGTACTGCTTTGACGTGG-ACCGATAATGGC-TTATACCTCTGTAGTCACCACGTAATACCTATCAATCTGCTATGG-------------------
>Hortiboletus_arduinus_HMJAU68182_CN
--------------------------------------------------------------------------------------------------------------------------------------------------------------------------------------------------------------------------------------------------------------------------------------------------------------------------------------------------------------------------------------------------------------------------------------------------------------------------------------------------------------------------------------------------------------------------------------------------------------------------------------------------------------------------------------------------------------------------------------------------------------------------------------------------------------------------------------------------------------------------------------------------------------------------------------------------------------------------------------------------------------------------------------------------------------------------------------------------------------------------------------------------------------------------------------------------------------------CCCTAGTAACTGCGAGTGAAGCGGGAAGAGCTCAAATTTTGAATCTGGC-GGTCT-TTTCGGCCGTCCGAGTTGTAATCTAGAGAAGYGTCTTCCGCGCTGGCCCGTGTACAAGTCTCCTGGAAGGGAGCGTCATAGAGGGTGAGAATCCCGTCTTTGACACGGACTACCAGTGC-TATGTGATGCGCTCTCGACGAGTCGAGTTGTTTGGGAATGCAGCTCAAAACGGGTGGTAAACTCCATCTAAAGCTAAATACAGGCGAGAGACCGATAGCGAACAAGTACCGTGAGGGAAAGATGAAAAGAACTTTGGAAAGAGAGTTAAACAGTACGTGAAATTGCTGAAAGGGAAACGCTTGATGTCAGTCGCGTCGGCYGGGGATCAACCTTGC--TTC-----ATCGCTGGGTGTACTTCCTGGT-CGACGGGTCAGCATCGGTTTYGGTCGTCGTACAATGGCRGAGGGAACGTGGCACTC-TTCC--GAGTGTGTTATAGCCCTTCGTCGTATGCGGC-GGTCGGGACCGAGGAACTCAGCAACCGA-CCTTYCCAGGTCTGTGC-TTAGGATGCTGGCATAATGGCCTTAAGCGACCCGTCTTGAAACACGGACCAAGGAGTCTAACATGCCTGCGAGTGTTCGGGTGGCAAACCCGTGCGCGAAACGAAAGTGAAAGTCGAGACCTCCGTCGTGGAGGGCACCGACGCCCGGACCTGAGTCTTCGACGACGGATCTGCGGTAGAGCATGCATGTTGGGACCCGAAAGATGGTGAACTATGCCTGAATAGGGTGAAGCCAGAGGAAACTCTGGTGGAGGCTCGTAGCGATTCTGACGTGCAAATCGATCGTCGAATTTGGGTATAGGGG-------------------------------------------------------------------------------------------------------GCTATTCTCATTATTGCTGGGGGTACCGGTGAGTTCGAGGCTGGTATCTCCAAGGACGGTCAGACCCGTGAACACGCTCTTCTGGCGTTCACACTCGGTGTGCGTCAGCTTATCGTCGCTGTAAACAAAATGGACACGACCAAGGTGTGCCGTACATTCTTCACTGGTGAATTTGGTTTGATGTATCTCCAATAGTGGAGCGAGGACCGCTTCAACGAAATTGTCAAGGAGACCTCGACCTTCATTAAGAAGGTCGGCTACAACCCTAAGGCTGTCGCTTTCGTGCCCATCTCTGGTTGGCATGGTGACAACATGCTGGAGGAGTCCCCCAAGTAAGCGTAATGTTATCTGATC-GACCTCCAGCATTCTTAAAGCGTCGCAATAGCATGACCTGGTACAAGGGCTGGACCAAGGAGGTCAAGGGTGGTAGCGTTAAGGGAAAGACCCTCCTCGATGCCATTGATGCCATCGAGCCTCCTGTTCGTCCCTCC-GAGAAACCCCTTCGCCTTCCTCTCCAGGATGTCTACAAGATYGGTGGTAC-------------------------------------------------------------------------------------------------------------------------------------------------------------------------------------------------------------------------------------------------------------------------------------------------------------------------------------------------------------------------------------------------------------------------------------------------------------------------------------------------------------------------------GCTTGYGGTCTCGTCAAGAATTTGGCATTGATGGCCTGTATCTCTGTCGGTTCATATTCTGCTCCCGTCATCGAATTCTTGGAAGAATGGGGTCTYGAATCGCTGGAAGAGAATGCACATTCGTCGACGCCATGTACAAAGGTTTTCGTGAACGGTGTCTGGATGGGCGTGCATCGTGATCCTGCCAACCTTGTCAAGACGATCAAGAAACTTCGCCGGAAAGATGACATTAGTCCCGAAGTTTCAGTAGTCCGCGACATTCGTGAGAGGGAACTTCGTCTCTACACTGATGCAGGGCGAGTTTGTCGACCCCTCTTTATTGTCGAAAATCAGCAACTTGCCCTGCAGAAGAAGCATATCAAATGGCTTAATCAAGGCTATCGCGATGAAGATGGCGAAGAGTTCAAGTGGGAGCAGCTGGTGAAGACGGGGATAATCGAGTTRTTRGACGCCGAGGAGGAGGAAACGGTGATGATTTCCATGACACCGGAGGAYTTGGAGAATTCCAGGTTACAATCTGCCGGCATCAACCCCCATGAAAATGACGGAGACTTTGACCCCGCGGCGCGACTAAAGGCTGGAATCAATKCGCACACATGGACCCACTGYGAGATTCACCCT-AGTATGATTCTTGGTGTGTGTGCCAGTATCATTCCTTTCCCCGATCACAACCA----------------------------------------------------------------------------------------------------
>Hortiboletus_arduinus_HMJAU68183_CN
-------------------------------------------------------------------------------------------------------------------------------------------------------------------------------------------------------------------------------------------------------------------------------------------------------------------------------------------------------------------------------------------------------------------------------------------------------------------------------------------------------------------------------------------------------------------------------------------------------------------------------------------------------------------------------------------------------------------------------------------------------------------------------------------------------------------------------------------------------------------------------------------------------------------------------------------------------------------------------------------------------------------------------------------------------------------------------------------------------------------------------------------------------------------------------------------------------------------CCCCTAGTAACTGCGAGTGAAGCGGGAAGAGCTCAAATTTTGAATCTGGC-GGTCT-TTTCGGCCGTCCGAGTTGTAATCTAGAGAAGCGTCTTCCGCGCTGGCCCGTGTACAAGTCTCCTGGAAGGGAGCGTCATAGAGGGTGAGAATCCCGTCTTTGACACGGACTACCAGTGC-TATGTGATGCGCTCTCGACGAGTCGAGTTGTTTGGGAATGCAGCTCAAAACGGGTGGTAAACTCCATCTAAAGCTAAATACAGGCGAGAGACCGATAGCGAACAAGTACCGTGAGGGAAAGATGAAAAGAACTTTGGAAAGAGAGTTAAACAGTACGTGAAATTGCTGAAAGGGAAACGCTTGATGTCAGTCGCGTCGGCYGGGGATCAACCTTGC--TTC-----ATCGCTGGGTGTACTTCCTGGT-CGACGGGTCAGCATCGGTTTYGGTCGTCGTACAATGGCRGAGGGAACGTGGCACTC-TTYC--GAGTGTGTTATAGCCCTTCGTCGTATGCGGC-GGTCGGGACCGAGGAACTCAGCAACCGA-CCTTYCCAGGTCTGTGC-TTAGGATGCTGGCATAATGGCCTTAAGCGACCCGTCTTGAAACACGGACCAAGGAGTCTAACATGCCTGCGAGTGTTCGGGTGGCAAACCCGTGCGCGAAACGAAAGTGAAAGTCGAGACCTCCGTCGTGGAGGGCACCGACGCCCGGACCTGAGTCTTCGACGACGGATCTGCGGTAGAGCATGCATGTTGGGACCCGAAAGATGGTGAACTATGCCTGAATAGGGTGAAGCCAGAGGAAACTCTGGTGGAGGCTCGTAGCGATTCTGACGTGCAAATCGATCGTCGAATTTGGGTATAGGGG----------------------------------------------------------------------------------------------------TGTGCTATTCTCATTATTGCTGGGGGTACCGGTGAGTTCGAGGCTGGTATCTCCAAGGACGGTCAGACCCGTGAACACGCTCTTCTGGCGTTCACMCTCGGTGTGCGTCAGCTTATCGTCGCTGTAAACAAAATGGACACGACCAAGGTGTGCCGTACATTCTTCACTGGTGAATTTGGTTTGATGTWTCTCCAWTAGTGGAGCGAGGACCGCTTCAACGAAATTGTCAARGAGACCTCGACCTTCATTAAGAAGGTCGGCTACAACCCTAAGGCTGTCGCTTTCGTGCCCATCTCTGGYTGGCATGGTGACAACATGCTGGAGGAGTCCCCCAAGTAAGCGTAATGTTATCYGATC-GACCTCCAGCATTCTTAAAGCRTYGCAAYAGCATGACCTGGTACAAGGGCTGGACCAAGGAGGTCAAGGGTGGTAGCGTTAAGGGAAAGACCCTCCTCGATGCCATYGATGCCATCGAGCCTCCTGTTCGTCCYTCC-GAGAAACCCCTTCGCCTTCCTCTCCAGGATGTCTACAAGATYGGTGGT---------------------------------------------------------------------------------------------------------------------------------------------------------------------------------------------------------------------------------------------------------------------------------------------------------------------------------------------------------------------------------------------------------------------------------------------------------------------------------------------------------------------------------GCTTGYGGTCTCGTCAAGAATTTGGCATTGATGGCCTGTATCTCTGTCGGTTCATATTCTGCTCCCGTCATCGAATTCTTGGAAGAATGGGGTCTYGAATCGCTGGAAGAGAATGCACATTCGTCGACGCCATGTACAAAGGTTTTCGTGAACGGTGTCTGGATGGGCGTGCATCGTGATCCTGCCAACCTTGTCAAGACGATCAAGAAACTTCGCCGRAAAGATGACATTAGTCCCGAAGTWTCAGTAGTCCGCGACATTCGTGAGAGGGAACTTCGTCTYTACACTGATGCAGGGCGAGTTTGTCGACCCCTYTTTATTGTCGAAAATCAGCAACTTGCCCTGCAGAAGAAGCATATCAAATGGCTTAATCAAGGCTATCGCGATGAAGATGGCGAAGAGTTCAAGTGGGAGCAGCTGGTGAAGACGGGGATAATCGAGTTATTGGACGCCGAGGAGGAGGAAACGGTGATGATTTCCATGACACCGGAGGACTTGGAGAATTCYAGGTTACAATCTGCCGGCATCAACCCCCATGAAAATGACGGAGACTTTGACCCCGCGGCGCGACTAAAGGCTGGAATCAATGCGCACACATGGACCCACTGCGAGATTCACCCT-AGTATGATTCTTGGTGTGTGTGCCAGTATCATTCCTTTCCCCGATCACAACCA----------------------------------------------------------------------------------------------------
>Hortiboletus_bubalinus_AL_14-19_HU
cattata-gaa-attggaga----gggggggggg--aagatgg-----ggagggtag-actgtcgctggctttggagc-aat-ctggagcat-gtgcacgtctctc--ttttc--gtcgaccctctctt--------------acacacacacacacac-ct-gkgcacactttgtaggtc-ctc-gagagaggg--tctatgtttt-cc---acatc-acacc-t--ta--------------atgtatggctacag-aatgt------a------tct-agact--gtcGctcgact-----------ct-------ggtcgggkggkggtcg---aaa-taaac---aaatacaactttcagcaacggatctcttggctctcgcatcgatgaaraa-cgcagc-gaattgcgataagtaatgtgaattgcagattttcagtgaatcatcgaatctttgaacgcaccttgcgctccttggtattccgaggagcatgcctgtttgagtgtcattcgaattctcaacc-atgtcttgtgata--atatgaggyttggy-ttgga-kttgggggttgctggcggc---caaggt-c--gtcggctctcctgaaacacattagc-aaagg-gca-gcaag-----tctc-tgac--gtggcacggcctcttcgacgtgataatgatcgtcgt-gggctggaagcg--ctgggg---actgcatg-gattgtcttgtttgcttccaatcg-tacc-------aat-caagact-tttggga-ctcgagcgaaggtcggc-ttagctattagttggtcggtgaggccagcgaacgcggtcggctgggtctcgagct-tcaggga-ctcgagctcaaggtttggc-tt-anctatnagtt-ggtcgtgaggcc-ggcgaacgc-ggtcgggctgtgggtcgtcgagtt-tggggactcgaggg--------------------aagggtcggcttanctatnagtt-ggtcgcaa-gcca-ccgaacgc-ggtcgg-------------------------------------------------------------------gct-ggatgg-tcga--tt-ccaggt-ctcg-ttt-----------tttgacmc-cttgacctcaaatcag----------------------------------------------------------------------------------------------------------------------------------------------------------------------------------------------------------------------------------------------------------------------------------------------------------------------------------------------------------------------------------------------------------------------------------------------------------------------------------------------------------------------------------------------------------------------------------------------------------------------------------------------------------------------------------------------------------------------------------------------------------------------------------------------------------------------------------------------------------------------------------------------------------------------------------------------------------------------------------------------------------------------------------------------------------------------------------------------------------------------------------------------------------------------------------------------------------------------------------------------------------------------------------------------------------------------------------------------------------------------------------------------------------------------------------------------------------------------------------------------------------------------------------------------------------------------------------------------------------------------------------------------------------------------------------------------------------------------------------------------------------------------------------------------------------------------------------------------------------------------------------------------------------------------------------------------------------------------------------------------------------------------------------------------------------------------------------------------------------------------------------------------------------------------------------------------------------------------------------------------------------------------------------------------------------------------------------------------------------------------------------------------------------------------------------------------------------------------------------------------------------------------------------------------------------------------------------------------------------------------------------------------------------------------------------------------------------------------------------------------------------------------------------------------------------------------------------------------------------------------------------------------------------------------
>Hortiboletus_bubalinus_AL_22-75_HU
-------------------------------------------------------------------------------------------------------------------------------------------------------------------------------------------------------------------------------------------------------------------------------------------------------------------------------------------------------------------------------------------------------------------------------------------------------------------------------------------------------------------------------------------------------------------------------------------------------------------------------------------------------------------------------------------------------------------------------------------------------------tttgcttccaatsg-tmcm--------at-caagac--tttggga-ctcgagcgaaggtcggc-ttagctattagttggtcggtgaggccagcgaacgyggtcggctgggtctcgagct-tcaggga-ctcgagctcaaggtttggc-tt-agctattagtt-ggtcgtgaggcc-ggcgaacgc-ggtcgggctgtgggtcgtcgagtt-tggggactcgaggg--------------------aagggtcggcttagctattagtt-ggtcgcaaggcca-gcgaacgc-ggtcgg-------------------------------------------------------------------gct-ggatgg-tcgag-tt-ccaggt-ctcg-ttc-----------tttgacac-cttgacctcaaatcag-----------------------------------------------------------------------------------------------------------------------------------------------------------------------------------------------------------------------------------------------------------------------------------------------------------------------------------------------------------------------------------------------------------------------------------------------------------------------------------------------------------------------------------------------------------------------------------------------------------------------------------------------------------------------------------------------------------------------------------------------------------------------------------------------------------------------------------------------------------------------------------------------------------------------------------------------------------------------------aaaaacatgatcactggtacctcccaggctgactgtgctatcctcattattgctgggggtaccggtgagttcgaggctggtatctccaaggacggtcagacccgtgaacacgctcttctggcgttcaccctcggtgtgcgtcagcttatcgtcgctgtaaacaaaatggacacgaccaaggtgcgctgtacattctttactggtgaatttggtttgatgtatctccaatagtggagcgaggaccgcttcaacgaaattgtcaaggaaacctcgaccttcattaagaaggtcggctacaaccccaaggctgtcgctttcgtgcccatctctggstggcatggtgacaacatgctggaggagtcccccaagtaagcgtaatgttatccgatt-ggactccagcattcttaaagcgtcgcaatagcatgacctggtacaagggctggaccaaggaggtcaagggtggtagcgttaagggaaagaccctcctcgatgccatcgatgccatcgagcctcctgttcgtccctcc-gagaaaccccttcgccttcctctccaggatgtctacaagatcggtggtatcggaacagtacccgttggtcgtgttgaaactggtgttatcaaggctggcatggttgtcactttcgcaccttcaaacgtgacaactgaagtcaagtccgtcgaaatgcaccacgaacagcttgtcgagggtctccctggtgacaacgtcggtttcaacgtcaagtatgccatttacccctcggaactattgtctcctcacgcatttattttcaggaacgtctctgtcaaggatatccgtcgtgggaacgtcgcctccgactccaagaatgaccccgccaaggaggctgcttccttcaatgctcaggtcatcgtcctcaaccaccctggtcagattggtgctggttatgctccagtactcgactgtcacactgcccacattgcctgcaagttcgctgagctcatcgagaagatcgatcgtcggagtggcaagtctcttgaacaggcgcccaaattygttaagtcaggtgatgcttgcattgtgaaacttgttccttcgaagcccatgtgtg---------------------------------------------------------------------------------------------------------------------------------------------------------------------------------------------------------------------------------------------------------------------------------------------------------------------------------------------------------------------------------------------------------------------------------------------------------------------------------------------------------------------------------------------------------------------------------------------------------------------------------------------------------------------------------------------------------------------------------------------------------------------------------------------------------
>Hortiboletus_bubalinus_AL_22-82_HU
-----------------------------------------------------------------------------------------------------------------------------------------------------------------------------------------------------------------------------------------------------------------------------------------------------------------------------------------------------------------------------------------------------------------------------------------------------------------------------------------------------------------------------------------------------------------------------------------------------------------------------------------------------------------------------------------------------------------------------------------------------------------------------------------------------------------------------------------------------------------------------------------------------------------------------------------------------------------------------------------------------------------------------------------------------------------------------------------------------------------------------------------------------------------------------------------------------------------------------------------------------------------------------------------------------------------------------------------------------------------------------------------------------------------------------------------------------------------------------------------------------------------------------------------------------------------------------------------------------------------------------------------------------------------------------------------------------------------------------------------------------------------------------------------------------------------------------------------------------------------------------------------------------------------------------------------------------------------------------------------------------------------------------------------------------------------------------------------------------------------------------------------------------------------------------------------------------------------------------actgtgctatcctcattattgctgggggtaccggtgagttcgaggctggtatctccaaggacggtcagacccgtgaacacgytcttctggcgttcaccctcggtgtgcgtcagcttatcgtcgctgtaaacaaaatggacacgaccaaggtgcgctgtacattctttactggtgaatttggtttgatgtatctccaatagtggagcgaggaccgcttcaacgaaattgtcaaggaaacctcgaccttcattaagaaggtcggctacaaccccaaggctgtcgctttcgtgcccatctctggctggcatggtgacaacatgctggaggagtcccccaagtaagcgtaatgttatccgatt-ggactccagcattcttaaagcgtcgcaatagcatgacctggtacaagggctggaccaaggaggtcaagggtggtagcgttaagggaaagaccctcctcgatgccatcgatgccatcgagcctcctgttcgtccctcc-gagaaaccccttcgccttcctctccaggatgtctacaagatcggtggtatcggaacagtacccgttggtcgtgttgaaactggtgttatcaaggctggcatggttgtcactttcgcaccttcaaacgtgacaactgaagtcaagtccgtcgaaatgcaccacgaacagcttgtcgagggtctccctggtgacaacgtcggtttcaacgtcaagtatgccatttacccctcggaactattgtctcctcacgcatttattttcaggaacgtctctgtcaaggatatccgtcgtgggaacgtcgcctccgactccaagaatgaccccgccaaggaggctgcttccttcaatgctcaggtcatcgtcctcaaccaccctggtcagattggtgctggttatgctccagtactcgactgtcacactgcccacattgcctgcaagttcgctgagctcatcgagaagatcgatcgtcggagtggcaagtctcttgaacaggcgcccaaattygttaagtcaggtgatgcttgcattgtgaaacttgttccttcgaagcccatgtgtgAAGCTTGTGGTCTCGTCAAGAATTTGGCATTGATGGCCTGTATCTCTGTCGGTTCATATTCTGCTCCCGTCATCGAATTCTTGGAAGAATGGGGTCTCGAATCGCTGGAAGAGAATGCACATTCGTCGACGCCATGTACAAAGGTTTTCGTGAACGGTGTCTGGATGGGCGTGCATCGTGATCCTGCCAACCTTGTCAAGACGATCAAGAAACTTCGCCGGAAAGATGACATTAGTCCCGAAGTTTCGGTAGTCCGCGACATTCGTGAGAGGGAACTTCGTCTCTACACTGACGCAGGGCGAGTTTGTCGACCCCTCTTTATTGTCGAAAATCAGCAACTTGCCCTGCAGAAGAAGCATATCAAATGGCTTAATCAAGGCTATCGCGATGAAGATGGCGAAGAGTTCAAGTGGGAGCAGCTGGTGAAGACGGGGATAATCGAGTTGTTGGACGCCGAGGAGGAGGAAACGGTGATGATTTCCATGACACCGGAGGACTTGGAGAATTCCAGGTTACAATCTGCCGGCATCAACCCCCATGAGAATGACGGAGACTTTGACCCCGCGGCGCGACTAAAGGCTGGAATCAATGCGCACACATGGACTCACTGCGAGATTCATCCC-AGTATGATTCTTGGTGTGTGTGCCAGTATCATTCCTTTCCCCGATCACAACCAGGTKCNTACTKCTTTGACGCGG-ACCGATAATGGC-TTATACCTCTGTAGTCACCACGTAATACCTATCAATCTGCTATGGGAAAGCAAG----------
>Hortiboletus_bubalinus_AL_22-91_HU
-------------------------------------------------------------------------------------------------------------------------------------------------------------------------------------------------------------------------------------------------------------------------------------------------------------------------------------------------------------------------------------------------------------------------------------------------------------------------------------------------------------------------------------aattctcaacc-atgtcttgtgata----atgaggcttggc-ttgga-gttgggggttgctggcggc---caaggt-c--gtcggctctcctgaaacacattagc-aaagg-gca-gcaag-----tctc-tgac--gtggcacggcctcttcgacgtgataatgatcgtcgt-gggctggaagcg--ctgggg---actgcatg-gattgtcttgtttgcttccaatca-tacc-------aat-caagac--tttggga-ctcgagcgaaggtcggc-ttagctattagttggtcggtgaggccagcgaacgcggtcggctgggtctcgagct-tcaggga-ctcgagctcaaggtttggc-tt-agctattagtt-ggtcgtgaggcy-ggcgaacgc-ggtcgggctgtgggtcgtcgagtt-tggggactcgaggg--------------------aagggtcggcttagctattagtt-ggtcgcaaggcca-gcgaacgc-ggtcgg-------------------------------------------------------------------gct-ggatgg-tcgag-tt-ccaggt-ctcg-ttc-----------tttgacac-cttgacctcaaatcag-----------------------------------------------------------------------------------------------------------------------------------------------------------------------------------------------------------------------------------------------------------------------------------------------------------------------------------------------------------------------------------------------------------------------------------------------------------------------------------------------------------------------------------------------------------------------------------------------------------------------------------------------------------------------------------------------------------------------------------------------------------------------------------------------------------------------------------------------------------------------------------------------------------------------------------------------------------------------------AAAAACATGATCACTGGTACCTCCCAGGCTGACTGTGCTATCCTCATTATTGCTGGGGGTACCGGTGAGTTCGAGGCTGGTATCTCCAAGGACGGTCAGACCCGTGAACACGCTCTTCTGGCGTTCACCCTCGGTGTGCGTCAGCTTATCGTCGCTGTAAACAAAATGGACACGACCAAGGTGCGCTGTACATTCTTTACTGGTGAATTTGGTTTGATGTATCTCCAATAGTGGAGCGAGGACCGCTTCAACGAAATTGTCAAGGAAACCTCGACCTTCATTAAGAAGGTCGGCTACAACCCCAAGGCTGTCGCTTTCGTGCCCATCTCTGGSTGGCATGGTGACAACATGCTGGAGGAGTCCCCCAAGTAAGCGTAATGTTATCCGATT-GGACTCCAGCATTCTTAAAGCGTCGCAATAGCATGACCTGGTACAAGGGCTGGACCAAGGAGGTCAAGGGTGGTAGCGTTAAGGGAAAGACCCTCCTCGATGCCATCGATGCCATCGAGCCTCCTGTTCGTCCCTCC-GAGAAACCCCTTCGCCTTCCTCTCCAGGATGTCTACAAGATCGGTGGTATCGGAACAGTACCCGTTGGTCGTGTTGAAACTGGTGTTATCAAGGCTGGCATGGTTGTCACTTTCGCACCTTCAAACGTGACAACTGAAGTCAAGTCCGTCGAAATGCACCACGAACAGCTTGTCGAGGGTCTCCCTGGTGACAACGTCGGTTTCAACGTCAAGTATGCCATTTACCCCTCGGAACTATTGTCTCCTCACGCATTTATTTTCAGGAACGTCTCTGTCAAGGATATCCGTCGTGGGAACGTCGCCTCCGACTCCAAGAATGACCCCGCCAAGGAGGCTGCTTCCTTCAATGCTCAGGTCATCGTCCTCAACCACCCTGGTCAGATTGGTGCTGGTTATGCTCCAGTACTCGACTGTCACACTGCCCACATTGCCTGCAAGTTCGCTGAGCTCATCGAGAAGATCGATCGTCGGAGTGGCAAGTCTCTTGAACAGGCGCCCAAATTYGTTAAGTCAGGTGATGCTTGCATTGTGAAACTTGTTCCTTCGAAGCCCATGTGTGAAGCTTGTGGTCTCGTCAAGAATTTGGCATTGATGGCCTGTATCTCTGTCGGTTCATATTCTGCTCCCGTCATCGAATTCTTGGAAGAATGGGGTCTCGAATCGCTGGAAGAGAATGCACATTCGTCGACGCCATGTACAAAGGTTTTCGTGAACGGTGTCTGGATGGGCGTGCATCGTGATCCTGCCAACCTTGTCAAGACGATCAAGAAACTTCGCCGGAAAGATGACATTAGTCCCGAAGTTTYGGTAGTCCGCGACATTCGTGAGAGGGAACTTCGTCTCTACACTGACGCAGGGCGAGTTTGTCGACCCCTCTTTATTGTCGAAAATCAGCAACTTGCCCTGCAGAAGAAGCATATCAAATGGCTTAATCAAGGCTATCGCGATGAAGATGGCGAAGAGTTCAAGTGGGAGCAGCTGGTGAAGACGGGGATAATCGAGTTGTTGGACGCCGAGGAGGAGGAAACGGTGATGATTTCCATGACACCGGAGGACTTGGAGAATTCCAGGTTACAATCTGCCGGCATCAACCCCCATGAGAATGACGGAGACTTTGACCCCGCGGCGCGACTAA---------------------------------------------------------------------------------------------------------------------------------------------------------------------------------------------------------
>Hortiboletus_bubalinus_AL_12-28_HU 12-28_HU
CATTATA-GAA-ATTGGAGA----GGGGGGGGGG--AAGATGG-----GGAGGGTAG-ACTGTCGCTGGCTTTGGAGC-AAT-CTGGAGCAT-GTGCACGTCTCTC--TTTTC--NTCGACCCTCTCTT----------------ACACACACACACAC-CT-GTGCACACTTTGTAGGTC-CTC-GAGAGAGGG--TCTATGTTTT-CC---ACATC-ACACC-T--TA--------------ATGTATGGCTACAG-AATGT------A------TCT-AGACT--GTCGCTCGACT-----------CT-------GGTCGGGTGGTGGTCG---AAA-TAAAC---AAATACAACTTTCAGCAACGGATCTCTTGGCTCTCGCATCGATGAAGAA-CGCAGC-GAATTGCGATAAGTAATGTGAATTGCAGATTTTCAGTGAATCATCGAATCTTTGAACGCACCTTGCGCTCCTTGGTATTCCGAGGAGCATGCCTGTTTGAGTGTCATTCGAATTCTCAACC-ATGTCTTGTGATA----ATGAGGCTTGGC-TTGGA-GTTGGGGGTTGCTGGCGGC---CAAGGT-C--GTCGGCTCTCCTGAAACACATTAGC-AAAGG-GCA-GCAAG-----TCTC-TGAC--GTGGCACGGCCTCTTCGACGTGATAATGATCGTCGC-GGGCTGGAAGCG--CTGGGG---ACTGCATG-GATTGTCTTGTTTGCTTCCAATCG-TACC--------AT-CAAGAC--TTTGGGA-CTCGAGCGAAGGTCGGC-TTAGCTATTAGTTGGTCGGTGAGGCCAGCGAACGCGGTCGGCTGGGTCTCGAGCT-TCAGGGA-CTCGAGCTCAAGGTTTGGC-TT-AGCTATTAGTT-GGTCGTGAGGCC-GGCGAACGC-GGTCGGGCTGTGGGTCGTCGAGTT-TGGGGACTCGAGGG--------------------AAGGGTCGGCTTAGCTATTAGTT-GGTCGCAAGGCCA-GCGAACGC-GGTCGG-------------------------------------------------------------------GCT-GGATGG-TCGAG-TT-CCAGGT-CTCG-TTC-----------TTTGACAC-CTTGACCTCAAATCAG---------------------------------------------------------------------------------------------------------------------------------------------------------------------------------------------------------------------------------------------------------------------------------------------------------------------------------------------------------------------------------------------------------------------------------------------------------------------------------------------------------------------------------------------------------------------------------------------------------------------------------------------------------------------------------------------------------------------------------------------------------------------------------------------------------------------------------------------------------------------------------------------------------------------------------------------------------------------------------------------------CCCAGGCTGACTGTGCTATCCTCATTATTGCTGGGGGTACCGGTGAGTTCGAGGCTGGTATCTCCAAGGACGGTCAGACCCGTGAACACGCTCTTCTGGCGTTCACCCTCGGTGTGCGTCAGCTTATCGTCGCTGTAAACAAAATGGACACGACCAAGGTGCGCTGTACATTCTTTACTGGTGAATTTGGTTTGATGTATCTCCAATAGTGGAGCGAGGACCGCTTCAACGAAATTGTCAAGGAAACCTCGACCTTCATTAAGAAGGTCGGCTACAACCCCAAGGCTGTCGCTTTCGTGCCCATCTCTGGCTGGCATGGTGACAACATGCTGGAGGAGTCCCCCAAGTAAGCGTAATGTTATCCRATT-GGACTCCAGCATTCTTAAAGCGTCGCAATAGCATGACCTGGTACAAGGGCTGGACCAAGGAGGTCAAGGGTGGTAGCGTTAAGGGAAAGACCCTCCTCGATGCCATCGATGCCATCGAGCCTCCTGTTCGTCCCTCC-GAGAAACCCCTTCGCCTTCCTCTCCAGGATGTCTACAAGATCGGTGGTATCGGAACAGTACCCGTTGGTCGTGTTGAAACTGGTGTTATCAAGGCTGGCATGGTTGTCACTTTCGCACCTTCAAACGTGACAACTGAAGTCAAGTCCGTCGAAATGCACCACGAACAGCTTGTCGAGGGTCTCCCTGGTGACAACGTCGGTTTCAACGTCAAGTATGCCATTTACCCCTCGGAACTATTGTCTCCTCACGCATTTATTTTCAGGAACGTCTCTGTCAAGGATATCCGTCGTGGGAACGTCGCCTCCGACTCCAAGAATGACCCCGCCAAGGAGGCTGCTTCCTTCAATGCTCAGGTCATCGTCCTCAACCACCCTGGTCAGATTGGTGCTGGTTATGCTCCAGTACTCGACTGTCACACTGCCCACATTGCCTGCAAGTTCGCTGAGCTCATCGAGAAGATCGATCGTCGGAGTGGCAAGTCTCTTGAACAGGCGCCCAAATTCGTTAAGTCAGGTGATGCTTGCATTGTGAAACTTGTTCCTTCGAAGCCCATGTGTG---------------------------------------------------------------------------------------------------------------------------------------------------------------------------------------------------------------------------------------------------------------------------------------------------------------------------------------------------------------------------------------------------------------------------------------------------------------------------------------------------------------------------------------------------------------------------------------------------------------------------------------------------------------------------------------------------------------------------------------------------------------------------------------------------------
>Hortiboletus_bubalinus_TUR-A_209256_IT
CATTATA-GAA-ATTGGAGA-----GGGGGGGGG-AAAGATGG-----GGAGGGTAG-ACTGTCGCTGGCTTTGGAGC-AAT-CTGGAGCAT-GTGCACGTCTCTC--TTTTC--GTCAACCCTCTCTT--------------ACACACACACACACAC-CT-GTGCACACTTTGTAGGTC-CTC-GAGAGAGGG--TCTATGTTTT-CC---ACATC-ACACC-T-TTA--------------ATGTATGGCTACAG-AATGT------A------TCT-AGACT--GTCGCTCGACT-----------CT-------GGTCGGGTGGTGGTCG---AAA-TAAAC---AAATACAACTTTCAGCAACGGATCTCTTGGCTCTCGCATCGATGAAGAA-CGCATC-GAATTGCGATAAGTAATGTGAATTGCAGATTTTCAGTGAATCATCKAATCTTTGAACGCACCTTGCGCTCCTTGGTATTCCGAGGASCATGCCTGTTTGAGTGTCATTCGAATTCTCAACC-ATGTCTTGTGATA----ATGAGGCTTGGC-TKGGA-GTTGGGGGTTGCTGGCGGC---CAAGGT-C--GTCGGCTCTCCTGAAACACATTAGC-AAAGG-GCA-KCAAG-----TCTC-TGAC--GTGGCACGGCCTCTTCGACGTGATAATGATCGTCGC-GGGCTGGAAGCG--CTGGGG---ACTGCATG-GATTGTCTTGTTTGCTTCCAATCG-TACC--------AT-CAAGAC--TTTGGGA-CTCGAGCGAAGGTCGGC-TTAGCTATTAGTTGGTCGGTGAGGCCAGCGAACGTGGTCGGCTGGGTCTCGAGCT-TCAGGGA-CTCGAGCTCAAGGTTTGGC-TT-AGCTATTAGTT-GGTCGTGAGGCC-GGCGAACGC-GGTCGGGCTGTGGGTCGTCGAGTT-TGGGGACTCGAGGG--------------------AAGGGTCGGCTTAGCTATTAGTT-GGTCGCAAGGCCA-GCGAACGY-GGTCGG-------------------------------------------------------------------GCT-GGATGG-TCGAG-TT-CCAGGT-CTCG-TTC-----------TTTGACAC-CTTGACCTCAAAT-------------------------------------------------------------------------------------------------------------------------------------------------------------------------------------------------------------------------------------------------------------------------------------------------------------------------------------------------------------------------------------------------------------------------------------------------------------------------------------------------------------------------------------------------------------------------------------------------------------------------------------------------------------------------------------------------------------------------------------------------------------------------------------------------------------------------------------------------------------------------------------------------------------------------------------------------------------------------------------------------------------------------------------------------------------------------------------------------------------------------------------------------------------------------------------------------------------------------------------------------------------------------------------------------------------------------------------------------------------------------------------------------------------------------------------------------------------------------------------------------------------------------------------------------------------------------------------------------------------------------------------------------------------------------------------------------------------------------------------------------------------------------------------------------------------------------------------------------------------------------------------------------------------------------------------------------------------------------------------------------------------------------------------------------------------------------------------------------------------------------------------------------------------------------------------------------------------------------------------------------------------------------------------------------------------------------------------------------------------------------------------------------------------------------------------------------------------------------------------------------------------------------------------------------------------------------------------------------------------------------------------------------------------------------------------------------------------------------------------------------------------------------------------------------------------------------------------------------------------------------------------------------------------------------
>Hortiboletus_bubalinus_TUR-A_209574_IT
CATTATA-GAA-ATTGGAGA-----GGGGGGGGG-AAAGATGG-----GGAGGGTAG-ACTGTCGCTGGCTTTGGAGC-AAT-CTGGAGCAT-GTGCACGTCTCTC--TTTTC--GTCGACCCTCTCTT--------------ACACACACACACACAC-CT-GTGCACACTTTGTAGGTC-CTC-GAGAGAGGG--TCTATGTTTT-CC---ACATC-ACACC-T-TTA--------------ATGTATGGCTACAG-AATGT------A------TCT-AGACT--GTCGCTCGACT-----------CT-------GGTCGGGTGGTGGTCG---AAA-TAAAC---AAATACAACTTTCAGCAACGGATCTCTTGGCTCTCGCATCGATGAAGAA-CGCAGC-GAATTGCGATAAGTAATGTGAATTGCAGATTTTCAGTGAATCATCGAATCTTTGAACGCACCTTGCGCTCCTTGGTATTCCGAGGAGCATGCCTGTTTGAGTGTCATTCGAATTCTCAACC-ATGTCTTGTGATA----ATGAGGCTTGGC-TTGGA-GTTGGGGGTTGCTGGCGGC---CAAGGT-C--GTCGGCTCTCCTGAAACACATTAGC-AAAGG-GCA-GCAAG-----TCTC-TGAC--GTGGCACGGCCTCTTCGACGTGATAATGATCGTCGC-GGGCTGGAAGCG--CTGGGG---ACTGCATG-GATTGTCTTGTTTGCTTCCAATCG-TACC--------AT-CAAGAC--TTTGGGA-CTCGAGCGAAGGTCGGC-TTAGCTATTAGTTGGTCGGTGAGGCCAGCGAACGTGGTCGGCTGGGTCTCGAGCT-TCAGGGA-CTCGAGCTCAAGGTTTGGC-TT-AGCTATTAGTT-GGTCGTGAGGCC-GGCGAACGC-GGTCGGGCTGTGGGTCGTCGAGTT-TGGGGACTCGAGGG--------------------AAGGGTCGGCTTAGCTATTAGTT-GGTCGCAAGGCCA-GCGAACGT-GGTCGG-------------------------------------------------------------------GCT-GGATGG-TCGAG-TT-CCAGGT-CTCG-TTC-----------TTTGACAC-CTTGACCTCAAATCAGTTCCCCTAGTAACTGCGAGTGAAGCGGGATGAGCTCAAATTTTGAATCTGGC-GGTCG-TTTCGGCCGTCCGAGTTGTAATCTAGAGAAGCGTCTTCCGCGCTGGCCCGTGTACAAGTCTCCTGGAAGGGAGCGTCATAGAGGGTGAGAATCCCGTCTTTGACACGGACTACCAGTGC-TATGTGATGCGCTCTCGACGAGTCGAGTTGTTTGGGAATGCAGCTCAAAACGGGTGGTAAACTCCATCTAAAGCTAAATACAGGCGAGAGACCGATAGCGAACAAGTACCGTGAGGGAAAGATGAAAAGAACTTTGGAAAGAGAGTTAAACAGTACGTGAAATTGCTGAAAGGGAAACGCTTGATGTCAGTCGCGTCGGCCGGGGATCAGCCTTGC--TTC-----ATCGCTGGGCGTACTTCCTGGT-CGACGGGTCAGCATCGGTTTCGGTCGTCGTACAATGGCGGAGGGAACGTGGCACTC-TTCC--GAGTGTGTTATAGCCCTTCGTCGTATGCGGC-GGTCGGGACCGAGGAACTCAGCAA-CGA-CCTCC-G-GGTCTGTGC-TTAGGATGCTGGCATAATGGCCTTAAGCGACCCGTCTTGAAACACGGACCAAGGAGTCTAACATGCCTGCGAGTGTTCGGGTGGAAAACCCGTGCGCGAAACGAAAGTGAAAGTCGAGACCTCCGTCGTGGAGGGCACCGACGCCCGGACCTGAGTCTTCGACGACGGATCTGCGGTAGAGCATGCATGTTGGGACCCGAAAGATGGTGAACTATGCCTGAATAGGGTGAAGCCAGAGGAAACTCTGGTGGAGGCTCGTAGCGATTCTGACGTGCAAATCGATCGTCGAATTTGGGTATAGGGGCGAAAGACTAATCGAACC-------------------------------------CGTGATTTYATCAAAAACATGATCACTGGTACCTCCCAGGCTGACTGTGCTATCCTCATTATTGCTGGGGGTACCGGTGAGTTCGAGGCTGGTATCTCCAAGGACGGTCAGACCCGTGAACACGCTCTTCTGGCGTTCACCCTCGGTGTGCGTCAGCTTATCGTCGCTGTAAACAAAATGGACACGACCAAGGTGCGCTGTACATTCTTTACTGGTGAATTTGGTTTGATGTATCTCCAATAGTGGAGCGAGGACCGCTTCAACGAAATTGTCAAGGAAACCTCGACCTTCATTAAGAAGGTCGGCTACAACCCCAAGGCTGTCGCTTTCGTGCCCATCTCTGGSTGGCATGGTGACAACATGCTGGAGGAGTCCCCCAAGTAAGCGTAATGTTATCCGATT-GGACTCCAGCATTCTTAAAGCGTCGCAATAGCATGACCTGGTACAAGGGCTGGACCAAGGAGGTCAAGGGTGGTAGCGTTAAGGGAAAGACCCTCCTCGATGCCATCGATGCCATCGAGCCTCCTGTTCGTCCCTCC-GAGAAACCCCTTCGCCTT-------------------------------------------------------------------------------------------------------------------------------------------------------------------------------------------------------------------------------------------------------------------------------------------------------------------------------------------------------------------------------------------------------------------------------------------------------------------------------------------------------------------------------------------------------------AAGCTTGTGGTCTCGTCAAGAATTTGGCATTGATGGCCTGTATCTCTGTCGGTTCATATTCTGCTCCCGTCATCGAATTCTTGGAAGAATGGGGTCTCGAATCGCTGGAAGAGAATGCACATTCGTCGACGCCATGTACAAAGGTTTTCGTGAACGGTGTCTGGATGGGCGTGCATCGTGATCCTGCCAACCTTGTCAAGACGATCAAGAAACTTCGCCGGAAAGATGACATTAGTCCCGAAGTTTCGGTAGTCCGCGACATTCGTGAGAGGGAACTTCGTCTCTACACTGACGCAGGGCGAGTTTGTCGACCCCTCTTTATTGTCGAAAATCAGCAACTTGCCCTGCAGAAGAAGCATATCAAATGGCTTAATCAAGGCTATCGCGATGAAGATGGCGAAGAGTTCAAGTGGGAGCAGCTGGTGAAGACGGGGATAATCGAGTTGTTGGACGCCGAGGAGGAGGAAACGGTGATGATTTCCATGACACCGGAGGACTTGGAGAATTCCAGGTTACAATCTGCCGGCATCAACCCCCATGAGAATGACGGAGACTTTGACCCCGCGGCGCGACTAAAGGCTGGAATCAATGCGCACACATGGACTCACTGCGAGATTCATCCCCAGTATGATTCTTGG-------------------------------------------------------------------------------------------------------------------------------------------
>Hortiboletus_bubalinus_TUR-A_209575_IT
CATTATA-GAA-ATTGGAGA---GGGGGGGGGGG--AAGATGG-----GGAGGGTAG-ACTGTCGCTGGCTTTGGAGC-AAT-CTGGAGCAT-GTGCACGTCTCTC--TTTTC--GTCGACCCTCTCTT----------------ACACACACACACAC-CT-GTGCACACTTTGTAGGTC-CTC-GAGAGAGGG--TCTATGTTTT-CC---ACATC-ACACC-T--TA--------------ATGTATGGCTACAG-AATGT------A------TCT-AGACT--GTTGCTCGACT-----------CT-------GGTCGGGTGGTGGTCG---AAA-TAAAC---AAATACAACTTTCAGCAACGGATCTCTTGGCTCTCGCATCGATGAAGAA-CGCAGC-GAATTGCGATAAGTAATGTGAATTGCAGATTTTCAGTGAATCATCGAATCTTTGAACGCACCTTGCGCTCCTTGGTATTCCGAGGAGCATGCCTGTTTGAGTGTCATTCGAATTCTCAACC-ATGTCTTGTGATA----ATGAGGCTTGGC-TTGGA-GTTGGGGGTTGCTGGCGGC---CAAGGT-C--GTCGGCTCTCCTGAAACACATTAGC-AAAGG-GCA-GCAAG-----TCTC-TGAC--GTGGCACGGCCTCTTCGACGTGATAATGATCGTCGT-GGGCTGGAAGCG--CTGGGG---ACTGCATG-GATTGTCTTGTTTGCTTCCAATCA-TACC-------AAT-CAAGAC--TTTGGGA-CTCGAGCGAAGGTCGGC-TTAGCTATTAGTTGGTCGGTGAGGCCAGCGAACGCGGTCGGCTGGGTCTCGAGCT-TCAGGGA-CTCGAGCTCAAGGTTTGGC-TT-AGCTATTAGTT-GGTCGTGAGGCC-GGCGAACGC-GGTCGGGCTGTGGGTCGTCGAGTT-TGGGGACTCGAGGG--------------------AAGGGTCGGCTTAGCTATTAGTT-GGTCGCAAGGCCA-GCGAACGC-GGTCGG-------------------------------------------------------------------GCT-GGATGG-TCGAG-TT-CCAGGT-CTCG-TTC-----------TTTGACAC-CTTGACCTCAAATCAGTTCCCCTAGTAACTGCGAGTGAAGCGGGATGAGCTCAAATTTTGAATCTGGC-GGTCG-TTTCGGCCGTCCGAGTTGTAATCTAGAGAAGCGTCTTCCGCGCTGGCCCGTGTACAAGTCTCCTGGAAGGGAGCGTCATAGAGGGTGAGAATCCCGTCTTTGACACGGACTACCAGTGC-TATGTGATGCGCTCTCGACGAGTCGAGTTGTTTGGGAATGCAGCTCAAAACGGGTGGTAAACTCCATCTAAAGCTAAATACAGGCGAGAGACCGATAGCGAACAAGTACCGTGAGGGAAAGATGAAAAGAACTTTGGAAAGAGAGTTAAACAGTACGTGAAATTGCTGAAAGGGAAACGCTTGATGTCAGTCGCGTCGGCCGGGGATCAGCCTTGC--TTC-----ATCGCTGGGCGTACTTCCTGGT-CGACGGGTCAGCATCGGTTTCGGTCGTCGTACAATGGCGGAGGGAACGTGGCACTC-TTCC--GAGTGTGTTATAGCCCTTCGTCGTATGCGGC-GGTCGGGACCGAGGAACTCAGCAA-CGA-CCTCC-G-GGTCTGTGC-TTAGGATGCTGGCATAATGGCCTTAAGCGACCCGTCTTGAAACACGGACCAAGGAGTCTAACATGCCTGCGAGTGTTCGGGTGGAAAACCCGTGCGCGAAACGAAAGTGAAAGTCGAGACCTCCGTCGTGGAGGGCACCGACGCCCGGACCTGAGTCTTCGACGACGGATCTGCGGTAGAGCATGCATGTTGGGACCCGAAAGATGGTGAACTATGCCTGAATAGGGTGAAGCCAGAGGAAACTCTGGTGGAGGCTCGTAGCGATTCTGACGTGCAAATCGATCGTCGAATTTGGGTATAGGGGCGAAAGACTAATCGAACC-------------------------------------CGTGATTTYATCAAAAACATGATCACTGGTACCTCCCAGGCTGACTGTGCTATCCTCATTATTGCTGGGGGTACCGGYGAGTTCGAGGCTGGTATCTCCAAGGACGGTCAGACCCGTGAACACGCTCTTCTGGCGTTCACCCTCGGTGTGCGTCAGCTTATCGTCGCTGTAAACAAAATGGACACGACCAAGGTGCGCTGTACATTCTTTACTGGTGAATTTGGTTTGATGTATCTCCAATAGTGGAGCGAGGACCGCTTCAACGAAATTGTCAAGGAAACCTCGACCTTCATTAAGAAGGTCGGCTACAACCCCAAGGCTGTCGCTTTCGTGCCCATCTCTGGSTGGCATGGTGACAACATGCTGGAGGAGTCCCCCAAGTAAGCGTAATGTTATCCGATT-GGACTCCAGCATTCTTAAAGCGTCGCAATAGCATGACCTGGTACAAGGGCTGGACCAAGGAGGTCAAGGGTGGTAGCGTTAAGGGAAAGACCCTCCTCGATGCCATCGATGCCATCGAGCCTCCTGTTCGTCCCTCC-GAGAAACCCCTTCGCCTT-------------------------------------------------------------------------------------------------------------------------------------------------------------------------------------------------------------------------------------------------------------------------------------------------------------------------------------------------------------------------------------------------------------------------------------------------------------------------------------------------------------------------------------------------------------AAGCTTGTGGTCTCGTCAAGAATTTGGCATTGATGGCCTGTATCTCTGTCGGTTCATATTCTGCTCCCGTCATCGAATTCTTGGAAGAATGGGGTCTCGAATCGCTGGAAGAGAATGCACATTCGTCGACGCCATGTACAAAGGTTTTCGTGAACGGTGTCTGGATGGGCGTGCATCGTGATCCTGCCAACCTTGTCAAGACGATCAAGAAACTTCGCCGGAAAGATGACATTAGTCCCGAAGTTTCGGTAGTCCGCGACATTCGTGAGAGGGAACTTCGTCTCTACACTGACGCAGGGCGAGTTTGTCGACCCCTCTTTATTGTCGAAAATCAGCAACTTGCCCTGCAGAAGAAGCATATCAAATGGCTTAATCAAGGCTATCGCGATGAAGATGGCGAAGAGTTCAAGTGGGAGCAGCTGGTGAAGACGGGGATAATCGAGTTGTTGGACGCCGAGGAGGAGGAAACGGTGATGATTTCCATGACACCGGAGGACTTGGAGAATTCCAGGTTACAATCTGCCGGCATCAACCCCCATGAGAATGACGGAGACTTTGACCCCGCGGCGCGACTAAAGGCTGGAATCAATGCGCACACATGGACTCACTGCGAGATTCATCCCCAGTATGATTCTTGG-------------------------------------------------------------------------------------------------------------------------------------------
>Hortiboletus_bubalinus_AT2002036_SE
cattata-gaa-attggaga---ggggggggggg--aagatgg-----ggagggtag-actgtcgctggctttggagc-aat-ctggagcat-gtgcacgtctctc--ttttc--gtcgaccctctctt----------------acacacacacacac-ct-gtgcacactttgtaggtc-ctc-gagagaggg--tctatgtttt-cc---acatc-acacc-t--ta--------------atgtatggctacag-aatgt------a------tct-agact--gttgctcgact-----------ct-------ggtcgggtggtggtcg---aaa-taaac---aaatacaactttcagcaacggatctcttggctctcgcatcgatgaagaa-cgcann-gaattgcgataagtaatgtgaattgcagattttcagtgaatcatcgaatctttgaacgcaccttgcgctccttggtattccgaggagcatgcctgtttgagtgtcattcgaattctcaacc-atgtcttgtgata----atgaggcttggc-ttgga-gttgggggttgctggcggc---caaggt-c--gtcggctctcctgaaacacattagc-aaagg-gca-gcaag-----tctc-tgac--gtggcacggcctcttcgacgtgataatgatcgtcgt-gggctggaagcg--ctgggg---actgcatg-gattgtcttgtttgcttccaatca-tacc-------aat-caagac--tttggga-ctcgagcgaaggtcggc-ttagctattagttggtcggtgaggccagcgaacgcggtcggctgggtctcgagct-tcaggga-ctcgagctcaaggtttggc-tt-agctattagtt-ggtcgtgaggcc-ggcgaacgc-ggtcgggctgtgggtcgtcgagtt-tggggactcgaggg--------------------aagggtcggcttagctattagtt-ggtcgcaaggcca-gcgaacgc-ggtcgg-------------------------------------------------------------------gct-ggatgg-tcgag-tt-ccaggt-ctcg-ttc-----------tttgacac-cttgacctcaaatcag----------------------------------------------------------------------------------------------------------------------------------------------------------------------------------------------------------------------------------------------------------------------------------------------------------------------------------------------------------------------------------------------------------------------------------------------------------------------------------------------------------------------------------------------------------------------------------------------------------------------------------------------------------------------------------------------------------------------------------------------------------------------------------------------------------------------------------------------------------------------------------------------------------------------------------------------------------------------------------------------------------------------------------------------------------------------------------------------------------------------------------------------------------------------------------------------------------------------------------------------------------------------------------------------------------------------------------------------------------------------------------------------------------------------------------------------------------------------------------------------------------------------------------------------------------------------------------------------------------------------------------------------------------------------------------------------------------------------------------------------------------------------------------------------------------------------------------------------------------------------------------------------------------------------------------------------------------------------------------------------------------------------------------------------------------------------------------------------------------------------------------------------------------------------------------------------------------------------------------------------------------------------------------------------------------------------------------------------------------------------------------------------------------------------------------------------------------------------------------------------------------------------------------------------------------------------------------------------------------------------------------------------------------------------------------------------------------------------------------------------------------------------------------------------------------------------------------------------------------------------------------------------------------------------
>Hortiboletus_bubalinus_BR5020031124846_BE
---------------------------------------------------------------------------------------------------------------------------------------------------------------------------------------------------------------------------------------------------------------------------------------------------------------------------------------------------------------------------------------------------------------------------------------------------------------------------------------------------------------------------------------------------------------------------------------------------------------------------------------------------------------------------------------------------------------------------------------------------------------------------------------------------------------------------------------------------------------------------------------------------------------------------------------------------------------------------------------------------------------------------------------------------------------------------------------------------------------------------------------------------------------------------------------------------------------------------------------------------------------------------------------------------------------------------------------------------------------------------------------------------------------------------------------------------------------------------------------------------------------------------------------------------------------------------------------------------------------------------------------------------------------------------------------------------------------------------------------------------------------------------------------------------------------------------------------------------------------------------------------------------------------------------------------------------------------------------------------------------------------------------------------------------------------------------------------------------------------------------------------------------------------------------------------------CAAAAACATGATCACTGGTACCTCCCAGGCTGACTGTGCTATCCTCATTATTGCTGGGGGTACCGGTGAGTTCGAGGCTGGTATCTCCAAGGACGGTCAGACCCGTGAACACGCTCTTCTGGCGTTCACCCTCGGTGTGCGTCAGCTTATCGTCGCTGTAAACAAAATGGACACGACCAAGGTGCGCTGTACATTCTTTACTGGTGAATTTGGTTTGATGTATCTCCAATAGTGGAGCGAGGACCGCTTCAACGAAATTGTCAAGGAAACCTCGACCTTCATTAAGAAGGTCGGCTACAACCCCAAGGCTGTCGCTTTCGTGCCCATCTCTGGCTGGCATGGTGACAACATGCTGGAGGAGTCCCCCAAGTAAGCGTAATGTTATCCGATT-GGACTCCAGCATTCTTAAAGCGTCGCAATAGCATGACCTGGTACAAGGGCTGGACCAAGGAGGTCAAGGGTGGTAGCGTTAAGGGAAAGACCCTCCTCGATGCCATCGATGCCATCGAGCCTCCTGTTCGTCCCTCC-GAGAAACCCCTTCGCCTTCCTCTCCAGGATGTCTACAAGATCGGTGGTATCGGAACAGTACCCGTTGGTCGTGTTGAAACTGGTGTTATCAAGGCTGGCATGGTTGTCACTTTCGCACCTTCAAACGTGACAACTGAAGTCAAGTCCGTCGAAATGCACCACGAACAGCTTGTCGAGGGTCTCCCTGGTGACAACGTCGGTTTCAACGTCAAGTATGCCATTTACCCCTCGGAACTATTGTCTCCTCACGCATTTATTTTCAGGAACGTCTCTGTCAAGGATATCCGTCGTGGGAACGTCGCCTCCGACTCCAAGAATGACCCCGCCAAGGAGGCTGCTTCCTTCAATGCTCAGGTCATCGTCCTCAACCACCCTGGTCAGATTGGTGCTGGTTATGCTCCAGTACTCGACTGTCACACTGCCCACATTGCCTGCAAGTTCGCTGAGCTCATCGAGAAGATCGATCGTCGGAGTGGCAAGTCTCTTGAACAGGCGCCAAAATTTGTTAAGTCAGGTGATGCTTGCATTGTGAAACTTGTTCCTTCGAAGCCCATGTGTGAAGCTTGTGGTCTCGTCAAGAATTTGGCATTGATGGCCTGTATCTCTGTCGGTTCATATTCTGCTCCCGTCATCGAATTCTTGGAAGAATGGGGTCTCGAATCGCTGGAAGAGAATGCACATTCGTCGACGCCATGTACAAAGGTTTTCGTGAACGGTGTCTGGATGGGCGTGCATCGTGATCCTGCCAACCTTGTCAAGACGATCAAGAAACTTCGCCGGAAAGATGACATTAGTCCCGAAGTTTCGGTAGTCCGCGACATTCGTGAGAGGGAACTTCGTCTCTACACTGACGCAGGGCGAGTTTGTCGACCCCTCTTTATTGTCGAAAATCAGCAACTTGCCCTGCAGAAGAAGCATATCAAATGGCTTAATCAAGGCTATCGCGATGAAGATGGCGAAGAGTTCAAGTGGGAGCAGCTGGTGAAGACGGGGATAATCGAGTTGTTGGACGCCGAGGAGGAGGAAACGGTGATGATTTCCATGACACCGGAGGACTTGGAGAATTCCAGGTTACAATCTGCCGGCATCAACCCCCATGAGAATGACGGAGACTTTGACCCCGCGGCGCGACTAAAGGCTGGAATCAATGCGCACACATGGACTCACTGCGAGATTCATCCC-AGTATGATTCTTGGTGTGTGTGCCAGTATCATTCCTTTCCCCGATCACAACCAGGTGCGTACTGCTTTGACGCGG-ACCGATAATGGC-TTATACCTCTGTAGTCACCACGTAATACCTATCAATC---------------------------
>Hortiboletus_bubalinus_LE_F-315839_RU
cattata-gaa-attggaga----gggggggggg--aagatgg-----ggagggtag-actgtcgctggctttggagc-aat-ctggagcat-gtgcacgtctctc--ttttc--gtcgaccctctctt--------------acacacacacacacac-ct-gtgcacactttgtaggtc-ctc-gagagaggg--tctatgtttt-cc---acatc-acacc-t--ta--------------atgtatggctacag-aatgt------a------tct-agact--gtcgctcgact-----------ct-------ggtcgggtggtggtcg---aaa-taaac---aaatacaactttcagcaacggatctcttggctctcgcatcgatgaagaa-cgcagc-gaattgcgataagtaatgtgaattgcagattttcagtgaatcatcgaatctttgaacgcaccttgcgctccttggtattccgaggagcatgcctgtttgagtgtcattcgaattctcaacc-atgtcttgtgata----atgaggcttggc-ttgga-gttgggggttgctggcggc---caaggt-c--gtcggctctcctgaaacacattagc-aaagg-gca-gcaag-----tctc-tgac--gtggcacggcctcttcgacgtgataatgatcgtcgt-gggctggaagcg--ctgggg---actgcatg-gattgtcttgtttgcttccaatcg-tacc-------aat-caagac--tttggga-ctcgagcgaaggtcggc-ttagctattagttggtcggtgaggccagcgaacgtggtcggctgggtctcgagct-tcaggga-ctcgagctcaaggtttgnc-tt-agctattagtt-ggtcgtgaggcc-ggcgaacgc-ggtcgggctgtgggtngtngagtt-tggggactcgaggg--------------------aagggtcggcttagctattagtt-ggtcgcaaggcca-gcgaacgc-ggtcgg-------------------------------------------------------------------gnt-ggatgg-tcgag-tt-ccaggt-ctcg-ttc-----------tttgacac-cttgacctcaaatcagttcccctagtaactgcgagtgaagcgggatgagctcaaattttgaatctggc-ggtcg-tttcggccgtccgagttgtaatctagagaagcgtcttccgcgctggcccgtgtacaagtctcctggaagggagcgtcatagagggtgagaatcccgtctttgacacggactaccagtgc-tatgtgatgcgctctcgacgagtcgagttgtttgggaatgcagctcaaaacgggtggtaaactccatctaaagctaaatacaggcgagagaccgatagcgaacaagtaccgtgagggaaagatgaaaagaactttggaaagagagttaaacagtacgtgaaattgctgaaagggaaacgcttgatgtcagtcgcgtcggccggggatcagccttgc--ttc-----atcgctgggcgtacttcctggk-cgacgggtcagcatcggtttcggwcgtcgtacaatggcggagggaacgtggcactc-ttcc--gagtgtgttatagcccttcgtcgtatgcggc-ggtcgggaccgaggaactcagcaa-cga-cctcc-g-ggtctgtgc-ttaggatgctggcataatggccttaagcgacccgtcttgaaacacggaccaaggagtctaacatgcctgcgagtgttcgggtggaaaacccgtgcgcgaaacgaaagtgaaagtcgagacctccgtcgtggagggcaccgacgcccggacctgagtcttcgacgacggatctgcggtagagcatgcatgttgggacccgaaagatggtgaactatgcctgaatagggtgaagccagaggaaactctggtggaggctcgtagcgattctgacgtgcaaatcgatcgtcgaatttgggtataggggcg--------------------------------------------------------------------------------------------GCTGACTGTGCTATCCTCATTATTGCTGGGGGTACCGGTGAGTTCGAGGCTGGTATCTCCAAGGACGGTCAGACCCGTGAACACGCTCTTCTGGCGTTCACCCTCGGTGTGCGTCAGCTTATCGTCGCTGTAAACAAAATGGACACGACCAAGGTGCGCTGTACATTCTTTACTGGTGAATTTGGTTTGATGTATCTCCAATAGTGGAGCGAGGACCGCTTCAACGAAATTGTCAAGGAAACCTCRACCTTCATTAAGAAGGTCGGCTACAACCCCAAGGCTGTCGCTTTCGTGCCCATCTCTGGCTGGCATGGWGACAACATGCTGGAGGAGTCCCCCAAGTAAGCGTAATGTTATCCGATT-GGACTCCAGCATTCTTAAAGCGTCGCAATAGCATGACCTGGTACAAGGGCTGGACCAAGGAGGTCAAGGGTGGTAGCGTTAAGGGAAAGACCCTCCTCGATGCCATCGATGCCATCGAGCCTCCTGTTCGTCCCTCC-GAGAAACCCCTTCGCCTTCCTCTCCAGGATGTCTACAAGATCGGTGGTATCGG-----------------------------------------------------------------------------------------------------------------------------------------------------------------------------------------------------------------------------------------------------------------------------------------------------------------------------------------------------------------------------------------------------------------------------------------------------------------------------------------------------------------------------------------------------------------------------------------------------------------------------------------------------------------------------------------------------------------------------------------------------------------------------------------------------------------------------------------------------------------------------------------------------------------------------------------------------------------------------------------------------------------------------------------------------------------------------------------------------------------------------------------------------------------------------------------------------------------------------------------------------------------------------------------------------------------------------------
>Hortiboletus_bubalinus_DB5078_HU
cattata-gaa-attggaga-----ggggggggg--ragatgg-----ggaggataN-actgtcgctggctttggagc-aat-ctggagcat-gtgcacgtctctc--ttttc--gtcgaccctctctt----------------acacacacacacac-ct-gtgcacactttgtaggtc-ctc-gagagaggg--tctatgtttt-ct---acatc-acacc-t--ta--------------atgtatggctacag-aatgt-----aa------tct-agact--gtcgctcgact-----------ct-------gggcggggggggggcg---aaa-aaaac---aaatacaactttcagcaacggatctcttggctctcgcatcgatgaaaaa-cgcagc-gaattgcgataagtaatgtgaattgcaaattttcagtgaatcatcgaatctttgaacgcaccttgcgctccttggtattccgaggagcatgcctgtttgagtgtcattcgaattctcaacc-atgtcttgtgata----atgaggcttggc-ttgga-gttgggggttgctggcggc---caaggt-c--gtcggctctcctgaaacacattagc-aaagg-gca-gcaag-----tctc-tgac--gtggcacggcctcttcgacgtgataatgatcgycgc-gggctggaagcg--ctgggg---actgcmtg-gattgtcttgtttgcttccaatcg-tacc--------at-caagacT-tttggga-ctcgagcgaaggtcggc-ttagctattagttggtcggtgaggccagcgaacgcggtcggctgggtctcgagct-tcaggga-ctcgagctcaaggtttggc-tt-agctattagtt-ggtcgtgaggcc-ggcgaacgc-ggtcgggctgtgggtcgtcgagtt-tggggactcgaggg--------------------aagggtcggcttagctattagtt-ggtcgcaaggcca-gcgaacgc-ggtcgg-------------------------------------------------------------------gct-ggatgg-tcgag-tt-ccaggt-ctcg-ttc-----------tttgacac-cTtgacctcaaatcag----------------------------------------------------------------------------------------------------------------------------------------------------------------------------------------------------------------------------------------------------------------------------------------------------------------------------------------------------------------------------------------------------------------------------------------------------------------------------------------------------------------------------------------------------------------------------------------------------------------------------------------------------------------------------------------------------------------------------------------------------------------------------------------------------------------------------------------------------------------------------------------------------------------------------------------------------------------------------------------------------------------------------------------------------------------------------------------------------------------------------------------------------------------------------------------------------------------------------------------------------------------------------------------------------------------------------------------------------------------------------------------------------------------------------------------------------------------------------------------------------------------------------------------------------------------------------------------------------------------------------------------------------------------------------------------------------------------------------------------------------------------------------------------------------------------------------------------------------------------------------------------------------------------------------------------------------------------------------------------------------------------------------------------------------------------------------------------------------------------------------------------------------------------------------------------------------------------------------------------------------------------------------------------------------------------------------------------------------------------------------------------------------------------------------------------------------------------------------------------------------------------------------------------------------------------------------------------------------------------------------------------------------------------------------------------------------------------------------------------------------------------------------------------------------------------------------------------------------------------------------------------------------------------------
>Hortiboletus_bubalinus_DW101414_US
-----------------------------------------------------------------------------------------------------------------------------------------------------------------------------------------------------------------------------------------------------------------------------------------------------------------------------------------------------------------------------------------------------------------------------------------------------------------------------------------------------------------------------------------------------------------------------------------------------------------------------------------------------------------------------------------------------------------------------------------------------------------------------------------------------------------------------------------------------------------------------------------------------------------------------------------------------------------------------------------------------------------------------------------------------------------------------------------------------------------------------------------------------------------------------------------------------------------TTCCCCTAGTAACTGCGAGTGAAGCGGGATGAGCTCAAATTTTGAATCTGGC-GGTCG-TTTCGGCCGTCCGAGTTGTAATCTAGAGAAGCGTCTTCCGCGCTGGCCCGTGTACAAGTCTCCTGGAAGGGAGCGTCATAGAGGGTGAGAATCCCGTCTTTGACACGGACTACCAGTGC-TATGTGATGCGCTCTCGACGAGTCGAGTTGTTTGGGAATGCAGCTCAAAACGGGTGGTAAACTCCATCTAAAGCTAAATACAGGCGAGAGACCGATAGCGAACAAGTACCGTGAGGGAAAGATGAAAAGAACTTTGGAAAGAGAGTTAAACAGTACGTGAAATTGCTGAAAGGGAAACGCTTGATGTCAGTCGCGTCGGCCGGGGATCAGCCTTGC--TTC-----ATCGCTGGGCGTACTTCCTGGT-CGACGGGTCAGCATCGGTTTCGGTCGTCGTACAATGGCGGAGGGAACGTGGCACTC-TTCC--GAGTGTGTTATAGCCCTTCGTCGTATGCGGC-GGTCGGGACCGAGGAACTCAGCAA-CGA-CCTCC-R-GGTCTGTGC-TTAGGATGCTGGCATAATGGCCTTAAGCGACCCGTCTTGAAACACGGACCAAGGAGTCTAACATGCCTGCGAGTGTTCGGGTGGAAAACCCGTGCGCGAAACGAAAGTGAAAGTCGAGACCTCTGTCGTGGAGGGCACCGACGCCCGGACCTGAGTCTTCGACGACGGATCTGCGGTAGAGCATGCATGTTGGGACCCGAAAGATGGTGAACTATGCCTGAATAGGGTGAAGCCAGAGGAAACTCTGGTGGAGGCTCGTAGCGATTCTGACGTGCAAATCGATCGTCGAATTTGGGTATAGGG-------------------------------------------------------------------------------------------------------------------------------------------------------------------------------------------------------------------------------------------------------------------------------------------------------------------------------------------------------------------------------------------------------------------------------------------------------------------------------------------------------------------------------------------------------------------------------------------------------------------------------------------------------------------------------------------------------------------------------------------------------------------------------------------------------------------------------------------------------------------------------------------------------------------------------------------------------------------------------------------------------------------------------------------------------------------------------------------------------------------------------------------------------------------------------------------------------------------------------------------------------------------------------------------------------------------------------------------------------------------------------------------------------------------------------------------------------------------------------------------------------------------------------------------------------------------------------------------------------------------------------------------------------------------------------------------------------------------------------------------------------------------------------------------------------------------------------------------------------------------------------------------------------------------------------------------------------------------------------------------------------------
>Hortiboletus_bubalinus_EM_16_DE
cattata-gaa-attggaga----gggggggggg--aagatgg-----ggagggtag-actgtcgctggctttggagc-aat-ctggagcat-gtgcacgtctctc--ttttc--atcgaccctctctt----------------acacacacacacac-ct-gtgcacactttgtaggtc-ctc-gagagaggg--tctatgtttt-cc---acatc-acacc-t--ta--------------atgtatggctacag-aatgt------a------tct-agact--gtcgctcgact-----------ct-------ggtcgggtggtggtcg---aaa-taaac---aaatacaactttcagcaacggatctcttggctctcgcatcgatgaagaa-cgcagc-gaattgcgataagtaatgtgaattgcagattttcagtgaatcatcgaatctttgaacgcaccttgcgctccttggtattccgaggagcatgcctgtttgagtgtcattcgaattctcaacc-atgtcttgtgata----atgaggcttggc-ttgga-gttgggggttgctggcggc---caaggt-c--gtcggctctcctgaaacacattagc-aaagg-gca-gcaag-----tctc-tgac--gtggcacggcctcttcgacgtgataatgatcgtcgc-gggctggaagcg--ctgggg---actgcatg-gattgtcttgtttgcttccaatcg-tacc--------at-caagac--tttggga-ctcgagcgaaggtcggc-ttagctattagttggtcggtgaggccagcgaacgtggtcggctgggtctcgagct-tcaggga-ctcgagctcaaggtttggc-tt-agctattagtt-ggtcgtgaggcc-ggcgaacgc-ggtcgggctgtgggtcgtcgagtt-tggggactcgaggg--------------------aagggtcggcttagctattagtt-ggtcgcaaggcca-gcgaacgc-ggtcgg-------------------------------------------------------------------gct-ggatgg-tcgag-tt-ccaggt-ctcg-ttc-----------tttgacac-cttgacctcaaatcag----------------------------------------------------------------------------------------------------------------------------------------------------------------------------------------------------------------------------------------------------------------------------------------------------------------------------------------------------------------------------------------------------------------------------------------------------------------------------------------------------------------------------------------------------------------------------------------------------------------------------------------------------------------------------------------------------------------------------------------------------------------------------------------------------------------------------------------------------------------------------------------------------------------------------------------------------------------------------------------------------------------------------------------------------------------------------------------------------------------------------------------------------------------------------------------------------------------------------------------------------------------------------------------------------------------------------------------------------------------------------------------------------------------------------------------------------------------------------------------------------------------------------------------------------------------------------------------------------------------------------------------------------------------------------------------------------------------------------------------------------------------------------------------------------------------------------------------------------------------------------------------------------------------------------------------------------------------------------------------------------------------------------------------------------------------------------------------------------------------------------------------------------------------------------------------------------------------------------------------------------------------------------------------------------------------------------------------------------------------------------------------------------------------------------------------------------------------------------------------------------------------------------------------------------------------------------------------------------------------------------------------------------------------------------------------------------------------------------------------------------------------------------------------------------------------------------------------------------------------------------------------------------------------------
>Hortiboletus_bubalinus_GK3993_GR
cattata-gaa-attggaga-----ggggggggg--aagatgg-----ggagggtag-actgtcgctggctttggagc-aat-ctggagcat-gtgcacgtctctc--ttttc--gtcgaccctctctt----------------acacacacacacac-ct-gtgcacactttgtaggtc-ctc-gagagaggg--tctatgtttt-cc---acatc-acacc-t--ta--------------atgtatggctacag-aatgt------a------tct-agact--gtcgctcgact-----------ct-------ggtcgggtggtggtcg---aaa-taaac---aaatacaactttcagcaacggatctcttggctctcgcatcgatgaagaa-cgcagc-gaattgcgataagtaatgtgaattgcagattttcagtgaatcatcgaatctttgaacgcaccttgcgctccttggtattccgaggagcatgcctgtttgagtgtcattcgaattctcaacc-atgtcttgtgata----atgaggcttggc-ttgga-gttgggggttgctggcggc---caaggt-c--gtcggctctcctgaaacacattagc-aaagg-gca-gcaag-----tctc-tgac--gtggcacggcctcttcgacgtgataatgatcgtcgt-gggctggaagcg--ctgggg---actgcatg-gattgtcttgtttgcttccaatcg-tacc-------aat-caagac--tttggga-ctcgagcgaaggtcggc-ttagctattagttggtcggtgaggccagcgaacgcagtcggctgggtctcgagct-tcaggga-ctcgagctcaaggtttNNN-NN-NNNNNNNNNNN-NNNNNNNNNNNN-NNNNNNNNN-NNNNNNNNNNNNNNNNNNNNNNNN-NNNNNNNNNNNNNN--------------------NNNNNNNggcttagctattagtt-ggtcgcaaggcca-gcgaacgc-agtcgg-------------------------------------------------------------------gct-ggatgg-tcgag-tt-ccaggt-ctcg-ttc-----------tttgacac-cttgacctcaaatcag----------------------------------------------------------------------------------------------------------------------------------------------------------------------------------------------------------------------------------------------------------------------------------------------------------------------------------------------------------------------------------------------------------------------------------------------------------------------------------------------------------------------------------------------------------------------------------------------------------------------------------------------------------------------------------------------------------------------------------------------------------------------------------------------------------------------------------------------------------------------------------------------------------------------------------------------------------------------------------------------------------------------------------------------------------------------------------------------------------------------------------------------------------------------------------------------------------------------------------------------------------------------------------------------------------------------------------------------------------------------------------------------------------------------------------------------------------------------------------------------------------------------------------------------------------------------------------------------------------------------------------------------------------------------------------------------------------------------------------------------------------------------------------------------------------------------------------------------------------------------------------------------------------------------------------------------------------------------------------------------------------------------------------------------------------------------------------------------------------------------------------------------------------------------------------------------------------------------------------------------------------------------------------------------------------------------------------------------------------------------------------------------------------------------------------------------------------------------------------------------------------------------------------------------------------------------------------------------------------------------------------------------------------------------------------------------------------------------------------------------------------------------------------------------------------------------------------------------------------------------------------------------------------------------
>Hortiboletus_bubalinus_GS10414_FR
--------gaa-attggaaa----ggggggggag--aagatgg-----ggagggtag-actgtcgctggctttggagc-tat-ctggagcat-gtgcacgtctctc--ttttc--gtcgactctctctt----------------acacacacacacac-ct-gtgcacactNtgtaNgtc-ctc-gagagaggg--tctatgtttt-cc---acatc-acacc-t--ta--------------atgtatggctacag-aatgt------a------tct-agact--gttgctcgtct-----------ct-------ggtcgtgtggtggtcg---ata-tacac---atatacaactctcagcaacggatctcttggctctcgcatcgatgaagaa-cgcagc-gaattgcgataagtaatgtgaatcgcagattNtcagtgtatcatcgtatctttgaacgcaccttgcgctccttggtattgcgaggagcatgcctgtNtgagtctcattcgaattctcaccc-atgtcttgtgata----atgaggcttggc-ttgga-gttgggggttgctggcggc---caaggt-c--gtcggctctcctgaaacacattagc-aaagg-gca-gcaag-----tctc-tgac--gtggcacggcctcttcgacgtgataatgatcgtcgt-gggctggaagcg--ctgggg---actgcatg-gattgtcttgtttgcttccaatcg-tacc-------aat-caagac--tttggga-ctcgagcgaaggtcggc-ttagctattagttggtcggtgaggccagcgaacgcggtcggctgggtctcgagct-tcaggga-ctcgagctcaaggtttggc-tt-agctattagtt-ggtcgtgaggcc-ggcgaacgt-ggtcgggctgtgggtcgtcgagtt-tggggactcgaggg--------------------aagggtcggcttagctattagtt-ggtcgcaaggcca-gcgaacgc-ggtcgg-------------------------------------------------------------------gct-ggatgg-tcgag-tt-ccaggt-ctcg-ttc-----------tttgacac-cTtgacctcaaatcag----------------------------------------------------------------------------------------------------------------------------------------------------------------------------------------------------------------------------------------------------------------------------------------------------------------------------------------------------------------------------------------------------------------------------------------------------------------------------------------------------------------------------------------------------------------------------------------------------------------------------------------------------------------------------------------------------------------------------------------------------------------------------------------------------------------------------------------------------------------------------------------------------------------------------------------------------------------------------------------------------------------------------------------------------------------------------------------------------------------------------------------------------------------------------------------------------------------------------------------------------------------------------------------------------------------------------------------------------------------------------------------------------------------------------------------------------------------------------------------------------------------------------------------------------------------------------------------------------------------------------------------------------------------------------------------------------------------------------------------------------------------------------------------------------------------------------------------------------------------------------------------------------------------------------------------------------------------------------------------------------------------------------------------------------------------------------------------------------------------------------------------------------------------------------------------------------------------------------------------------------------------------------------------------------------------------------------------------------------------------------------------------------------------------------------------------------------------------------------------------------------------------------------------------------------------------------------------------------------------------------------------------------------------------------------------------------------------------------------------------------------------------------------------------------------------------------------------------------------------------------------------------------------------------
>Hortiboletus_bubalinus_GS10506_RU
----------------------------------------------------------actgtcgctggctttggagc-aat-ntggagcat-gtgcacgtctctc--ttttc--gtcgaccctctctt----------------acacacacacacac-ct-gtgcacactttgtaggtc-ctc-gagagaggg--tctatgtttt-cc---acatc-acacc-t--ta--------------atgtatggctacag-aatgt------a------tct-agact--gtcgctcgact-----------ct-------ggtcgggtggtggtcg---aaa-taaac---aaatacaactttcagcaacggatctcttggctctcgcatcgatgaagaa-cgcagc-gaattgcgataagtaatgtgaattgcagattttcagtgaatcatcgaatctttgaacgcaccttgcgctccttggtattccgaggagcatgcctgtttgagtgtcattcgaattttcaacc-atgtcttgtgata----atgaggcttggc-ttgga-gttgggggttgctggcggc---caaggt-c--gtcggctctcctgaaacacattagc-aaagg-gca-gcaag-----tctc-tgac--gtggcacggcctcttcgacgtgataatgatcgtcgt-gggctggaagcg--ctgggg---actgcatg-gattgtcttgtttgcttccaatca-tacc-------aat-caagac--tttggga-ctcgagcgaaggtcggc-ttagctattagttggtcggtgaggccagcgaacgcggtcggctgggtctcgagct-tcaggga-ctcgagctcaaggtttggc-tt-agctattagtt-ggtcgtgaggcc-ggcgaacgc-ggtcaggctgtgggtcgtcgagtt-tggggactcgaggg--------------------aagggtcggcttagctattagtt-ggtcgcaaggcca-gcgaacgcgggtcgg-------------------------------------------------------------------gct-ggatgg-tcgag-tt-ccaggt-ctcg-ttc-----------tttgacac-cTtgacctcaaatcag----------------------------------------------------------------------------------------------------------------------------------------------------------------------------------------------------------------------------------------------------------------------------------------------------------------------------------------------------------------------------------------------------------------------------------------------------------------------------------------------------------------------------------------------------------------------------------------------------------------------------------------------------------------------------------------------------------------------------------------------------------------------------------------------------------------------------------------------------------------------------------------------------------------------------------------------------------------------------------------------------------------------------------------------------------------------------------------------------------------------------------------------------------------------------------------------------------------------------------------------------------------------------------------------------------------------------------------------------------------------------------------------------------------------------------------------------------------------------------------------------------------------------------------------------------------------------------------------------------------------------------------------------------------------------------------------------------------------------------------------------------------------------------------------------------------------------------------------------------------------------------------------------------------------------------------------------------------------------------------------------------------------------------------------------------------------------------------------------------------------------------------------------------------------------------------------------------------------------------------------------------------------------------------------------------------------------------------------------------------------------------------------------------------------------------------------------------------------------------------------------------------------------------------------------------------------------------------------------------------------------------------------------------------------------------------------------------------------------------------------------------------------------------------------------------------------------------------------------------------------------------------------------------------------
>Hortiboletus_bubalinus_H6032689_FI
---------------------------------------------------------------------------------------------------------------------------------------------------------------------------------------------------------------------------------------------------------------------------------------------------------------------------------------------------------------------------------------------------------------------------------------------------------------------------------------------------------------------------------------------------------------------------------------------------------------------------------------------------------------------------------------------------------------------------------------------------------------------------------------------------TTTGGGA-CTCGAGCGAAGGTCGGC-TTAGCTATTAGTTGGTCGGTGAGGCCAGCGAACGCGGTCGGCTGGGTCTCGAGCT-TCAGGGA-CTCGAGCTCAAGGTTTGGC-TT-AGCTATTAGTT-GGTCGTGAGGCC-GGCGAACGC-GGTCGGGCTGTGGGTCGTCGAGTT-TGGGGACTCGAGGG--------------------AAGGGTCGGCTTAGCTATTAGTT-GGTCGCAAGGCCA-GCGAACGC-GGTCGG-------------------------------------------------------------------GCT-GGATGG-TCGAG-TT-CCAGGT-CTCG-TTC------------TTGACAC-CTTGACCTCAAA--------------------------------------------------------------------------------------------------------------------------------------------------------------------------------------------------------------------------------------------------------------------------------------------------------------------------------------------------------------------------------------------------------------------------------------------------------------------------------------------------------------------------------------------------------------------------------------------------------------------------------------------------------------------------------------------------------------------------------------------------------------------------------------------------------------------------------------------------------------------------------------------------------------------------------------------------------------------------------------------------------------------------------------------------------------------------------------------------------------------------------------------------------------------------------------------------------------------------------------------------------------------------------------------------------------------------------------------------------------------------------------------------------------------------------------------------------------------------------------------------------------------------------------------------------------------------------------------------------------------------------------------------------------------------------------------------------------------------------------------------------------------------------------------------------------------------------------------------------------------------------------------------------------------------------------------------------------------------------------------------------------------------------------------------------------------------------------------------------------------------------------------------------------------------------------------------------------------------------------------------------------------------------------------------------------------------------------------------------------------------------------------------------------------------------------------------------------------------------------------------------------------------------------------------------------------------------------------------------------------------------------------------------------------------------------------------------------------------------------------------------------------------------------------------------------------------------------------------------------------------------------------------------------------------
>Hortiboletus_bubalinus_H6045679_FI
----------------------------------------------------------------------------------------------------------------------------------------------------------------------------------------------------------------------------------------------------------------------------------------------------------------------------------------------------------------------------------------------------------AAGAA-CGCAGC-GAATTGCGATAAGTAATGTGAATTGCAGATTTTCAGTGAATCATCGAATCTTTGAACGCACCTTGCGCTCCTTGGTATTCCGAGGAGCATGCCTGTTTGAGTGTCATTCGAATTCTCAACC-ATGTCTTGTGATA----ATGAGGCTTGGC-TTGGA-GTTGGGGGTTGCTGGCGGC---CAAGGT-C--GTCGGCTCTCCTGAAACACATTAGC-AAAGG-GCA-GCAAG-----TCTC-TGAC--GTGGCACGGCCTCTTCGACGTGATAATGATCGTCGT-GGGCTGGAAGCG--CTGGGG---ACTGCATG-GATTGTCTTGTTTGCTTCCAATCG-TACC-------AAT-CAAGAC--TTTGGGA-CTCGAGCGAAGGTCGGC-TTAGCTATTAGTTGGTCGGTGAGGCCAGCGAACGTGGTCGGCTGGGTCTCGAGCT-TCAGGGA-CTCGAGCTCAAGGTTTGGC-TT-AGCTATTAGTT-GGTCGTGAGGCC-GGCGAACGC-GGTCGGGCTGTGGGTCGTCGAGTT-TGGGGACTCGAGGG--------------------AAGGGTCGGCTTAGCTATTAGTT-GGTCGCAAGGCCA-GCGAACGC-GGTCGG-------------------------------------------------------------------GCT-GGATGG-TCGAG-TT-CC-----------------------------------------------------------------------------------------------------------------------------------------------------------------------------------------------------------------------------------------------------------------------------------------------------------------------------------------------------------------------------------------------------------------------------------------------------------------------------------------------------------------------------------------------------------------------------------------------------------------------------------------------------------------------------------------------------------------------------------------------------------------------------------------------------------------------------------------------------------------------------------------------------------------------------------------------------------------------------------------------------------------------------------------------------------------------------------------------------------------------------------------------------------------------------------------------------------------------------------------------------------------------------------------------------------------------------------------------------------------------------------------------------------------------------------------------------------------------------------------------------------------------------------------------------------------------------------------------------------------------------------------------------------------------------------------------------------------------------------------------------------------------------------------------------------------------------------------------------------------------------------------------------------------------------------------------------------------------------------------------------------------------------------------------------------------------------------------------------------------------------------------------------------------------------------------------------------------------------------------------------------------------------------------------------------------------------------------------------------------------------------------------------------------------------------------------------------------------------------------------------------------------------------------------------------------------------------------------------------------------------------------------------------------------------------------------------------------------------------------------------------------------------------------------------------------------------------------------------------------------------------------------------------------------------------------------------------------------
>Hortiboletus_bubalinus_IB1997886_AT
-----------------------------------------------------------------------------------------------------------------------------------------------------------------------------------------------------------------------------------------------------------------------------------------------------------------------------------------------------------------------------------------------------------------------------------------------------------------------------------------------------------------------------------------------------------------------------------------------------------------------------------------------------------------------------------------------------------------------------------------------------------------------------------------------------------------------------------------------------------------------------------------------------------------------------------------------------------------------------------------------------------------------------------------------------------------------------------------------------------------------------------------------------------------------------------------------------------------TTCCCCTAGTAACTGCGAGTGAAGCGGGATGAGCTCAAATTTTGAATCTGGC-GGTCG-TTTCGGCCGTCCGAGTTGTAATCTAGAGAAGCGTCTTCCGCGCTGGCCCGTGTACAAGTCTCCTGGAAGGGAGCGTCATAGAGGGTGAGAATCCCGTCTTTGACACGGACTACCAGTGC-TATGTGATGCGCTCTCGACGAGTCGAGTTGTTTGGGAATGCAGCTCAAAACGGGTGGTAAACTCCATCTAAAGCTAAATACAGGCGAGAGACCGATAGCGAACAAGTACCGTGAGGGAAAGATGAAAAGAACTTTGGAAAGAGAGTTAAACAGTACGTGAAATTGCTGAAAGGGAAACGCTTGATGTCAGTCGCGTCGGCCGGGGATCAGCCTTGC--TTC-----ATCGCTGGGCGTACTTCCTGGT-CGACGGGTCAGCATCGGTTTCGGTCGTCGTACAATGGCGGAGGGAACGTGGCACTC-TTCC--GAGTGTGTTATAGCCCTTCGTCGTATGCGGC-GGTCGGGACCGAGGAACTCAGCAA-CGA-CCTCC-G-GGTCTGTGC-TTAGGATGCTGGCATAATGGCCTTAAGCGACCCGTCTTGAAACACGGACCAAGGAGTCTAACATGCCTGCGAGTGTTCGGGTGGAAAACCCGTGCGCGAAACGAAAGTGAAAGTCGAGACCTCCGTCGTGGAGGGCACCGACGCCCGGACCTGAGTCTTCGACGACGGATCTGCGGTAGAGCATGCATGTTGGGACCCGAAAGATGGTGAACTATGCCTGAATAGGGTGAAGCCAGAGGAAACTCTGGTGGAGGATCGTAGCGATTCTGACGTGCAAATCGATCGTCGAATTTGGGTATAGGGGCGAAAGACTAATCGA---------------------------------------------------------------------------------------------------------------------------------------------------------------------------------------------------------------------------------------------------------------------------------------------------------------------------------------------------------------------------------------------------------------------------------------------------------------------------------------------------------------------------------------------------------------------------------------------------------------------------------------------------------------------------------------------------------------------------------------------------------------------------------------------------------------------------------------------------------------------------------------------------------------------------------------------------------------------------------------------------------------------------------------------------------------------------------------------------------------------------------------------------------------------------------------------------------------------------------------------------------------------------------------------------------------------------------------------------------------------------------------------------------------------------------------------------------------------------------------------------------------------------------------------------------------------------------------------------------------------------------------------------------------------------------------------------------------------------------------------------------------------------------------------------------------------------------------------------------------------------------------------------------------------------------------------------------------------------------------------
>Hortiboletus_bubalinus_iNaturalist_174321101_US
---------------------------------------------------------------------------------------------------------------------------------------------------acacacacacac-ct-gtgcacactttgtaggtc-ctc-gagagaggg--tctatgtttt-cc---acatc-acacc-t--ta--------------atgtatggctacag-aatgt------a------tct-agact--gttgctcgact-----------ct-------ggtcgggtggtggtcg---aaa-taaac---aaatacaactttcagcaacggatctcttggctctcgcatcgatgaagaa-cgcagc-gaattgcgataagtaatgtgaattgcagattttcagtgaatcatcgaatctttgaacgcaccttgcgctccttggtattccgaggagcatgcctgtttgagtgtcattcgaattctcaacc-atgtcttgtgata----atgaggcttggc-ttgga-gttgggggttgctggcggc---caaggt-c--gtcggctctcctgaaacacattagc-aaagg-gca-gcaag-----tctc-tgac--gtggcacggcctcttcgacgtgataatgatcgtcgt-gggctggaagcg--ctgggg---actgcatg-gattgtcttgtttgcttccaatca-tacc-------aat-caagac--tttggga-ctcgagcgaaggtcggc-ttagctattagttggtcggtgaggccagcgaacgcggtcggctgggtctcgagct-tcaggga-ctcgagctcaaggtttggc-tt-agctattagtt-ggtcgtgaggcc-ggcgaacgc-ggtcgggctgtgggtcgtcgagtt-tggggactcgaggg--------------------aagggtcggcttagctattagtt-ggtcgcaaggcca-gcgaacgc-ggtcgg-------------------------------------------------------------------gct-ggatgg-tcgag-tt--------------------------------------------------------------------------------------------------------------------------------------------------------------------------------------------------------------------------------------------------------------------------------------------------------------------------------------------------------------------------------------------------------------------------------------------------------------------------------------------------------------------------------------------------------------------------------------------------------------------------------------------------------------------------------------------------------------------------------------------------------------------------------------------------------------------------------------------------------------------------------------------------------------------------------------------------------------------------------------------------------------------------------------------------------------------------------------------------------------------------------------------------------------------------------------------------------------------------------------------------------------------------------------------------------------------------------------------------------------------------------------------------------------------------------------------------------------------------------------------------------------------------------------------------------------------------------------------------------------------------------------------------------------------------------------------------------------------------------------------------------------------------------------------------------------------------------------------------------------------------------------------------------------------------------------------------------------------------------------------------------------------------------------------------------------------------------------------------------------------------------------------------------------------------------------------------------------------------------------------------------------------------------------------------------------------------------------------------------------------------------------------------------------------------------------------------------------------------------------------------------------------------------------------------------------------------------------------------------------------------------------------------------------------------------------------------------------------------------------------------------------------------------------------------------------------------------------------------------------------------------------------------------------------------------------------------------------------------
>Hortiboletus_bubalinus_JAM0593_clone_1_ES
cattata-gaa-attggaga----gggggggggg--aagatgg-----ggagggtag-actgtcgctggctttggagc-aat-ctggagcat-gtgcacgtctctc--ttttc--gtcgaccctctctt----acacacacacacacacacacacacac-ct-gtgcacactttgtaggtc-ctc-gagagaggg--tctatgtttt-cc---acatc-acacc-t--ta--------------atgtatggctacag-aatgt------a------tct-agact--gtcgctcgact-----------ct-------ggtcgggtggtggtcg---aaa-taaac---aaatacaactttcagcaacggatctcttggctctcgcatcgatgaagaa-cgcagc-gaattgcgataagtaatgtgaattgcagattttcagtgaatcatcgaatctttgaacgcaccttgcgctccttggtattccgaggagcatgcctgtttgagtgtcattcgaattctcaacc-atgtcttgtgata----atgaggcttggc-ttgga-gttgggggttgctggcggc---caaggt-c--gtcggctctcctgaaacacattagc-aaagg-gca-gcaag-----tctc-tgac--gtggcacggcctcttcgacgtgataatgatcgtcgt-gggctggaagcg--ctgggg---actgcatg-gattgccttgtttgcttccaatcg-tacc-------aat-caagac--tttggga-ctcgagcgaaggtcggc-ttagctattagttggtcggtgaggccagcgaacgcggtcggctgggtctcgagct-tcaggga-ctcgagctcaaggtttggc-tt-agctattagtt-ggtcgtgaggcc-ggcgaacgt-ggtcgggctgtgggtcgtcgagtt-tggggactcgaggg--------------------aagggtcggcttagctattagtt-ggtcgcaaggcca-gcgaacgc-ggtcgg-------------------------------------------------------------------gct-ggatgg-tcgag-tt-ccaggt-ctcg-ttc-----------tttgacac-ctt-----------------------------------------------------------------------------------------------------------------------------------------------------------------------------------------------------------------------------------------------------------------------------------------------------------------------------------------------------------------------------------------------------------------------------------------------------------------------------------------------------------------------------------------------------------------------------------------------------------------------------------------------------------------------------------------------------------------------------------------------------------------------------------------------------------------------------------------------------------------------------------------------------------------------------------------------------------------------------------------------------------------------------------------------------------------------------------------------------------------------------------------------------------------------------------------------------------------------------------------------------------------------------------------------------------------------------------------------------------------------------------------------------------------------------------------------------------------------------------------------------------------------------------------------------------------------------------------------------------------------------------------------------------------------------------------------------------------------------------------------------------------------------------------------------------------------------------------------------------------------------------------------------------------------------------------------------------------------------------------------------------------------------------------------------------------------------------------------------------------------------------------------------------------------------------------------------------------------------------------------------------------------------------------------------------------------------------------------------------------------------------------------------------------------------------------------------------------------------------------------------------------------------------------------------------------------------------------------------------------------------------------------------------------------------------------------------------------------------------------------------------------------------------------------------------------------------------------------------------------------------------------------------------------------------------
>Hortiboletus_bubalinus_JAM0593_clone_2_ES
-----------------------------------------------------------------------------------------------------------------------------------------------acacacacacacacac-ct-gtgcacactttgtaggtc-ctc-gagagaggg--tctatgtttt-cc---acatc-acacc-t--ta--------------atgtatggctacag-aatgt------a------tct-agact--gtcgctcgact-----------ct-------ggtcgggtggtggtcg---aaa-taaac---aaatacaactttcagcaacggatctcttggctctcgcatcgatgaagaa-cgcagc-gaattgcgataagtaatgtgaattgcagattttcagtgaatcatcgaatctttgaacgcaccttgcgctccttggtattccgaggagcatgcctgtttgagtgtcattcgaattctcaacc-atgtcttgtgata----atgaggcttggc-ttgga-gttgggggttgctggcggc---caaggt-c--gtcggctctcctgaaacacattagc-aaagg-gca-gcaag-----tctc-tgac--gtggcacggcctcttcgacgtgataatgatcgtcgt-gggctggaagcg--ctgggg---actgcatg-gattgtcttgtttgcttccaatcg-tacc-------aat-caagac--tttggga-ctcgagcgaaggtcggc-ttagctattagttggtcggtgaggccagcgaacgcggtcggctgggtctcgagct-tcaggga-ctcgagctcaaggtttggc-tt-agctattagtt-ggtcgtgaggcc-ggcgaacgt-ggtcgggctgtgggtcgtcgagtt-tggggactcgaggg--------------------aagggtcggcttagctattagtt-ggtcgcaaggcca-gcgaacgc-ggtcgg-------------------------------------------------------------------gct-ggatgg-tcgag-tt-ccagg--------------------------------------------------------------------------------------------------------------------------------------------------------------------------------------------------------------------------------------------------------------------------------------------------------------------------------------------------------------------------------------------------------------------------------------------------------------------------------------------------------------------------------------------------------------------------------------------------------------------------------------------------------------------------------------------------------------------------------------------------------------------------------------------------------------------------------------------------------------------------------------------------------------------------------------------------------------------------------------------------------------------------------------------------------------------------------------------------------------------------------------------------------------------------------------------------------------------------------------------------------------------------------------------------------------------------------------------------------------------------------------------------------------------------------------------------------------------------------------------------------------------------------------------------------------------------------------------------------------------------------------------------------------------------------------------------------------------------------------------------------------------------------------------------------------------------------------------------------------------------------------------------------------------------------------------------------------------------------------------------------------------------------------------------------------------------------------------------------------------------------------------------------------------------------------------------------------------------------------------------------------------------------------------------------------------------------------------------------------------------------------------------------------------------------------------------------------------------------------------------------------------------------------------------------------------------------------------------------------------------------------------------------------------------------------------------------------------------------------------------------------------------------------------------------------------------------------------------------------------------------------------------------------------------------------------------------------------
>Hortiboletus_bubalinus_JAM0593_clone_3_ES
cattata-gaa-attggaga---ggggggggggg-aaagatgg-----ggagggtag-actgtcgctggctttggagc-aat-ctggagcat-gtgcacgtctctc--ttttc--gtcgaccctctctt----------------acacacacacacac-ct-gtgcacactttgtaggtc-ctc-gagagaggg--tctatgtttt-cc---acatc-acacc-t--ta--------------atgtatggctacag-aatgt------a------tct-agact--gtcgctcgact-----------ct-------ggtcgggtggtggtcg---aaa-taaac---aaatacaactttcagcaacggatctcttggctctcgcatcgatgaagaa-cgcagc-gaattgcgataagtaatgtgaattgcagattttcagtgaatcatcgaatctttgaacgcaccttgcgctccttggtattccgaggagcatgcctgtttgagtgtcattcgaattctcaacc-atgtcttgtgata----atgaggcttggc-ttgga-gttgggggttgctggcggc---caaggt-c--gtcggctctcctgaaacacattagc-aaagg-gca-gcaag-----tctc-tgac--gtggcacggcctcttcgacgtgataatgatcgtcgt-gggctggaagcg--ctgggg---actgcatg-gattgtcttgtttgcttccaatcg-tacc-------aat-caagac--tttggga-ctcgagcgaaggtcggc-ttagctattagttggtcggtgaggccagcgaacgcggtcggctgggtctcgagct-tcaggga-ctcgagctcaaggtttggc-tt-agctattagtt-ggtcgtgaggcc-ggcgaacgt-ggtcgggctgtgggtcgtcgagtt-tggggactcgaggg--------------------aagggtcggcttagctattagtt-ggtcgcaaggcca-gcgaacgc-ggtcgg-------------------------------------------------------------------gct-ggatgg-tcgag-tt-ccaggt-ctcg-ttc-----------tttgacac-cttgacctcaaatcag----------------------------------------------------------------------------------------------------------------------------------------------------------------------------------------------------------------------------------------------------------------------------------------------------------------------------------------------------------------------------------------------------------------------------------------------------------------------------------------------------------------------------------------------------------------------------------------------------------------------------------------------------------------------------------------------------------------------------------------------------------------------------------------------------------------------------------------------------------------------------------------------------------------------------------------------------------------------------------------------------------------------------------------------------------------------------------------------------------------------------------------------------------------------------------------------------------------------------------------------------------------------------------------------------------------------------------------------------------------------------------------------------------------------------------------------------------------------------------------------------------------------------------------------------------------------------------------------------------------------------------------------------------------------------------------------------------------------------------------------------------------------------------------------------------------------------------------------------------------------------------------------------------------------------------------------------------------------------------------------------------------------------------------------------------------------------------------------------------------------------------------------------------------------------------------------------------------------------------------------------------------------------------------------------------------------------------------------------------------------------------------------------------------------------------------------------------------------------------------------------------------------------------------------------------------------------------------------------------------------------------------------------------------------------------------------------------------------------------------------------------------------------------------------------------------------------------------------------------------------------------------------------------------------
>Hortiboletus_bubalinus_K-M000168095_DE
cattata-gaa-attggaga----gggggggggg--aagatgg-----ggagggtag-actgtcsctggctttggagc-aat-ctggagcat-gtgcacgtctctc--ttttc--gtcgaccctctctt--------------acacacacacacacac-ct-gtgcacactttgtaggtc-ctc-gagagaggg--tctatgtttt-yc---acatc-acacc-t--ta--------------atgtatggctacag-aatgt------a------tct-agact--gtygctcgact-----------ct-------ggtcgggyggtggtcg---aaa-taann---naatacaactttcagcaacggatctcttgNNNNNNNNNNNNNNNNNnnn-nnnnnn-naattgcgataagtaatgtgaattgcagattttcagtgaatcatcgaatctttgaacgcaccttgcgctccttggtattccgaggagcatgcctgtttgagtgtcattcgaattctcaacc-atgtcttgtgata----atgaggcttggc-ttgga-gttgggggttgctggcggc---caaggt-c--gtcggctctcctgaaacacattagc-aaagg-gca-gcaag-----tctc-tgac--gtggcacggcctcttcgacgtgataatgatcgtcgy-gggctggaagcg--ctgggg---actgcatg-gattgtcttgtttgcttccaatcr-tacc--------at-caagact-tttggga-ctcgagcgaaggtcggc-ttagctattagttggtcggtgaggccagcgaacgcggtcggctgggtctcgagct-tcaggga-ctcgagctcaaggtttggc-tt-agctattagtt-ggtcgtgaggcc-ggcgaacgc-ggtcgggctgtgggtcgtcgagtt-tggggactcgaggg--------------------aagggtcggcttagctattagtt-ggtcgcaaggcca-gcgaacgc-ggtcgg-------------------------------------------------------------------gct-ggatgg-tcgag-tt-ccaggt-ctcg-ttc-----------tttgacac-cttgacctcaaatcag----------------------------------------------------------------------------------------------------------------------------------------------------------------------------------------------------------------------------------------------------------------------------------------------------------------------------------------------------------------------------------------------------------------------------------------------------------------------------------------------------------------------------------------------------------------------------------------------------------------------------------------------------------------------------------------------------------------------------------------------------------------------------------------------------------------------------------------------------------------------------------------------------------------------------------------------------------------------------------------------------------------------------------------------------------------------------------------------------------------------------------------------------------------------------------------------------------------------------------------------------------------------------------------------------------------------------------------------------------------------------------------------------------------------------------------------------------------------------------------------------------------------------------------------------------------------------------------------------------------------------------------------------------------------------------------------------------------------------------------------------------------------------------------------------------------------------------------------------------------------------------------------------------------------------------------------------------------------------------------------------------------------------------------------------------------------------------------------------------------------------------------------------------------------------------------------------------------------------------------------------------------------------------------------------------------------------------------------------------------------------------------------------------------------------------------------------------------------------------------------------------------------------------------------------------------------------------------------------------------------------------------------------------------------------------------------------------------------------------------------------------------------------------------------------------------------------------------------------------------------------------------------------------------------
>Hortiboletus_bubalinus_K-M001435682_RS
cattata-gaa-attggaga----gggggggggg--aagat-g-----ggagggtag-actgtcgctggctttggagc-aat-ctggagcat-gtgcacgtctctc--ttttg--ttcgaccctctctt----------------acacacacacacac-ct-gtgcacactttgtaggtc-ctc-gagagaggg--tctatgtttt-cc---acatc-acacc-t--ta--------------atgtatggctacag-aatgt------a------tct-agact--gtcgctcgact-----------ct-------ggtcgggtggtggtcg---aaa-taaac---aaatacaactttcagcaacggatctcttggctctcgcatcgatgaagaa-cgcagc-gaattgcgataagtaatgtgaattgcagattttcagtgaatcatcgaatctttgaacgcaccttgcgctccttggtattccgaggagcatgcctgtttgagtgtcattcgaattctcaacc-atgtcttgtgata--atatgaggcttggc-ttgga-gttgggggttgctggcggc---caaggt-c--gtcggctctcctgaaacacattagc-aaagg-gca-gcaag-----tctc-tgac--gtggcacggcctcttcgacgtgataatgatcgtcgt-gggctggaagcg--ctgggg---actgcatg-gattgtcttgtttgcttccaatcg-tacc-------aat-caagact-tttggga-ctcgagcgaaggtcggc-ttagctattagttggtcggtgaggccagcgaacgcggtcggctgggtctcgagct-tcaggga-ctcgagctcaaggtttggc-tt-agctattagtt-ggtcgtgaggcc-ggcgaacgc-ggtcgggctgtgggtcgtcgagtt-tggggactcgaggs--------------------aagggtcggcttagctattagtt-ggtcgcaaggcca-gcgaacgc-rgtcgg-------------------------------------------------------------------gct-ggatgg-tcgag-tt-ccaggt-ctcg-ttc-----------tttgacac-cttgacctcaaatcag----------------------------------------------------------------------------------------------------------------------------------------------------------------------------------------------------------------------------------------------------------------------------------------------------------------------------------------------------------------------------------------------------------------------------------------------------------------------------------------------------------------------------------------------------------------------------------------------------------------------------------------------------------------------------------------------------------------------------------------------------------------------------------------------------------------------------------------------------------------------------------------------------------------------------------------------------------------------------------------------------------------------------------------------------------------------------------------------------------------------------------------------------------------------------------------------------------------------------------------------------------------------------------------------------------------------------------------------------------------------------------------------------------------------------------------------------------------------------------------------------------------------------------------------------------------------------------------------------------------------------------------------------------------------------------------------------------------------------------------------------------------------------------------------------------------------------------------------------------------------------------------------------------------------------------------------------------------------------------------------------------------------------------------------------------------------------------------------------------------------------------------------------------------------------------------------------------------------------------------------------------------------------------------------------------------------------------------------------------------------------------------------------------------------------------------------------------------------------------------------------------------------------------------------------------------------------------------------------------------------------------------------------------------------------------------------------------------------------------------------------------------------------------------------------------------------------------------------------------------------------------------------------------------------
>Hortiboletus_bubalinus_H6036888_FI
CATTATA-GAA-ATTGGAGA----GGGGGGGGGG--AAGATGG-----GGAGGGTAN-ACTGTCGCTGGCTTTGGAGC-AAT-CTGGAGCAT-GTGCACGTCTCTC--TTTTC--GTCGACCCTCTCTT----------------ACACACACACACAC-CT-GTGCACACTTTGTAGGTC-CTC-GAGAGAGGG--TCTATGTTTT-CC---ACATC-ACACC-T--TA--------------ATGTATGGCTACAG-AATGT------A------TCT-AGACT--GTCGCTCGACT-----------CT-------GGTCGGGTGGTGGTCG---AAA-TAAAC---AAATACAACTTTCAGCAACGGATCTCTTGGCTCTCGCATCGATGAAGAA-CGCAGC-GAATTGCGATAAGTAATGTGAATTGCAGATTTTCAGTGAATCATCGAATCTTTGAACGCACCTTGCGCTCCTTGGTATTCCGAGGAGCATGCCTGTTTGAGTGTCATTCGAATTCTCAACC-ATGTCTTGTGATA--ATATGAGGCTTGGC-TTGGA-GTTGGGGGTTGCTGGCGGC---CAAGGT-C--GTCGGCTCTCCTGAAACACATTAGC-AAAGG-GCA-GCAAG-----TCTC-TGAC--GTGGCACGGCCTCTTCGACGTGATAATGATCGTCGT-GGGCTGGAAGCG--CTGGGG---ACTGCATG-GATTGTCTTGTTTGCTTCCAATCG-TACC-------AAT-CAAGACT-TTTGGGA-CTCGAGCGAAGGTCGGC-TTAGCTATTAGTTGGTCGGTGAGGCCAGCGAACGCGGTCGGCTGGGTCTCGAGCT-TCAGGGA-CTCGAGCTCAAGGTTTGGC-TT-AGCTATTAGTT-GGTCGTGAGGCC-GGCGAACGC-GGTCGGGCTGTGGGTCGTCGAGTT-TGGGGACTCGAGGG--------------------AAGGGTCGGCTTAGCTATTAGTT-GGTCGCAAGGCCA-GCGAACGC-AGTCGG-------------------------------------------------------------------GCT-GGATGG-TCGAG-TT-CCAGGT-CTCG-TTC-----------TTTGACAC-CTTGACCTCAAATC------------------------------------------------------------------------------------------------------------------------------------------------------------------------------------------------------------------------------------------------------------------------------------------------------------------------------------------------------------------------------------------------------------------------------------------------------------------------------------------------------------------------------------------------------------------------------------------------------------------------------------------------------------------------------------------------------------------------------------------------------------------------------------------------------------------------------------------------------------------------------------------------------------------------------------------------------------------------------------------------------------------------------------------------------------------------------------------------------------------------------------------------------------------------------------------------------------------------------------------------------------------------------------------------------------------------------------------------------------------------------------------------------------------------------------------------------------------------------------------------------------------------------------------------------------------------------------------------------------------------------------------------------------------------------------------------------------------------------------------------------------------------------------------------------------------------------------------------------------------------------------------------------------------------------------------------------------------------------------------------------------------------------------------------------------------------------------------------------------------------------------------------------------------------------------------------------------------------------------------------------------------------------------------------------------------------------------------------------------------------------------------------------------------------------------------------------------------------------------------------------------------------------------------------------------------------------------------------------------------------------------------------------------------------------------------------------------------------------------------------------------------------------------------------------------------------------------------------------------------------------------------------------------------------
>Hortiboletus_bubalinus_LE_F-315838_RU
cattata-gaa-attggaga----gggggggggg--aagatgg-----ggagggtag-actgtcgctggctttggagc-aat-ctggagcat-gtgcacgtctctc--ttttc--gtcgaccctctctt--------------acacacacacacacac-ct-gtgcacactttgtaggtc-ctc-gagagaggg--tctatgtttt-cc---acatc-acacc-t--ta--------------atgtatggctacag-aatgt------a------tct-agact--gtcgctcgact-----------ct-------ggtcgggtggtggtcg---aaa-taaac---aaatacaactttcagcaacggatctcttggctctcgcatcgatgaagaa-cgcagc-gaattgcgataagtaatgtgaattgcagattttcagtgaatcatcgaatctttgaacgcaccttgcgctccttggtattccgaggagcatgcctgtttgagtgtcattcgaattctcaacc-atgtcttgtgata--atatgaggcttggc-ttgga-gttgggggttgctggcggc---caaggt-c--gtcggctctcctgaaacacattagc-aaagg-gca-gcaag-----tctc-tgac--gtggcacggcctcttcgacgtgataatgatcgtcgt-gggctggaagcg--ctgggg---actgcatg-gattgtcttgtttgcttccaatcg-tacc-------aat-caagact-tttggga-ctcgagcgaaggtcggc-ttagctattagttggtcggtgaggccagcgaacgcggtcggctgggtctcgagct-tcaggga-ctcgagctcaaggtttggc-tt-agctattagtt-ggtcgtgaggcc-ggcgaacgc-ggtcgggctgtgggtcgtcgagtt-tggggactcgaggg--------------------aagggtcggcttagctattagtt-ggtcgcaaggcca-gcgaacgc-ggtcgg-------------------------------------------------------------------gct-ggatgg-tcgag-tt-ccaggt-ctcg-ttc-----------tttgacac-cttgacctcaaatcag----------------------------------------------------------------------------------------------------------------------------------------------------------------------------------------------------------------------------------------------------------------------------------------------------------------------------------------------------------------------------------------------------------------------------------------------------------------------------------------------------------------------------------------------------------------------------------------------------------------------------------------------------------------------------------------------------------------------------------------------------------------------------------------------------------------------------------------------------------------------------------------------------------------------------------------------------------------------------------------------------------------------------------------------------------------------------------------------------------------------------------------------------------------------------------------------------------------------------------------------------------------------------------------------------------------------------------------------------------------------------------------------------------------------------------------------------------------------------------------------------------------------------------------------------------------------------------------------------------------------------------------------------------------------------------------------------------------------------------------------------------------------------------------------------------------------------------------------------------------------------------------------------------------------------------------------------------------------------------------------------------------------------------------------------------------------------------------------------------------------------------------------------------------------------------------------------------------------------------------------------------------------------------------------------------------------------------------------------------------------------------------------------------------------------------------------------------------------------------------------------------------------------------------------------------------------------------------------------------------------------------------------------------------------------------------------------------------------------------------------------------------------------------------------------------------------------------------------------------------------------------------------------------------------
>Hortiboletus_bubalinus_KR-M-0044351_DE
cattata-gaa-attggaga----gggggggggg--aagatgg-----ggagggtag-actgtcgctggctttggagc-aat-ctggagcat-gtgcacgtctctc--ttttc--gtcgaccctctYtt----------------acacacacacacac-ct-gtgcacactttgtaggtc-ctc-gagagaggg--tctatgtttt-tc---acatc-acacc-t--ta--------------atgtatggctacag-aatgt------a------tct-agact--gtygctcgact-----------ct-------ggtcgggyggtggtcg---aaa-taaac---aaatacaactttcagcaacggatctcttggctctcgcatcgatgaagaa-cgcagc-gaattgcgataagtaatgtgaattgcagattttcagtgaatcatcgaatctttgaacgcaccttgcgctccttggtattccgaggagcatgcctgtttgagtgtcattcgaattctcaacc-atgtcttgtgata----atgaggcttggc-ttgga-gttgggggttgctggcggc---caaggt-c--gtcggctctcctgaaacacattagc-aaagg-gca-gcaag-----tctc-tgac--gtggcacggcctcttcgacgtgataatgatcgtcgy-gggctggaagcg--ctgggg---actgcatg-gattgtcttgtttgcttccaatcr-tacc--------at-caagac--tttggga-ctcgagcgaaggtcggc-ttagctattagttggtcggtgaggccagcgaacgcggtcggctgggtctcgagct-tcaggga-ctcgagctcaaggtttggc-tt-agctattagtt-ggtcgtgaggcc-ggcgaacgc-ggtcgggctgtgggtcgtcgagtt-tggggactcgaggg--------------------aagggtcggcttagctattagtt-ggtcgcaaggcca-gcgaacgc-ggtcgg-------------------------------------------------------------------gct-ggatgg-tcgag-tt-ccaggt-ctcg-ttc-----------t----------------------------------------------------------------------------------------------------------------------------------------------------------------------------------------------------------------------------------------------------------------------------------------------------------------------------------------------------------------------------------------------------------------------------------------------------------------------------------------------------------------------------------------------------------------------------------------------------------------------------------------------------------------------------------------------------------------------------------------------------------------------------------------------------------------------------------------------------------------------------------------------------------------------------------------------------------------------------------------------------------------------------------------------------------------------------------------------------------------------------------------------------------------------------------------------------------------------------------------------------------------------------------------------------------------------------------------------------------------------------------------------------------------------------------------------------------------------------------------------------------------------------------------------------------------------------------------------------------------------------------------------------------------------------------------------------------------------------------------------------------------------------------------------------------------------------------------------------------------------------------------------------------------------------------------------------------------------------------------------------------------------------------------------------------------------------------------------------------------------------------------------------------------------------------------------------------------------------------------------------------------------------------------------------------------------------------------------------------------------------------------------------------------------------------------------------------------------------------------------------------------------------------------------------------------------------------------------------------------------------------------------------------------------------------------------------------------------------------------------------------------------------------------------------------------------------------------------------------------------------------------------------------------------------------------------
>Hortiboletus_bubalinus_L0053449_clone_1_NL_h
cattata-gaa-attggaga----gggggggggg--aagatgg-----ggagggtag-actgtcgctggctttggagc-aat-ctggagcat-gtgcacgtctctc--ttttc--gtcgaccctctctt--------------acacacacacacacac-ct-gtgcacactttgtaggtc-ctc-gagagaggg--tctatgtttt-cc---acatc-acacc-t--ta--------------atgtatggctacag-aatgt------a------tct-agact--gttgctcgact-----------ct-------ggtcggatggtggtcg---aaa-taaac---aaatacaactttcagcaacggatctcttggctctcgcatcgatgaagaa-cgcagc-----------------------------------------------------------------------------------------------------------------------------------------------------------------------------------------------------------------------------------------------------------------------------------------------------------------------------------------------------------------------------------------------------------------------------------------------------------------------------------------------------------------------------------------------------------------------------------------------------------------------------------------------------------------------------------------------------------------------------------------------------------------------------------------------------------------------------------------------------------------------------------------------------------------------------------------------------------------------------------------------------------------------------------------------------------------------------------------------------------------------------------------------------------------------------------------------------------------------------------------------------------------------------------------------------------------------------------------------------------------------------------------------------------------------------------------------------------------------------------------------------------------------------------------------------------------------------------------------------------------------------------------------------------------------------------------------------------------------------------------------------------------------------------------------------------------------------------------------------------------------------------------------------------------------------------------------------------------------------------------------------------------------------------------------------------------------------------------------------------------------------------------------------------------------------------------------------------------------------------------------------------------------------------------------------------------------------------------------------------------------------------------------------------------------------------------------------------------------------------------------------------------------------------------------------------------------------------------------------------------------------------------------------------------------------------------------------------------------------------------------------------------------------------------------------------------------------------------------------------------------------------------------------------------------------------------------------------------------------------------------------------------------------------------------------------------------------------------------------------------------------------------------------------------------------------------------------------------------------------------------------------------------------------------------------------------------------------------------------------------------------------------------------------------------------------------------------------------------------------------------------------------------------------------------------------------------------------------------------------------------------------------------------------------------------------------------------------------
>Hortiboletus_bubalinus_L0053449_clone_2_NL_h
cattata-gaa-attggaga-----ggggggggg--aagatgg-----ggagggtag-actgtcgctggctttggagc-aat-ctggagcat-gtgcacgtctctc--ttttc--gtcgaccctctctt----------------acacacacacacac-ct-gtgcacactttgtaggtc-ctc-gagagaggg--tctatgtttt-cc---acatc-acacc-t--ta--------------atgtatggctacag-aatgt------a------tct-agact--gttgctcgact-----------ct-------ggtcgggtggtggtcg---aaa-taaac---aaatacaactttcagcaacggatctcttggctctcgcatcgatgaagaa-cgcagc-----------------------------------------------------------------------------------------------------------------------------------------------------------------------------------------------------------------------------------------------------------------------------------------------------------------------------------------------------------------------------------------------------------------------------------------------------------------------------------------------------------------------------------------------------------------------------------------------------------------------------------------------------------------------------------------------------------------------------------------------------------------------------------------------------------------------------------------------------------------------------------------------------------------------------------------------------------------------------------------------------------------------------------------------------------------------------------------------------------------------------------------------------------------------------------------------------------------------------------------------------------------------------------------------------------------------------------------------------------------------------------------------------------------------------------------------------------------------------------------------------------------------------------------------------------------------------------------------------------------------------------------------------------------------------------------------------------------------------------------------------------------------------------------------------------------------------------------------------------------------------------------------------------------------------------------------------------------------------------------------------------------------------------------------------------------------------------------------------------------------------------------------------------------------------------------------------------------------------------------------------------------------------------------------------------------------------------------------------------------------------------------------------------------------------------------------------------------------------------------------------------------------------------------------------------------------------------------------------------------------------------------------------------------------------------------------------------------------------------------------------------------------------------------------------------------------------------------------------------------------------------------------------------------------------------------------------------------------------------------------------------------------------------------------------------------------------------------------------------------------------------------------------------------------------------------------------------------------------------------------------------------------------------------------------------------------------------------------------------------------------------------------------------------------------------------------------------------------------------------------------------------------------------------------------------------------------------------------------------------------------------------------------------------------------------------------------------------
>Hortiboletus_bubalinus_L0069896_clone_1_NL
cattata-gaa-attggaga----gggggggggg-aaagatgg-----ggagggtaa-actgtcgctggctttggagc-aat-ctggagcat-gtgcacgtctctc--ttttc--gtcgaccctatctt----------------acacacacacacac-ct-gtgcacactttgtaggtc-ctc-gagagaggg--tctatgtttt-cc---acatc-acacc-t--ta--------------atgtatggctacag-aatgt------a------tct-agact--gttgctcgact-----------ct-------ggtcgggtggtggtcg---aaa-taaac---aaatacaactttcagcaacggatctcttggctctcgcatcgatgaagaa-cgcagc-gaattgcggtaagtaatgtgaattgcagattttcagtgaatcatcgaatctttgaacgcaccttgcgctccttggtattccgaggagcatgcctgtttgagtgtcattcgaattctcaacc-atgtcttgtgata----atgaggcttggc-ttgga-gttgggggttgctggcggc---caaggt-c--gtcggctctcctgaaacacattagc-aaagg-gca-gcaag-----tctc-tgac--gtggcacggcctcttcgacgtgataatgatcgtcgt-gggctggaagcg--ctgggg---actgcatg-gattgtcttgtttgcttccaatca-tacc-------aat-caagac--tttggga-ctcgagcgaaggtcggc-ttagctattagttggtcggtgaggccagcgaacgcggtcggctgggtctcgagct-tcaggga-ctcgagctcaaggtttggc-tt-agctattagtt-ggtcgtgaggcc-ggcgaacgc-ggtcgggctgtgggtcgtcgagtt-tggggactcgaggg--------------------aagggtcggcttagctattagtt-ggtcgcaaggcca-gcgaacgc-ggtcgg-------------------------------------------------------------------gct-ggatgg-tcgag-tt-ccaggt-ctcgtttc-----------tttgacac-cttracctcaaatcag----------------------------------------------------------------------------------------------------------------------------------------------------------------------------------------------------------------------------------------------------------------------------------------------------------------------------------------------------------------------------------------------------------------------------------------------------------------------------------------------------------------------------------------------------------------------------------------------------------------------------------------------------------------------------------------------------------------------------------------------------------------------------------------------------------------------------------------------------------------------------------------------------------------------------------------------------------------------------------------------------------------------------------------------------------------------------------------------------------------------------------------------------------------------------------------------------------------------------------------------------------------------------------------------------------------------------------------------------------------------------------------------------------------------------------------------------------------------------------------------------------------------------------------------------------------------------------------------------------------------------------------------------------------------------------------------------------------------------------------------------------------------------------------------------------------------------------------------------------------------------------------------------------------------------------------------------------------------------------------------------------------------------------------------------------------------------------------------------------------------------------------------------------------------------------------------------------------------------------------------------------------------------------------------------------------------------------------------------------------------------------------------------------------------------------------------------------------------------------------------------------------------------------------------------------------------------------------------------------------------------------------------------------------------------------------------------------------------------------------------------------------------------------------------------------------------------------------------------------------------------------------------------------------------
>Hortiboletus_bubalinus_L0069896_clone_2_NL
cattata-gaa-attggaga----gggggggggg--aagatgg-----ggagggtag-actgtcgctggctttggagc-aat-ctggagcat-gtgcacgtctctc--ttttc--gtcgaccctctctt--------------acacacacacacacac-ct-gtgcacactttgtaggtc-ctc-gagagaggg--tctatgtttt-cc---acatc-acacc-t--ta--------------atgtatggctacag-aatgt------a------tct-agact--gtcgctcgact-----------ct-------ggtcgggtggtggtcg---aaa-taaac---aaatacaactttcagcaacggatctcttggctctcgcatcgatgaagaa-cgcagc-gaattgcgataagtaatgtgaattgcagattttcagtgaatcatcgaatctttgaacgcaccttgcgctccttggtattccgaggagcatgcctgtttgagtgtcattcgaattctcaacc-atgtcttgtgata----atgaggcttggc-ttgga-gttgggggttgctggcggc---caaggt-c--gtcggctctcctgaaacacattagc-aaagg-gca-gcaag-----tctc-tgac--gtggcacggcctcttcgacgtgataatgatcgtcgt-gggctggaagcg--ctgggg---actgcatg-gattgtcttgtttgcttccaatcg-tacc-------aat-caagac--tttggga-ctcgagcgaaggtcggc-ttagctattagttggtcggtgaggccagcgaacgtggtcggctgggtctcgagct-tcaggga-ctcgagctcaaggtttggc-tt-agctattagtt-ggtcgtgaggcc-ggcgaacgc-ggtcgggctgtgggtcgtcgagtt-tggggactcgaggg--------------------aagggtcggcttagctattagtt-ggtcgcaaggcca-gcgaacgc-ggtcgg-------------------------------------------------------------------gct-ggatgg-tcgag-tt-ccaggt-ctcg-ttc-----------tttgacac-cttracctcaaatcag----------------------------------------------------------------------------------------------------------------------------------------------------------------------------------------------------------------------------------------------------------------------------------------------------------------------------------------------------------------------------------------------------------------------------------------------------------------------------------------------------------------------------------------------------------------------------------------------------------------------------------------------------------------------------------------------------------------------------------------------------------------------------------------------------------------------------------------------------------------------------------------------------------------------------------------------------------------------------------------------------------------------------------------------------------------------------------------------------------------------------------------------------------------------------------------------------------------------------------------------------------------------------------------------------------------------------------------------------------------------------------------------------------------------------------------------------------------------------------------------------------------------------------------------------------------------------------------------------------------------------------------------------------------------------------------------------------------------------------------------------------------------------------------------------------------------------------------------------------------------------------------------------------------------------------------------------------------------------------------------------------------------------------------------------------------------------------------------------------------------------------------------------------------------------------------------------------------------------------------------------------------------------------------------------------------------------------------------------------------------------------------------------------------------------------------------------------------------------------------------------------------------------------------------------------------------------------------------------------------------------------------------------------------------------------------------------------------------------------------------------------------------------------------------------------------------------------------------------------------------------------------------------------------------
>Hortiboletus_bubalinus_LE_F-254144_RU
---------------------------------------------------------------------------agc-aat-ttggagcat-gtgcacgtctctc---tttc--gtcgaccctctcta---------------cacacacacacacac-ct-gtgcacactttgta-gtc-ctc-gagagaggg--tctatgtttt-cc---acatc-acacc-t--ta--------------atgtatggctacag-aatgt------a------tct-agact--gtcgctcgact-----------ct-------ggtcgggtggtggtcg---aaa-taaac---aaatacaactttcagcaacggatctcttggctctcgcatcgatgaagaa-cgcagc-gaattgcgataagtaatgtgaattgcagattttcagtgaatcatcgaatctttgaacgcaccttgcgctccttggtattccgaggagcatgcctgtttgagtgtcattcgaattctcaacc-atgtcttgtgata----atgaggcttggc-ttgga-gttgggggttgctggcggc---caaggt-c--gtcggctctcctgaaacacattagc-aaagg-gca-gcaag-----tctc-tgac--gtggcacggcctcttcgacgtgataatgatcgtcgt-gggctggaagcg--ctgggg---actgcatg-gattgtcttgtttgcttccaatcn-tacc-------aat-caagac--tttggga-ctcgagcgaaggtcggc-ttagctattagttggtcggtgaggccagcgaacgyggtcggctgggtctcgagct-tcaggga-ctcgagctcaaggtttggc-tt-agctattagtt-ggtcgtgaggcc-ggcgaacgc-ggtcgggctgtgggtcgtcgagtt-tggggactcgaggg--------------------aagggtcggcttagctattagtt-ggtcgcaaggcca-gcgaacgc-ggtcgg-------------------------------------------------------------------gct-ggatgg-tcgag-tt-ccaggt-ctcg-ttc-----------tttgacac-cttgacctcaaatcag----------------------------------------------------------------------------------------------------------------------------------------------------------------------------------------------------------------------------------------------------------------------------------------------------------------------------------------------------------------------------------------------------------------------------------------------------------------------------------------------------------------------------------------------------------------------------------------------------------------------------------------------------------------------------------------------------------------------------------------------------------------------------------------------------------------------------------------------------------------------------------------------------------------------------------------------------------------------------------------------------------------------------------------------------------------------------------------------------------------------------------------------------------------------------------------------------------------------------------------------------------------------------------------------------------------------------------------------------------------------------------------------------------------------------------------------------------------------------------------------------------------------------------------------------------------------------------------------------------------------------------------------------------------------------------------------------------------------------------------------------------------------------------------------------------------------------------------------------------------------------------------------------------------------------------------------------------------------------------------------------------------------------------------------------------------------------------------------------------------------------------------------------------------------------------------------------------------------------------------------------------------------------------------------------------------------------------------------------------------------------------------------------------------------------------------------------------------------------------------------------------------------------------------------------------------------------------------------------------------------------------------------------------------------------------------------------------------------------------------------------------------------------------------------------------------------------------------------------------------------------------------------------------------------
>Hortiboletus_bubalinus_LE_F-254151_RU
-------------------------------------------------------------------------------------------------------------------------------------------------------------------------------------------------------------------------------------------------------------------------------------------------------------------------------ggtcgggtggtggtcg---aaa-taaac---aaatacaactttcagcaacggatctcttggctctcgcatcgatgaagaa-cgcagc-gaattgcgataagtaatgtgaattgcagattttcagtgaatcatcgaatctttgaacgcaccttgcgctccttggtattccgaggagcatgcctgtttgagtgtcattcgaattctcaacc-atgtcttgtgata----atgaggcttggc-ttgga-gttgggggttgctggcggc---caaggt-c--gtcggctctcctgaaacacattagc-aaagg-gca-gcaag-----tctc-tgac--gtggcacggcctcttcgacgtgataatgatcgtcgt-gggctggaagcg--ctgggg---actgcatg-gattgtcttgtttgcttccaatcr-tacc-------aat-caagac--tttggga-ctcgagcgaaggtcggc-ttagctattagttggtcggtgaggccagcgaacgcggtcggctgggtctcgagct-tcaggga-ctcgagctcaaggtttggc-tt-agctattagtt-ggtcgtgaggcc-ggcgaacgy-ggtcgggctgtgggtcgtcgagtt-tggggactcgaggg--------------------aagggtcggcttagctattagtt-ggtcgcaaggcca-gcgaacgc-ggtcgg-------------------------------------------------------------------gct-ggatgg-tcgag-tt-ccaggt-ctcg-ttc-----------tttgacac-cttgacctcaaatcag----------------------------------------------------------------------------------------------------------------------------------------------------------------------------------------------------------------------------------------------------------------------------------------------------------------------------------------------------------------------------------------------------------------------------------------------------------------------------------------------------------------------------------------------------------------------------------------------------------------------------------------------------------------------------------------------------------------------------------------------------------------------------------------------------------------------------------------------------------------------------------------------------------------------------------------------------------------------------------------------------------------------------------------------------------------------------------------------------------------------------------------------------------------------------------------------------------------------------------------------------------------------------------------------------------------------------------------------------------------------------------------------------------------------------------------------------------------------------------------------------------------------------------------------------------------------------------------------------------------------------------------------------------------------------------------------------------------------------------------------------------------------------------------------------------------------------------------------------------------------------------------------------------------------------------------------------------------------------------------------------------------------------------------------------------------------------------------------------------------------------------------------------------------------------------------------------------------------------------------------------------------------------------------------------------------------------------------------------------------------------------------------------------------------------------------------------------------------------------------------------------------------------------------------------------------------------------------------------------------------------------------------------------------------------------------------------------------------------------------------------------------------------------------------------------------------------------------------------------------------------------------------------------------------
>Hortiboletus_bubalinus_LE_F-315962_RU
---------------------------------------------------------------------------------------------------------------------------------------------------------------------------------------------------------------------------------------------------------------------------------------------------------------------------------------------------------------------------------------------------------------------c-gaattgcgataagtaatgtgaattgcagattttcagtgaatcatcgaatctttgaacgcaccttgcgctccttggtattccgaggagcatgcctgtttgagtgtcattcgaattctcaacc-atgtcttgtgata----atgaggcttggc-ttgga-gttgggggttgctggcggc---caaggt-c--gtcggctctcctgaaacacattagc-aaagg-gca-gcaag-----tctc-tgac--gtggcacggcctcttcgacgtgataatgatcgtcgt-gggctggaagcg--ctgggg---actgcatg-gattgtcttgtttgcttccaatca-tacc-------aat-caagac--tttggga-ctcgagcgaaggtcggc-ttagctattagttggtcggtgaggccagcgaacgcggtcggctgggtctcgagct-tcaggga-ctcgagctcaaggtttggc-tt-agctattagtt-ggtcgtgaggcc-ggcgaacgc-ggtcaggctgtgggtcgtcgagtt-tggggactcgaggg--------------------aagggtcggcttagctattagtt-ggtcgcaaggcca-gcgaacgcgggtcgg-------------------------------------------------------------------gct-ggatgg-tcgag-tt-ccaggt-ctcg-ttc-----------tttgacac-cttgacctcaaatcag----------------------------------------------------------------------------------------------------------------------------------------------------------------------------------------------------------------------------------------------------------------------------------------------------------------------------------------------------------------------------------------------------------------------------------------------------------------------------------------------------------------------------------------------------------------------------------------------------------------------------------------------------------------------------------------------------------------------------------------------------------------------------------------------------------------------------------------------------------------------------------------------------------------------------------------------------------------------------------------------------------------------------------------------------------------------------------------------------------------------------------------------------------------------------------------------------------------------------------------------------------------------------------------------------------------------------------------------------------------------------------------------------------------------------------------------------------------------------------------------------------------------------------------------------------------------------------------------------------------------------------------------------------------------------------------------------------------------------------------------------------------------------------------------------------------------------------------------------------------------------------------------------------------------------------------------------------------------------------------------------------------------------------------------------------------------------------------------------------------------------------------------------------------------------------------------------------------------------------------------------------------------------------------------------------------------------------------------------------------------------------------------------------------------------------------------------------------------------------------------------------------------------------------------------------------------------------------------------------------------------------------------------------------------------------------------------------------------------------------------------------------------------------------------------------------------------------------------------------------------------------------------------------------------
>Hortiboletus_bubalinus_LE_F-332075_RU
-------------------------------------------------------------------------------------------------------------------------------------------------------------------------------------------------------------------------------------------------------------TACAG-AATGT------A------TCT-AGACT--GTTGCTCGACT-----------CT-------GGTCGGGTGGTGGTCG---AAA-TAAAC---AAATACAACTTTCAGCAACGGATCTCTTGGCTCTCGCATCGATGAAGAA-CGCAGC-GAATTGCGATAAGTAATGTGAATTGCAGATTTTCAGTGAATCATCGAATCTTTGAACGCACCTTGCGCTCCTTGGTATTCCGAGGAGCATGCCTGTTTGAGTGTCATTCGAATTCTCAACC-ATGTCTTGTGATA----ATGAGGCTTGGC-TTGGA-GTTGGGGGTTGCTGGCGGC---CAAGGT-C--GTCGGCTCTCCTGAAACACATTAGC-AAAGG-GCA-GCAAG-----TCTC-TGAC--GTGGCACGGCCTCTTCGACGTGATAATGATCGTCGT-GGGCTGGAAGCG--CTGGGG---ACTGCATG-GATTGTCTTGTTTGCTTCCAATCA-TACC-------AAT-CAAGAC--TTTGGGA-CTCGAGCGAAGGTCGGC-TTAGCTATTAGTTGGTCGGTGAGGCCAGCGAACGCGGTCGGCTGGGTCTCGAGCT-TCAGGGA-CTCGAGCTCAAGGTTTGGC-TT-AGCTATTAGTT-GGTCGTGAGGCC-GGCGAACGC-GGTCGGGCTGTGGGTCGTCGAGTT-TGGGGACTCGAGGG--------------------AAGGGTCGGCTTAGCTATTAGTT-GGTCGCAAGGCCA-GCGAACGC-GGTCGG-------------------------------------------------------------------GCT-GGATGG-TCGAG-TT-CCAGGT-CTCG-TTC-----------TTTGACAC-CTTGACCTCAAATCAG----------------------------------------------------------------------------------------------------------------------------------------------------------------------------------------------------------------------------------------------------------------------------------------------------------------------------------------------------------------------------------------------------------------------------------------------------------------------------------------------------------------------------------------------------------------------------------------------------------------------------------------------------------------------------------------------------------------------------------------------------------------------------------------------------------------------------------------------------------------------------------------------------------------------------------------------------------------------------------------------------------------------------------------------------------------------------------------------------------------------------------------------------------------------------------------------------------------------------------------------------------------------------------------------------------------------------------------------------------------------------------------------------------------------------------------------------------------------------------------------------------------------------------------------------------------------------------------------------------------------------------------------------------------------------------------------------------------------------------------------------------------------------------------------------------------------------------------------------------------------------------------------------------------------------------------------------------------------------------------------------------------------------------------------------------------------------------------------------------------------------------------------------------------------------------------------------------------------------------------------------------------------------------------------------------------------------------------------------------------------------------------------------------------------------------------------------------------------------------------------------------------------------------------------------------------------------------------------------------------------------------------------------------------------------------------------------------------------------------------------------------------------------------------------------------------------------------------------------------------------------------------------------------------------
>Hortiboletus_bubalinus_LE_F-332077_RU
------------------------------------------------------------------------------------------------------------------------------------------------------------------------------------------------------------------------------------------------------------------------------------------------------------------------------------------------------------------------------------------------------------------------------------------------------------------------------------------------------------------------------------------------------ttgtgata----atgaggcttggc-ttgga-gttgggggttgctggcggc---caaggt-c--gtcggctctcctgaaacacattagc-aaagg-gca-gcaag-----tctc-tgac--gtggcacggcctcttcgacgtgataatgatcgtcgt-gggctggaagcg--ctgggg---actgcatg-gattgtcttgtttgcttccaatcg-tacc-------aat-caagac--tttggga-ctcgagcgaaggtcggc-ttagctattagttggtcggtgaggccagcgaacgcggtcggctgggtctcgagct-tcaggga-ctcgagctcaaggtttggc-tt-agctattagtt-ggtcgtgaggcc-ggcgaacgc-ggtcgggctgtgggtcgtcgagtt-tggggactcgaggg--------------------aagggtcggcttagctattagtt-ggtcgcaaggcca-gcgaacgc-ggtcgg-------------------------------------------------------------------gct-ggatgg-tcgag-tt-ccaggt-ctcg-ttc-----------tttgacac-cttgacctcaaatcag----------------------------------------------------------------------------------------------------------------------------------------------------------------------------------------------------------------------------------------------------------------------------------------------------------------------------------------------------------------------------------------------------------------------------------------------------------------------------------------------------------------------------------------------------------------------------------------------------------------------------------------------------------------------------------------------------------------------------------------------------------------------------------------------------------------------------------------------------------------------------------------------------------------------------------------------------------------------------------------------------------------------------------------------------------------------------------------------------------------------------------------------------------------------------------------------------------------------------------------------------------------------------------------------------------------------------------------------------------------------------------------------------------------------------------------------------------------------------------------------------------------------------------------------------------------------------------------------------------------------------------------------------------------------------------------------------------------------------------------------------------------------------------------------------------------------------------------------------------------------------------------------------------------------------------------------------------------------------------------------------------------------------------------------------------------------------------------------------------------------------------------------------------------------------------------------------------------------------------------------------------------------------------------------------------------------------------------------------------------------------------------------------------------------------------------------------------------------------------------------------------------------------------------------------------------------------------------------------------------------------------------------------------------------------------------------------------------------------------------------------------------------------------------------------------------------------------------------------------------------------------------------------------------------
>Hortiboletus_bubalinus_LE_F-332078_RU
---------------------------------------------------------------------------------------------------------------------------------------------------------------------------------------------------------------------------------------------------------------------------------------------------------------------------------------------------------------------------------------------------------------------------------------------------------------------------------------------------------------------------------------------------gtcttgtgata----atgaggcttggc-ttgga-gttgggggttgctggcggc---caaggt-c--gtcggctctcctgaaacacattagc-aaagg-gca-gcaag-----tctc-tgac--gtggcacggcctcttcgacgtgataatgatcgtcgt-gggctggaagcg--ctgggg---actgcatg-gattgtcttgtttgcttccaatsa-tacc-------aat-caagac--tttggga-ctcgagcgaaggtcggc-ttagctattagttggtcggtgaggccagcgaacgcggtcggctgggtctcgagct-tcaggga-ctcgagctcaaggtttggc-tt-agctattagtt-ggtcgtgaggcc-ggcgaacgc-ggtcgggctgtgggtcgtcgagtt-tggggactcgaggg--------------------aagggtcggcttagctattagtt-ggtcgcaaggcca-gcgaacgc-ggtcgg-------------------------------------------------------------------gct-ggatgg-tcgag-tt-ccaggt-ctcg-ttc-----------tttgacac-cttgacctcaaatcag----------------------------------------------------------------------------------------------------------------------------------------------------------------------------------------------------------------------------------------------------------------------------------------------------------------------------------------------------------------------------------------------------------------------------------------------------------------------------------------------------------------------------------------------------------------------------------------------------------------------------------------------------------------------------------------------------------------------------------------------------------------------------------------------------------------------------------------------------------------------------------------------------------------------------------------------------------------------------------------------------------------------------------------------------------------------------------------------------------------------------------------------------------------------------------------------------------------------------------------------------------------------------------------------------------------------------------------------------------------------------------------------------------------------------------------------------------------------------------------------------------------------------------------------------------------------------------------------------------------------------------------------------------------------------------------------------------------------------------------------------------------------------------------------------------------------------------------------------------------------------------------------------------------------------------------------------------------------------------------------------------------------------------------------------------------------------------------------------------------------------------------------------------------------------------------------------------------------------------------------------------------------------------------------------------------------------------------------------------------------------------------------------------------------------------------------------------------------------------------------------------------------------------------------------------------------------------------------------------------------------------------------------------------------------------------------------------------------------------------------------------------------------------------------------------------------------------------------------------------------------------------------------------------------
>Hortiboletus_bubalinus_LE_F-332079_RU
---------aa-attggaga----gggggggggg--aagatgg-----ggagggtag-actgtcgctggctttggagc-aat-ctggaccrt-gtgcacgtctcct--gattc--gtcgaccctctctt----------------acacacacacacac---------------------------------------------------------------------------------------------------------------------------------------------------------------------------------------------------------------------------------------------------------------------------------------------------------------------------------------------------------tgagtgtcattcgaattctcaacc-atgtcttgtgata----atgaggcttggc-ttgga-gttgggggttgctggcggc---caaggt-c--gtcggctctcctgaaacacattagc-aaagg-gca-gcaag-----tctc-tgac--gtggcacggcctcttcgacgtgataatgatcgtcgt-gggctggaagcg--ctgggg---actgcatg-gattgtcttgtttgcttccaatcg-tacc-------aat-caagac--tttggga-ctcgagcgaaggtcggc-ttagctattagttggtcggtgaggccagcgaacgcggtcggctgggtctcgagct-tcaggga-ctcgagctcaaggtttggc-tt-agctattagtt-ggtcgtgaggcc-ggcgaacgy-ggtcgggctgtgggtcgtcgagtt-tggggactcgaggg--------------------aagggtcggcttagctattagtt-ggtcgcaaggcca-gcgaacgc-ggtcgg-------------------------------------------------------------------gct-ggatgg-tcgag-tt-ccaggt-ctcg-ttc-----------tttgacac-cttgacctcaaatcag----------------------------------------------------------------------------------------------------------------------------------------------------------------------------------------------------------------------------------------------------------------------------------------------------------------------------------------------------------------------------------------------------------------------------------------------------------------------------------------------------------------------------------------------------------------------------------------------------------------------------------------------------------------------------------------------------------------------------------------------------------------------------------------------------------------------------------------------------------------------------------------------------------------------------------------------------------------------------------------------------------------------------------------------------------------------------------------------------------------------------------------------------------------------------------------------------------------------------------------------------------------------------------------------------------------------------------------------------------------------------------------------------------------------------------------------------------------------------------------------------------------------------------------------------------------------------------------------------------------------------------------------------------------------------------------------------------------------------------------------------------------------------------------------------------------------------------------------------------------------------------------------------------------------------------------------------------------------------------------------------------------------------------------------------------------------------------------------------------------------------------------------------------------------------------------------------------------------------------------------------------------------------------------------------------------------------------------------------------------------------------------------------------------------------------------------------------------------------------------------------------------------------------------------------------------------------------------------------------------------------------------------------------------------------------------------------------------------------------------------------------------------------------------------------------------------------------------------------------------------------------------------------------------------
>Hortiboletus_bubalinus_LE_F-332080_RU
---------------------------------------------------------------------------------------------------------------------------tctctt----------acacacacacacacacacac-ct-gtgcacactttgtaggtc-ctc-gagagaggg--tctatgtttt-cc---acatc-acacc-t--ta--------------atgtatggctacag-aatgt------a------tct-agact--gtcgctcgact-----------ct-------ggtcgggtggtggtcg---aaa-taaac---aaatacaactttcagcaacggatctcttggctctcgcatcgatgaagaa-cgcagc-gaattgcgataagtaatgtgaattgcagattttcagtgaatcatcgaatctttgaacgcaccttgcgctccttggtattccgaggagcatgcctgtttgagtgtcattcgaattctcaacc-atgtcttgtgata----atgaggcttggc-ttgga-gttgggggttgctggcggc---caaggt-c--gtcggctctcctgaaacacattagc-aaagg-gca-gcaag-----tctc-tgac--gtggcacggcctcttcgacgtgataatgatcgtcgt-gggctggaagcg--ctgggg---actgcatg-gattgtcttgtttgcttccaatcg-tacc-------aat-caagac--tttggga-ctcgagcgaaggtcggc-ttagctattagttggtcggtgaggccagcgaacgyggtcggctgggtctcgagct-tcaggga-ctcgagctcaaggtttggc-tt-agctattagtt-ggtcgtgaggcc-ggcgaacgy-ggtcgggctgtgggtcgtcgagtt-tggggactcgaggg--------------------aagggtcggcttagctattagtt-ggtcgcaaggcca-gcgaacgc-ggtcgg-------------------------------------------------------------------gct-ggatgg-tcgag-tt-ccaggt-ctcg-ttc-----------tttgacac-cttgacctcaaatcag----------------------------------------------------------------------------------------------------------------------------------------------------------------------------------------------------------------------------------------------------------------------------------------------------------------------------------------------------------------------------------------------------------------------------------------------------------------------------------------------------------------------------------------------------------------------------------------------------------------------------------------------------------------------------------------------------------------------------------------------------------------------------------------------------------------------------------------------------------------------------------------------------------------------------------------------------------------------------------------------------------------------------------------------------------------------------------------------------------------------------------------------------------------------------------------------------------------------------------------------------------------------------------------------------------------------------------------------------------------------------------------------------------------------------------------------------------------------------------------------------------------------------------------------------------------------------------------------------------------------------------------------------------------------------------------------------------------------------------------------------------------------------------------------------------------------------------------------------------------------------------------------------------------------------------------------------------------------------------------------------------------------------------------------------------------------------------------------------------------------------------------------------------------------------------------------------------------------------------------------------------------------------------------------------------------------------------------------------------------------------------------------------------------------------------------------------------------------------------------------------------------------------------------------------------------------------------------------------------------------------------------------------------------------------------------------------------------------------------------------------------------------------------------------------------------------------------------------------------------------------------------------------------------------
>Hortiboletus_bubalinus_MB05-008_US
-----------------------------------------------------------------------------------------------------------------------------------------------------------------------------------------------------------------------------------------------------------------------------------------------------------------------------------------------------------------------------------------------------------------------------------------------------------------------------------------------------------------------------------------------------------------------------------------------------------------------------------------------------------------------------------------------------------------------------------------------------------------------------------------------------------------------------------------------------------------------------------------------------------------------------------------------------------------------------------------------------------------------------------------------------------------------------------------------------------------------------------------------------------------------------------------------------------------TTCCCCTAGTAACTGCGAGTGAAGCGGGATGAGCTCAAATTTTGAATCTGGC-GGTCG-TTTCGGCCGTCCGAGTTGTAATCTAGAGAAGCGTCTTCCGCGCTGGCCCGTGTACAAGTCTCCTGGAAGGGAGCGTCATAGAGGGTGAGAATCCCGTCTTTGACACGGACTACCAGTGC-TATGTGATGCGCTCTCGACGAGTCGAGTTGTTTGGGAATGCAGCTCAAAACGGGTGGTAAACTCCATCTAAAGCTAAATACAGGCGAGAGACCGATAGCGAACAAGTACCGTGAGGGAAAGATGAAAAGAACTTTGGAAAGAGAGTTAAACAGTACGTGAAATTGCTGAAAGGGAAACGCTTGATGTCAGTCGCGTCGGCCGGGGATCAGCCTTGC--TTC-----ATCGCTGGGCGTACTTCCTGGT-CGACGGGTCAGCATCGGTTTCGGTCGTCGTACAATGGCGGAGGGAACGTGGCACTC-TTCC--GAGTGTGTTATAGCCCTTCGTCGTATGCGGC-GGTCGGGACCGAGGAACTCAGCAA-CGA-CCTCC-G-GGTCTGTGC-TTAGGATGCTGGCATAATGGCCTTAAGCGACCCGTCTTGAAACACGGACCAAGGAGTCTAACATGCCTGCGAGTGTTCGGGTGGAAAACCCGTGCGCGAAACGAAAGTGAAAGTCGAGACCTCCGTCATGGAGGGCACCGACGCCCGGACCTGAGTCTTCGACGACGGATCTGCGGTAGAGCATGCATGTTGGGACCCGAAAGATGGTGAACTATGCCTGAATAGGGTGAAGCCAGAGGAAACTCTGGTGGAGGCTCGTAGCGATTCTGACGTGCAAATCGATCGTCGAATTTGGGTATAGGGGCGAAAGACTAATCGAACCAT----------------------------------------------------------------------------------------------------------------------------------------------------------------------------------------------------------------------------------------------------------------------------------------------------------------------------------------------------------------------------------------------------------------------------------------------------------------------------------------------------------------------------------------------------------------------------------------------------------------------------------------------------------------------------------------------------------------------------------------------------------------------------------------------------------------------------------------------------------------------------------------------------------------------------------------------------------------------------------------------------------------------------------------------------------------------------------------------------------------------------------------------------------------------------------------------------------------------------------------------------------------------------------------------------------------------------------------------------------------------------------------------------------------------------------------------------------------------------------------------------------------------------------------------------------------------------------------------------------------------------------------------------------------------------------------------------------------------------------------------------------------------------------------------------------------------------------------------------------------------------------------------------------------------------------------------------------------------------------------
>Hortiboletus_bubalinus_MG163_IT
----------------------------------------------------------------------------------------------------------------------------------------------------------------ct-gtgcacactttgtaggtc-ctc-gagagaggg--tcgatgtttt-cc---acatc-acacc-t--ta--------------atgtatggctacagaaatgt------a------tct-agact--gttgctcgact-----------ct-------ggtcgggtggtggtcg---aaa-tcaac---aactacaactttcagcaacggatctcttggctctNgcatcgatgaagaa-cgcagc-gaattgcgataagtaatgtgaattgcagattttcagtgaatcatcgaatctttgaacgcaccttgcgctccttggtattccgagcagcatgcctgtttgagtgtcattcgaattctcaacc-atgtcttgtgata----atgaggcttggc-ttgga-gttgggggttgctggcggc---caaggt-c--gtcggctctcctgaaacacattagc-aaagg-gca-gcaag-----tctc-tgac--gtggcacggcctcttcgacgtgataatgatcgtcgt-gggctggaagcg--ctgggg---actgcatg-gattgtcttgtttgcttccaatca-tacc-------aat-caagac--tttggga-ctcgagcgaaggtcggc-ttagctattagttggtcggtgaggccagcgaacgcggtcggctgggtctcgagct-tcaggga-ctcgagctcaaggtttggc-tt-agctattagtt-ggtcgtgaggcc-ggcgaacgc-ggtcgggctgtgggtcgtcgagtt-tggggactcgaggg--------------------aagggtcggcttagctattagtt-ggtcgcaaggcca-gcgaacgc-ggtcgg-------------------------------------------------------------------gct-ggatgg-tcgag-tt-ccaggt-ctcg-ttc-----------tttgacac-cttgacctcaaatcag----------------------------------------------------------------------------------------------------------------------------------------------------------------------------------------------------------------------------------------------------------------------------------------------------------------------------------------------------------------------------------------------------------------------------------------------------------------------------------------------------------------------------------------------------------------------------------------------------------------------------------------------------------------------------------------------------------------------------------------------------------------------------------------------------------------------------------------------------------------------------------------------------------------------------------------------------------------------------------------------------------------------------------------------------------------------------------------------------------------------------------------------------------------------------------------------------------------------------------------------------------------------------------------------------------------------------------------------------------------------------------------------------------------------------------------------------------------------------------------------------------------------------------------------------------------------------------------------------------------------------------------------------------------------------------------------------------------------------------------------------------------------------------------------------------------------------------------------------------------------------------------------------------------------------------------------------------------------------------------------------------------------------------------------------------------------------------------------------------------------------------------------------------------------------------------------------------------------------------------------------------------------------------------------------------------------------------------------------------------------------------------------------------------------------------------------------------------------------------------------------------------------------------------------------------------------------------------------------------------------------------------------------------------------------------------------------------------------------------------------------------------------------------------------------------------------------------------------------------------------------------------------------------------------
>Hortiboletus_bubalinus_NY04106745_US
---------------------------------------------------------------------------------------------------------------------------------------------------------------------------------------------------------------------------------------------------------------------------------------------------------------------------------------------------aa-taaac---aaatacaactttcagcaacggatctcttggctctcgcatcgatgaagaa-cgcagc-gaattgcgataagtaatgtgaattgcagatyttcagtgaatcatcgaatctttgaacgcaccttgcgctccttggtattccgaggagcatgcctgtttgagtgtcattcgaattctcaacc-atgtcttgtgata----atgaggcttggc-ttgga-gttgggggttgctggcggc---caaggt-c--gtcggctctcctgaaacacattagc-aaagg-gca-gcaag-----tctc-tgac--gtggcacggcctcttcgacgtgataatgatcgtcgt-gggctggaagcg--ctgggg---actgcatg-gattgtcttgtttgcttccaatca-tacc-------aat-caagac--tttggga-ctcgagcgaaggtcggc-ttagctattagttggtcggtgaggccagcgaacgcggtcggctgggtctcgagct-tcaggga-ctcgagctcaaggtttggc-tt-agctattagtt-ggtcgtgaggcc-ggcgaacgc-ggtcgggctgtgggtcgtcgagtt-tggggactcgaggg--------------------aaggrtcggcttagctattagtt-ggtcgcaaggcca-gcgaacgc-ggtcgg-------------------------------------------------------------------gct-ggatgg-tcgag-tt-ccaggt-ctcg-ttc-----------ttt-------------------------CCCTAGTAACTGCGAGTGAAGCGGGATGAGCTCAAATTTTRAATCTGGC-GGTCG-TTTCGGCCGTCCGAGTTGTAATCTAGAGAAGCGTCTTCCGCGCTGGCCCGTGTACAAGTCTCCTGGAAGGGAGCGTCATAGAGGGTGAGAATCCCGTCTTTGACACGGACTACCAGTGC-TATGTGATGCGCTCTCGACGAGTCGAGTTGTTTGGGAATGCAGCTCAAAACGGGTGGTAAACTCCATCTAAAGCTAAATACAGGCGAGAGACCGATAGCGAACAAGTACCGTGAGGGAAAGATGAAAAGAACTTTGGAAAGAGAGTTAAACAGTACGTGAAATTGCTGAAAGGGAAACGCTTGATGTCAGTCGCGTCGGCCGGGGATCAGCCTTGC--TTC-----ATCGCTGGGCGTACTTCCTGGT-CGACGGGTCAGCATCGGTTTCGGTCGTCGTACAATGGCGGAGGGAACGTGGCACTC-TTCC--GAGTGTGTTATAGCCCTTCGTCRTATGCRGC-GGTCGGGACCGAGGAACTCAGCAA-CGA-CCTCC-G-GGTCTGTGC-TTAGGATGCTGGCATAATGGCCTTAAGCGACCCGTCTTGAAACACGGACCAAGGAGTCTAACATGCCTGCGAGTGTTCGGGTGGAAAACCCGTGCGCGAAACGAAAGTGAAAGTCGAGACCTCCGTCGTGGAGGGCACCGACGCCCGGACCTGAGTCTTCGACGACGGATCTGCGGTAGAGCATGCATGTTGGGACCCGAAAGATGGTGAACTATGCCTGAATAGGGTGAAGCCAGAGGAAACTCTGGTGGAGGCTCGTAGCGATTCTGACGTGCAA---------------------------------------------------------------------------------------------------------------------------------------------------------------------------------------------------------------------------------------------------------------------------------------------------------------------------------------------------------------------------------------------------------------------------------------------------------------------------------------------------------------------------------------------------------------------------------------------------------------------------------------------------------------------------------------------------------------------------------------------------------------------------------------------------------------------------------------------------------------------------------------------------------------------------------------------------------------------------------------------------------------------------------------------------------------------------------------------------------------------------------------------------------------------------------------------------------------------------------------------------------------------------------------------------------------------------------------------------------------------------------------------------------------------------------------------------------------------------------------------------------------------------------------------------------------------------------------------------------------------------------------------------------------------------------------------------------------------------------------------------------------------------------------------------------------------------------------------------------------------------------------------------------------------------------------------------------------------------------------------------------------------------------------
>Hortiboletus_bubalinus_O-F-204266_NO
-----------------------------------------------------------------------------------------------------------------------------------------------------------------------------------------------------------------------------------------------------------------------T------A------TCT-AGACT--GTCGCTCGACT-----------CT-------GGTCGGGTGGTGGTCG---AAA-TAAAC---AAATACAACTTTCAGCAACGGATCTCTTGGCTCTCGCATCGATGAAGAA-CGCAGC-GAATTGCGATAAGTAATGTGAATTGCAGATTTTCAGTGAATCATCGAATCTTTGAACGCACCTTGCGCTCCTTGGTATTCCGAGGAGCATGCCTGTTTGAGTGTCATTCGAATTCTCAACC-ATGTCTTGTGATA----ATGAGGCTTGGC-TTGGA-GTTGGGGGTTGCTGGCGGC---CAAGGT-C--GTCGGCTCTCCTGAAACACATTAGC-AAAGG-GCA-GCAAG-----TCTC-TGAC--GTGGCACGGCCTCTTCGACGTGATAATGATCGTCGT-GGGCTGGAAGCG--CTGGGG---ACTGCATG-GATTGTCTTGTTTGCTTCCAATCG-TACC-------ANN-CANNNN--TTTGGGA-CTCGAGCGAAGGTCGGC-TTAGCTATTAGTTGGTCGGTGAGGCCAGCGAACGCGGTCGGCTGGGTCTCGAGCT-TCAGGGA-CTCGAGCTCAAGGTTTGGC-TT-AGCTATTAGTT-GGTCGTGAGGCC-GGCGAACGN-GGTCGGGCTGTGGGTCGTCGAGTT-TGGGGACTCGAGGG--------------------AAGGGTCGGCTTAGCTATTAGTT-GGTCGCAAGGCCA-GCGAACGC-GGTCGG-------------------------------------------------------------------GCT-GGATGG-TCGAG-TT-CCAGGT-CTCG-TTC-----------TTTGACAC-CT------------------------------------------------------------------------------------------------------------------------------------------------------------------------------------------------------------------------------------------------------------------------------------------------------------------------------------------------------------------------------------------------------------------------------------------------------------------------------------------------------------------------------------------------------------------------------------------------------------------------------------------------------------------------------------------------------------------------------------------------------------------------------------------------------------------------------------------------------------------------------------------------------------------------------------------------------------------------------------------------------------------------------------------------------------------------------------------------------------------------------------------------------------------------------------------------------------------------------------------------------------------------------------------------------------------------------------------------------------------------------------------------------------------------------------------------------------------------------------------------------------------------------------------------------------------------------------------------------------------------------------------------------------------------------------------------------------------------------------------------------------------------------------------------------------------------------------------------------------------------------------------------------------------------------------------------------------------------------------------------------------------------------------------------------------------------------------------------------------------------------------------------------------------------------------------------------------------------------------------------------------------------------------------------------------------------------------------------------------------------------------------------------------------------------------------------------------------------------------------------------------------------------------------------------------------------------------------------------------------------------------------------------------------------------------------------------------------------------------------------------------------------------------------------------------------------------------------------------------------------------------------------------------------------------------
>Hortiboletus_bubalinus_O-F-248341_NO
CATTATA-GAA-ATTGGAGA-----GGGGGGGGG--AAGATGG-----GGAGGGTAG-ACTGTCGCTGGCTTTGGAGC-AAT-CTGGAGCAT-GTGCACGTCTCTC--TTTTC--GTCGACCCTCTCTT----------------ACACACACACACAC-CT-GTGCACACTTTGTAGGTC-CTC-GAGAGAGGG--TCTATGTTTT-CT---ACATC-ACACC-T--TA--------------ATGTATGGCTACAG-AATGT-----AA------TCT-AGACT--GTCGCTCGACT-----------CT-------GGTCGGGCGGTGGTCG---AAA-TAAAC---AAATACAACTTTCAGCAACGGATCTCTTGGCTCTCGCATCGATGAAGAA-CGCAGC-GAATTGCGATAAGTAATGTGAATTGCAGATTTTCAGTGAATCATCGAATCTTTGAACGCACCTTGCGCTCCTTGGTATTCCGAGGAGCATGCCTGTTTGAGTGTCATTCGAATTCTCAACC-ATGTCTTGTGATA----ATGAGGCTTGGC-TTGGA-GTTGGGGGTTGCTGGCGGC---CAAGGT-C--GTCGGCTCTCCTGAAACACATTAGC-AAAGG-GCA-GCAAG-----TCTC-TGAC--GTGGCACGGCCTCTTCGACGTGATAATGATCGTCGC-GGGCTGGAAGCG--CTGGGG---ACTGCATG-GATTGTCTTGTTTGCTTCCAATCG-TACC--------AT-CAAGACT-TTTGGGA-CTCGAGCGAAGGTCGGC-TTAGCTATTAGTTGGTCGGTGAGGCCAGCGAACGCGGTCGGCTGGGTCTCGAGCT-TCAGGGA-CTCGAGCTCAAGGTTTGGC-TT-AGCTATTAGTT-GGTCGTGAGGCC-GGCGAACGC-GGTCGGGCTGTGGGTCGTCGAGTT-TGGGGACTCGAGGG--------------------AAGGGTCGGCTTAGC------------------------------------------------------------------------------------------------------------------------------------------------------------------------------------------------------------------------------------------------------------------------------------------------------------------------------------------------------------------------------------------------------------------------------------------------------------------------------------------------------------------------------------------------------------------------------------------------------------------------------------------------------------------------------------------------------------------------------------------------------------------------------------------------------------------------------------------------------------------------------------------------------------------------------------------------------------------------------------------------------------------------------------------------------------------------------------------------------------------------------------------------------------------------------------------------------------------------------------------------------------------------------------------------------------------------------------------------------------------------------------------------------------------------------------------------------------------------------------------------------------------------------------------------------------------------------------------------------------------------------------------------------------------------------------------------------------------------------------------------------------------------------------------------------------------------------------------------------------------------------------------------------------------------------------------------------------------------------------------------------------------------------------------------------------------------------------------------------------------------------------------------------------------------------------------------------------------------------------------------------------------------------------------------------------------------------------------------------------------------------------------------------------------------------------------------------------------------------------------------------------------------------------------------------------------------------------------------------------------------------------------------------------------------------------------------------------------------------------------------------------------------------------------------------------------------------------------------------------------------------------------------------------------------------------------------------------------------------------------------------------------------------------------------------------------------------------------------------
>Hortiboletus_bubalinus_O-F-254512_NO
CATTATA-GAA-ATTGGAGA----GGGGGGGGGG--AAAATGG-----GAGAGGTAA-ACTGTCCCCTGCTTTGGAGC-AAT-CTGGAGCAT-GTGCACGTCTCTC--TTTTC--CWCGACCCTCTCTT----------------ACACACACACACAC-CT-GTGCACACTTTGTAGGTC-CTCCGAGAGAGG---TCTATGTTTT-CC---ACNTC-ACACC-T--TA--------------ATGTATGGCTACAG-AATGT------A------TCT-AGACT--GTCGCTNGACT-----------CT-------GGTCGGGTGGTGGTCG---AAA-TAAAC---AAATACAACTTTCAGCAACRGATCTCTTGGCTCTCGCATCGATGAAGAA-CGCAGC-GAATTGCGATAAGTAATGTGAATTGCAGATTTTCAGTGAATCATCGAATCTTTGAACGCACCTTGCGCTCCTTGGTATTCCGARGAGCATGCCTGTTTGAGTGTCATTCGAATTCTCAACC-ATGTCTTGTGATA----ATGAGGCTTGGC-TTGGA-GTTGGGGGTTGCTGGCGGC---CAAGGT-C--GTCCGCTCTCCTGAAACACATTARC-AAAGG-GCA-RCAAG-----TCTC-TGAC--GTGGCACGGCCTCTTCGACGTGATAATGATCGTCGC-GGGCTGGAAGCG--CTGGGA---ACTGCATG-GATTGTCTTGTTTGCTTCCAATCG-TCAC--------AT-CAAGAC--TTTGGGA-CTCGAGCGAAGGTCGGC-TTAGCTATTAGTTGGTCGGTGAGGCCAGCGAACGCGGTCGGCTGGGTCTCGAGCT-TCAGGGA-CTCGAGCTCAAGGTTTGGC-TT-AGCTATTAGTT-GGTCGTGAGGCC-GGCGAACGC-GGTCGGGCTGTGGGTCGTCGAGTT-TGGGGACTCGAGGG--------------------AAGGGTCGGCTTAGCTATTAGTT-GGTCGCAAGGCCA-GCGAACGC-GGTCGG-------------------------------------------------------------------GCT-GGATGG-TCGAG-TT-CCAGGT-CTCG-TTC------------TTGACAC-CTTGACCTCAAATCAG----------------------------------------------------------------------------------------------------------------------------------------------------------------------------------------------------------------------------------------------------------------------------------------------------------------------------------------------------------------------------------------------------------------------------------------------------------------------------------------------------------------------------------------------------------------------------------------------------------------------------------------------------------------------------------------------------------------------------------------------------------------------------------------------------------------------------------------------------------------------------------------------------------------------------------------------------------------------------------------------------------------------------------------------------------------------------------------------------------------------------------------------------------------------------------------------------------------------------------------------------------------------------------------------------------------------------------------------------------------------------------------------------------------------------------------------------------------------------------------------------------------------------------------------------------------------------------------------------------------------------------------------------------------------------------------------------------------------------------------------------------------------------------------------------------------------------------------------------------------------------------------------------------------------------------------------------------------------------------------------------------------------------------------------------------------------------------------------------------------------------------------------------------------------------------------------------------------------------------------------------------------------------------------------------------------------------------------------------------------------------------------------------------------------------------------------------------------------------------------------------------------------------------------------------------------------------------------------------------------------------------------------------------------------------------------------------------------------------------------------------------------------------------------------------------------------------------------------------------------------------------------------------------------------
>Hortiboletus_bubalinus_O-F-270491_NO
cattata-gaa-attggaga---ggggggggggg--aagatgg-----ggagggtag-actgtcgctggctttggagc-aat-ctggagcat-gtgcacgtctctc--ttttc--gtcgaccctctctt----------------acacacacacacac-ct-gtgcacactttgtaggtc-ctc-gagagaggg--tctatgtttt-cc---acatc-acacc-t--ta--------------atgtatggctacag-aatgt------a------tct-agact--gtcgctcgact-----------ct-------ggtcgggtggtggtcg---aaa-taaac---aaatacaactttcagcaacggatctcttggctctcgcatcgatgaagaa-cgcagc-gaattgcgataagtaatgtgaattgcagattttcagtgaatcatcgaatctttgaacgcaccttgcgctccttggtattccgaggagcatgcctgtttgagtgtcattcgaattctcaacc-atgtcttgtgata----atgaggcttggc-ttgga-gttgggggttgctggcggc---caaggt-c--gtcggctctcctgaaacacattagc-aaagg-gca-gcaag-----tctc-tgac--gtggcacggcctcttcgacgtgataatgatcgtcgt-gggctggaagcg--ctgggg---actgcatg-gattgtcttgtttgcttccaatcg-tacc-------aat-caagac--tttggga-ctcgagcgaaggtcggc-ttagctattagttggtcggtgaggccagcgaacgcggtcggctgggtctcgagct-tcaggga-ctcgagctcaaggtttggc-tt-agctattagtt-ggtcgtgaggcc-ggcgaacgt-ggtcgggctgtgggtcgtcgagtt-tggggactcgaggg--------------------aagggtcggcttagctattagtt-ggtcgcaaggcca-gcgaacgc-ggtcgg-------------------------------------------------------------------gct-ggatgg-tcgag-tt-ccaggt-ctcg-ttc-----------tttgacac-cttgacctcaaatcag----------------------------------------------------------------------------------------------------------------------------------------------------------------------------------------------------------------------------------------------------------------------------------------------------------------------------------------------------------------------------------------------------------------------------------------------------------------------------------------------------------------------------------------------------------------------------------------------------------------------------------------------------------------------------------------------------------------------------------------------------------------------------------------------------------------------------------------------------------------------------------------------------------------------------------------------------------------------------------------------------------------------------------------------------------------------------------------------------------------------------------------------------------------------------------------------------------------------------------------------------------------------------------------------------------------------------------------------------------------------------------------------------------------------------------------------------------------------------------------------------------------------------------------------------------------------------------------------------------------------------------------------------------------------------------------------------------------------------------------------------------------------------------------------------------------------------------------------------------------------------------------------------------------------------------------------------------------------------------------------------------------------------------------------------------------------------------------------------------------------------------------------------------------------------------------------------------------------------------------------------------------------------------------------------------------------------------------------------------------------------------------------------------------------------------------------------------------------------------------------------------------------------------------------------------------------------------------------------------------------------------------------------------------------------------------------------------------------------------------------------------------------------------------------------------------------------------------------------------------------------------------------------------------------
>Hortiboletus_bubalinus_O-F-307797_NO
--------------------------------------------------------------------------------------------------------------------------------------------------------------------------------------------------------------------------------------------------------------CCAG-AATGT------A------TCT-AGACT--GTCGCTCGACT-----------CT-------GGTC-GGTGGTGGTCG---AAA-TAAAC---AAATACAACTTTCAGCAACGGATCTCTTGGCTCTCGCATCGATGAAGAA-CGCAGC-GAATTGCGATAAGTAATGTGAATTGCAGATTTTCAGTGAATCATCGAATCTTTGAACGCACCTTGCGCTCCTTGGTATTCCGAGGAGCATGCCTGTTTGAGTGTCATTCGAATTCTCAACC-ATGTCTTGTGATA----ATGAGGCTTGGC-TTGGA-GTTGGGGGTTGCTGGCGGC---CAAGGT-C--GTCGGCTCTCCTGAAACACATTAGC-AAAGG-GCA-GCAAG-----TCTC-TGAC--GTGGCACGGCYTCTTCGACGTGATAATGATCGTCTC-GGGCTGGAAGCG--CTGGGG---ACTGCATG-GATTGTCTTGTTTGCTTCCAATCR-TACC--------AT-CAAGAC--TTTGGGA-CTCGAGCGAAGGTCGGC-TTAGCTATTAGTTGGTCGGTGAGGCCAGCGAACGCGGTCGGCTGGGTCTCGAGCT-TCAGGGA-CTCGAGCTCAAGGTTTGGC-TT-AGCTATTAGTT-GGTCGTGAGGCC-GGCGAACGC-GGTCGGGCTGTGGGTCGTCGAGTT-TGGGGACTCGAGGG--------------------AAGGGTCGGCTTAGCTATTAGTT-GGTCGCAAGGCCA-GCGAACGC-GGTCGG-------------------------------------------------------------------GCT-GGATGG-TCGAG-TT-CCAGGT-CTCG-TTC-----------TTTGACAC-CTTGACCTCAAATCAG----------------------------------------------------------------------------------------------------------------------------------------------------------------------------------------------------------------------------------------------------------------------------------------------------------------------------------------------------------------------------------------------------------------------------------------------------------------------------------------------------------------------------------------------------------------------------------------------------------------------------------------------------------------------------------------------------------------------------------------------------------------------------------------------------------------------------------------------------------------------------------------------------------------------------------------------------------------------------------------------------------------------------------------------------------------------------------------------------------------------------------------------------------------------------------------------------------------------------------------------------------------------------------------------------------------------------------------------------------------------------------------------------------------------------------------------------------------------------------------------------------------------------------------------------------------------------------------------------------------------------------------------------------------------------------------------------------------------------------------------------------------------------------------------------------------------------------------------------------------------------------------------------------------------------------------------------------------------------------------------------------------------------------------------------------------------------------------------------------------------------------------------------------------------------------------------------------------------------------------------------------------------------------------------------------------------------------------------------------------------------------------------------------------------------------------------------------------------------------------------------------------------------------------------------------------------------------------------------------------------------------------------------------------------------------------------------------------------------------------------------------------------------------------------------------------------------------------------------------------------------------------------------------------------
>Hortiboletus_bubalinus_PDD_103177_NZ
-----------------------------------------------------------------------------------------------------------------------------------------------------------------------------------------------------------------------------------------------------------------------------------------------------------------------------------------------------------------------------------------------------------------------------------------------------------------------------------------------------------------------------------------------------------------------------------------------------------------------------------------------------------------------------------------------------------------------------------------------------------------------------------------------------------------------------------------------------------------------------------------------------------------------------------------------------------------------------------------------------------------------------------------------------------------------------------------------------------------------------------------------------------------------------------------------------------------TTCCCCTAGTAACTGCGAGTGAAGCGGGATGAGCTCAAATTTTGAATCTGGC-GGTCG-TTTCGGCCGTCCGAGTTGTAATCTAGAGAAGCGTCTTCCGCGCTGGCCCGTGTACAAGTCTCCTGGAAGGGAGCGTCATAGAGGGTGAGAATCCCGTCTTTGACACGGACTACCAGTGC-TATGTGATGCGCTCTCGACGAGTCGAGTTGTTTGGGAATGCAGCTCAAAACGGGTGGTAAACTCCATCTAAAGCTAAATACAGGCGAGAGACCGATAGCGAACAAGTACCGTGAGGGAAAGATGAAAAGAACTTTGGAAAGAGAGTTAAACAGTACGTGAAATTGCTGAAAGGGAAACGCTTGATGTCAGTCGCGTCGGCCGGGGATCAGCCTTGC--TTC-----ATCGCTGGGCGTACTTCCTGGT-CGACGGGTCAGCATCGGTTTCGGTCGTCGTACAATGGCGGAGGGAACGTGGCACTC-TTCC--GAGTGTGTTATAGCCCTTCGTCATATGCGGC-GGTCGGGACCGAGGAACTCAGCAA-CGA-CCTCC-G-GGTCTGTGC-TTAGGATGCTGGCATAATGGCCTTAAGCGACCCGTCTTGAAACACGGACCAAGGAGTCTAACATGCCTGCGAGTGTTCGGGTGGAAAACCCGTGCGCGAAACGAAAGTGAAAGTCGAGACCTCCGTCGTGGAGGGCACCGACGCCCGGACCTGAGTCTTCGACGACGGATCTGCGGTAGAGCATGCATGTTGGGACCCGAAAGATGGTGAACTATGCCTGAATAGGGTGAAGCCAGAGGAAACTCTGGTGGAGGCTCGTAGCGATTCTGACGTGCAAATCGATCGTCGAATTTGGGTATAGGGGCGAAAGACTAATCGAACCATCTAGTAGCTGG-----------------------------------------------------------------------------------------------------------------------------------------------------------------------------------------------------------------------------------------------------------------------------------------------------------------------------------------------------------------------------------------------------------------------------------------------------------------------------------------------------------------------------------------------------------------------------------------------------------------------------------------------------------------------------------------------------------------------------------------------------------------------------------------------------------------------------------------------------------------------------------------------------------------------------------------------------------------------------------------------------------------------------------------------------------------------------------------------------------------------------------------------------------------------------------------------------------------------------------------------------------------------------------------------------------------------------------------------------------------------------------------------------------------------------------------------------------------------------------------------------------------------------------------------------------------------------------------------------------------------------------------------------------------------------------------------------------------------------------------------------------------------------------------------------------------------------------------------------------------------------------------------------------------------------------------------------------------------------
>Hortiboletus_bubalinus_PDD_106682_NZ
cattata-gaa-attggaga---ggggggggggg--aagatgg-----ggagggtag-actgtcgctggctttggagc-aat-ctggagcat-gtgcacgtctctcttttttc--gtcgaccctctttt----------------acacacacacacac-ct-gtgcacactttgtaggtc-ctc-gagagaggg--tctatgtttt-cc---acatc-acacc-t--ta--------------atgtatggctacag-aatgt------a------tct-agact--gttgctcgact-----------ct-------ggtcgggtggtggtcg---aaa-taaac---aaatacaactttcagcaacggatctcttggctctcgcatcgatgaagaa-cgcagc-gaattgcgataagtaatgtgaattgcagattttcagtgaatcatcgaatctttgaacgcaccttgcgctccttggtattccgaggagcatgcctgtttgagtgtcattcgaattctcaacc-atgtcttgtgata----atgaggcttggc-ttgga-gttgggggttgctggcggc---caaggt-c--gtcggctctcctgaaacacattagc-aaagg-gca-gcaag-----tctc-tgac--gtggcacggcctcttcgacgtgataatgatcgtcgt-gggctggaagcg--ctgggg---actgcatg-gattgtcttgtttgcttccaatca-tacc-------aat-caagac--tttggga-ctcgagcgaaggtcggc-ttagctattagttggtcggtgaggccagcgaacgcggtcggctgggtctcgagct-tcaggga-ctcgagctcaaggtttggc-tt-agctattagtt-ggtcgtgaggcc-ggcgaacgc-ggtcgggctgtgggtcgtcgagtt-tggggactcgaggg--------------------aagggtcggcttagctattagtt-ggtcgcaaggcca-gcgaacgc-ggtcgg-------------------------------------------------------------------gct-ggatgg-tcgag-tt-ccaggt-ctcg-ttc-----------tttgacac-cttgacctcaaatcag----------------------------------------------------------------------------------------------------------------------------------------------------------------------------------------------------------------------------------------------------------------------------------------------------------------------------------------------------------------------------------------------------------------------------------------------------------------------------------------------------------------------------------------------------------------------------------------------------------------------------------------------------------------------------------------------------------------------------------------------------------------------------------------------------------------------------------------------------------------------------------------------------------------------------------------------------------------------------------------------------------------------------------------------------------------------------------------------------------------------------------------------------------------------------------------------------------------------------------------------------------------------------------------------------------------------------------------------------------------------------------------------------------------------------------------------------------------------------------------------------------------------------------------------------------------------------------------------------------------------------------------------------------------------------------------------------------------------------------------------------------------------------------------------------------------------------------------------------------------------------------------------------------------------------------------------------------------------------------------------------------------------------------------------------------------------------------------------------------------------------------------------------------------------------------------------------------------------------------------------------------------------------------------------------------------------------------------------------------------------------------------------------------------------------------------------------------------------------------------------------------------------------------------------------------------------------------------------------------------------------------------------------------------------------------------------------------------------------------------------------------------------------------------------------------------------------------------------------------------------------------------------------------------------
>Hortiboletus_bubalinus_PDD_106723_NZ
cattata-gaa-attggaga---ggggggggggg--aagatgg-----ggagggtag-actgtcgctggctttggagc-aat-ctggagcat-gtgcacgtctctc-tttttc--gtcgaccctctctt----------------acacacacacacac-ct-gtgcacactttgtaggtc-ctc-gagagaggg--tctatgtttt-cc---acatc-acacc-t--ta--------------atgtatggctacag-aatgt------a------tct-agact--gttgctcgact-----------ct-------ggtcgggtggtggtcg---aaa-taaac---aaatacaactttcagcaacggatctcttggctctcgcatcgatgaagaa-cgcagc-gaattgcgataagtaatgtgaattgcagattttcagtgaatcatcgaatctttgaacgcaccttgcgctccttggtattccgaggagcatgcctgtttgagtgtcattcgaattctcaacc-atgtcttgtgata----atgaggcttggc-ttgga-gttgggggttgctggcggc---caaggt-c--gtcggctctcctgaaacacattagc-aaagg-gca-gcaag-----tctc-tgac--gtggcacggcctcttcgacgtgataatgatcgtcgt-gggctggaagcg--ctgggg---actgcatg-gattgtcttgtttgcttccaatca-tacc-------aat-caagac--tttggga-ctcgagcgaaggtcggc-ttagctattagttggtcggtgaggccagcgaacgcggtcggctgggtctcgagct-tcaggga-ctcgagctcaaggtttggc-tt-agctattagtt-ggtcgtgaggcc-ggcgaacgc-ggtcgggctgtgggtcgtcgagtt-tggggactcgaggg--------------------aagggtcggcttagctattagtt-ggtcgcaaggcca-gcgaacgc-ggtcgg-------------------------------------------------------------------gct-ggatgg-tcgag-tt-ccaggt-ctcg-ttc-----------tttgacac-cttgacctcaaatcagTTCCCCTAGTAACTGCGAGTGAAGCGGGATGAGCTCAAATTTTGAATCTGGC-GGTCG-TTTCGGCCGTCCGAGTTGTAATCTAGAGAAGCGTCTTCCGCGCTGGCCCGTGTACAAGTCTCCTGGAAGGGAGCGTCATAGAGGGTGAGAATCCCGTCTTTGACACGGACTACCAGTGC-TATGTGATGCGCTCTCGACGAGTCGAGTTGTTTGGGAATGCAGCTCAAAACGGGTGGTAAACTCCATCTAAAGCTAAATACAGGCGAGAGACCGATAGCGAACAAGTACCGTGAGGGAAAGATGAAAAGAACTTTGGAAAGAGAGTTAAACAGTACGTGAAATTGCTGAAAGGGAAACGCTTGATGTCAGTCGCGTCGGCCGGGGATCAGCCTTGC--TTC-----ATCGCTGGGCGTACTTCCTGGT-CGACGGGTCAGCATCGGTTTCGGTCGTCGTACAATGGCGGAGGGAACGTGGCACTC-TTCC--GAGTGTGTTATAGCCCTTCGTCGTATGCGGC-GGTCGGGACCGAGGAACTCAGCAA-CGA-CCTCC-G-GGTCTGTGC-TTAGGATGCTGGCATAATGGCCTTAAGCGACCCGTCTTGAAACACGGACCAAGGAGTCTAACATGCCTGCGAGTGTTCGGGTGGAAAACCCGTGCGCGAAACGAAAGTGAAAGTCGAGACCTCCGTCGTGGAGGGCACCGACGCCCGGACCTGAGTCTTCGACGACGGATCTGCGGTAGAGCATGCATGTTGGGACCCGAAAGATGGTGAACTATGCCTGAATAGGGTGAAGCCAGAGGAAACTCTGGTGGAGGCTCGTAGCGATTCTGACGTGCAAATCGATCGTCGAATTTGGGTATAGGGGCGAAAGACTAATCGAACCATCTAGTAGCTGG-----------------------------------------------------------------------------------------------------------------------------------------------------------------------------------------------------------------------------------------------------------------------------------------------------------------------------------------------------------------------------------------------------------------------------------------------------------------------------------------------------------------------------------------------------------------------------------------------------------------------------------------------------------------------------------------------------------------------------------------------------------------------------------------------------------------------------------------------------------------------------------------------------------------------------------------------------------------------------------------------------------------------------------------------------------------------------------------------------------------------------------------------------------------------------------------------------------------------------------------------------------------------------------------------------------------------------------------------------------------------------------------------------------------------------------------------------------------------------------------------------------------------------------------------------------------------------------------------------------------------------------------------------------------------------------------------------------------------------------------------------------------------------------------------------------------------------------------------------------------------------------------------------------------------------------------------------------------------------
>Hortiboletus_bubalinus_iNaturalist_182899477_US
cattata-gaa-attggaga----gggggggggg--Aagatggg----ggagggtag-actgtcgctggctttggagc-aat-ctggagcat-gtgcacgtctctc--ttttc--gtcgaccctctctt----------------acacacacacacac-ct-gtgcacactttgtaggtc-ctc-gagagaggg--tctatgtttt-cc---acatc-acacc-t--ta--------------atgtatggctacag-aatgt------a------tct-agact--gttgctcgact-----------ct-------ggtcgggtggtggtcg---aaa-taaac---aaatacaactttcagcaacggatctcttggctctcgcatcgatgaagaa-cgcagc-gaattgcgataagtaatgtgaattgcagattttcagtgaatcatcgaatctttgaacgcaccttgcgctccttggtattccgaggagcatgcctgtttgagtgtcattcgaattctcaacc-atgtcttgtgata----atgaggcttggc-ttgga-gttgggggttgctggcggc---caaggt-c--gtcggctctcctgaaacacattagc-aaagg-gca-gcaag-----tctc-tgac--gtggcacggcctcttcgacgtgataatgatcgtcgt-gggctggaagcg--ctgggg---actgcatg-gattgtcttgtttgcttccaatca-tacc-------aat-caagac--tttggga-ctcgagcgaaggtcggc-ttagctattagttggtcggtgaggccagcgaacgcggtcggctgggtctcgagct-tcaggga-ctcgagctcaaggtttggc-tt-agctattagtt-ggtcgtgaggcc-ggcgaacgc-ggtcgggctgtgggtcgtcgagtt-tggggactcgaggg--------------------aagggtcggcttagctattagtt-ggtcgcaaggcca-gcgaacgc-ggtcgg-------------------------------------------------------------------gct-ggatgg-tcgag-tt-ccaggt-ctcg-ttc-----------tttgacac-cttgacctcaaatcag----------------------------------------------------------------------------------------------------------------------------------------------------------------------------------------------------------------------------------------------------------------------------------------------------------------------------------------------------------------------------------------------------------------------------------------------------------------------------------------------------------------------------------------------------------------------------------------------------------------------------------------------------------------------------------------------------------------------------------------------------------------------------------------------------------------------------------------------------------------------------------------------------------------------------------------------------------------------------------------------------------------------------------------------------------------------------------------------------------------------------------------------------------------------------------------------------------------------------------------------------------------------------------------------------------------------------------------------------------------------------------------------------------------------------------------------------------------------------------------------------------------------------------------------------------------------------------------------------------------------------------------------------------------------------------------------------------------------------------------------------------------------------------------------------------------------------------------------------------------------------------------------------------------------------------------------------------------------------------------------------------------------------------------------------------------------------------------------------------------------------------------------------------------------------------------------------------------------------------------------------------------------------------------------------------------------------------------------------------------------------------------------------------------------------------------------------------------------------------------------------------------------------------------------------------------------------------------------------------------------------------------------------------------------------------------------------------------------------------------------------------------------------------------------------------------------------------------------------------------------------------------------------------------------
>Hortiboletus_bubalinus_K-M000172000_UK
cattata-gaa-attggaga----gggggggggg--aagatgg-----ggagggtag-actgtcgctggctttggagc-aat-ctggagcat-gtgcacgtctctc--ttttc--gtcgaccctctctt--------------acacacacacacacac-ct-gtgcacactttgtaggtc-ctc-gagagaggg--tctatgtttt-cc---acatc-acacc-t--ta--------------atgtatggctacag-aatgt------a------tct-agact--gttgctcgact-----------ct-------ggtcgggtggtggtcg---aaa-taaac---aaatacaactttcagcaacggatctcttNgctctcgcatcgatgaagaa-cgcagc-gaattgcgatcagtaatgtgaattgcagattttcagtgaatcatcgaatctttgaacgcaccttgcgctccttggtattccgaggagcatgcctgtttgagtgtcattcgaattctcaacc-atgtcttgtgata----atgaggcttggc-ttgga-gttgggggttgctggcggc---caaggt-c--gtcggctctcctgaaacacattagc-aaagg-gca-gcaag-----tctc-tgac--gtggcacggcctcttcgacgtgataatgatcgtcgt-gggctggaagcg--ctgggg---actgcatg-gattgtcttgtttgcttccaatca-tacc-------aat-caagac--tttggga-ctcgagcgaaggtcggc-ttagctattagttggtcggtgaggccagcgaacgcggtcggctgggtctcgagct-tcaggga-ctcgagctcaaggtttggc-tt-agctattagtt-ggtcgtgaggcc-ggcgaacgc-ggtcgggctgtgggtcgtcgagtt-tggggactcgaggg--------------------aagggtcggcttagctattagtt-ggtcgcaaggcca-gcgaacgc-ggtcgg-------------------------------------------------------------------gct-ggatgg-tcgag-tt-ccaggt-ctcg-ttc-----------t----------------------------------------------------------------------------------------------------------------------------------------------------------------------------------------------------------------------------------------------------------------------------------------------------------------------------------------------------------------------------------------------------------------------------------------------------------------------------------------------------------------------------------------------------------------------------------------------------------------------------------------------------------------------------------------------------------------------------------------------------------------------------------------------------------------------------------------------------------------------------------------------------------------------------------------------------------------------------------------------------------------------------------------------------------------------------------------------------------------------------------------------------------------------------------------------------------------------------------------------------------------------------------------------------------------------------------------------------------------------------------------------------------------------------------------------------------------------------------------------------------------------------------------------------------------------------------------------------------------------------------------------------------------------------------------------------------------------------------------------------------------------------------------------------------------------------------------------------------------------------------------------------------------------------------------------------------------------------------------------------------------------------------------------------------------------------------------------------------------------------------------------------------------------------------------------------------------------------------------------------------------------------------------------------------------------------------------------------------------------------------------------------------------------------------------------------------------------------------------------------------------------------------------------------------------------------------------------------------------------------------------------------------------------------------------------------------------------------------------------------------------------------------------------------------------------------------------------------------------------------------------------------------------------------------------------
>Hortiboletus_bubalinus_iNaturalist_185971387_US
CATTATA-GAA-ATTGGAGA----GGGGGGGGGG--AAGATGG-----GGAGGGTAG-ACTGTCGCTGGCTTTGGAGC-AAT-CTGGAGCAT-GTGCACGTCTCTC--TTTTC--GTCGACCCTCTCTT----------------ACACACACACACAC-CT-GTGCACACTTTGTAGGTC-CTC-GAGAGAGGG--TCTATGTTTT-CC---ACATC-ACACC-T--TA--------------ATGTATGGCTACAG-AATGT------A------TCT-AGACT--GTCGCTCGACT-----------CT-------GGTCGGGTGGTGGTCG---AAA-TAAAC---AAATACAACTTTCAGCAACGGATCTCTTGGCTCTCGCATCGATGAAGAA-CGCAGC-GAATTGCGATAAGTAATGTGAATTGCAGATTTTCAGTGAATCATCGAATCTTTGAACGCACCTTGCGCTCCTTGGTATTCCGAGGAGCATGCCTGTTTGAGTGTCATTCGAATTCTCAACC-ATGTCTTGTGATA----ATGAGGCTTGGC-TTGGA-GTTGGGGGTTGCTGGCGGC---CAAGGT-C--GTCGGCTCTCCTGAAACACATTAGC-AAAGG-GCA-GCAAG-----TCTC-TGAC--GTGGCACGGCCTCTTCGACGTGATAATGATCGTCGT-GGGCTGGAAGCG--CTGGGG---ACTGCATG-GATTGTCTTGTTTGCTTCCAATCA-TACC-------AAT-CAAGAC--TTTGGGA-CTCGAGCGAAGGTCGGC-TTAGCTATTAGTTGGTCGGTGAGGCCAGCGAACGCGGTCGGCTGGGTCTCGAGCTTTCAGGGA-CTCGAGCTCAAGGTTTGGC-TT-AGCTATTAGTT-GGTCGTGAGGCC-GGCGAACGC-GGTCGGGCTGTGGGTCGTCGAGTT-TGGGGACTCGAGGG--------------------AAGGGTCGGCTTAGCTATTAGTT-GGTCGCAAGGCCA-GCGAACGC-GGTCGG-------------------------------------------------------------------GCT-GGATGG-TCGAG-TT-CCAGGT-CTCG-TTC-----------TTTGACAC-CTTGACCTCAAATCAG----------------------------------------------------------------------------------------------------------------------------------------------------------------------------------------------------------------------------------------------------------------------------------------------------------------------------------------------------------------------------------------------------------------------------------------------------------------------------------------------------------------------------------------------------------------------------------------------------------------------------------------------------------------------------------------------------------------------------------------------------------------------------------------------------------------------------------------------------------------------------------------------------------------------------------------------------------------------------------------------------------------------------------------------------------------------------------------------------------------------------------------------------------------------------------------------------------------------------------------------------------------------------------------------------------------------------------------------------------------------------------------------------------------------------------------------------------------------------------------------------------------------------------------------------------------------------------------------------------------------------------------------------------------------------------------------------------------------------------------------------------------------------------------------------------------------------------------------------------------------------------------------------------------------------------------------------------------------------------------------------------------------------------------------------------------------------------------------------------------------------------------------------------------------------------------------------------------------------------------------------------------------------------------------------------------------------------------------------------------------------------------------------------------------------------------------------------------------------------------------------------------------------------------------------------------------------------------------------------------------------------------------------------------------------------------------------------------------------------------------------------------------------------------------------------------------------------------------------------------------------------------------------------------------
>Hortiboletus_bubalinus_O-F-67109_NO
cattata-gaa-attggaga-----ggggggggg--aagatgg-----ggagrgtak-actgtcgctggctttggagc-aat-ctggagcay-gtgcacgtctctc--ttttc--gtcgaccctctctt----------------acacacacacacac-ct-gtgcacactttgtaggtc-ctc-gagagaggg--tctatgtttt-ct---acatc-acacc-t--ta--------------atgtatggctacag-aatgt-----aa------tct-agact--gtcgctcgact-----------ct-------ggtcgggcggtggtcg---aaa-taaac---aaatacaactttcagcaacggatctcttggctctcgcatcgatgaagaa-cgcagc-gaattgcgataagtaatgtgaattgcagattttcagtgaatcatcgaatctttgaacgcaccttgcgctccttggtattccgaggagcatgcctgtttgagtgtcattcgaattctcaacc-atgtcttgtgata----atgaggcttggc-ttgga-gttgggggttgctggcggc---caaggt-c--gtcggctctcctgaaacacattagc-aaagg-gca-gcaag-----tctc-tgac--gtggcacggcctcttcgacgtgataatgatcgtcgc-gggctggaagcg--ctgggg---actgcatg-gattgtcttgtttgcttccaatcg-tacc--------at-caagact-tttggga-ctcgagcgaaggtcggc-ttagctattagttggtcggtgaggccagcgaacgcggtcggctgggtctcgagct-tcaggga-ctcgagctcaaggtttggc-tt-agctattagtt-ggtcgtgaggcc-ggcgaacgc-ggtcgggctgtgggtcgtcgagtt-tggggactcgaggg--------------------aagggtcggcttagctattagtt-ggtcgcaaggcca-gcgaacgc-ggtcgg-------------------------------------------------------------------gct-ggatgg-tcgag-tt-ccaggt-ctcg-ttc-----------tttgacac-cttgacctcaaatcag----------------------------------------------------------------------------------------------------------------------------------------------------------------------------------------------------------------------------------------------------------------------------------------------------------------------------------------------------------------------------------------------------------------------------------------------------------------------------------------------------------------------------------------------------------------------------------------------------------------------------------------------------------------------------------------------------------------------------------------------------------------------------------------------------------------------------------------------------------------------------------------------------------------------------------------------------------------------------------------------------------------------------------------------------------------------------------------------------------------------------------------------------------------------------------------------------------------------------------------------------------------------------------------------------------------------------------------------------------------------------------------------------------------------------------------------------------------------------------------------------------------------------------------------------------------------------------------------------------------------------------------------------------------------------------------------------------------------------------------------------------------------------------------------------------------------------------------------------------------------------------------------------------------------------------------------------------------------------------------------------------------------------------------------------------------------------------------------------------------------------------------------------------------------------------------------------------------------------------------------------------------------------------------------------------------------------------------------------------------------------------------------------------------------------------------------------------------------------------------------------------------------------------------------------------------------------------------------------------------------------------------------------------------------------------------------------------------------------------------------------------------------------------------------------------------------------------------------------------------------------------------------------------------------
>Boletus_harrisonii_MICH10011_US_h
cattatc-gaa-ctcggagg----------gggg--aagatgga----aggcggtag-actgtcgctggctttggagc-gat-ctggagcac-gtgcacgtctttc--ctttc--gtccagcctctccttt--------------aca--ca-acacac-ct-gtgcaccctttgtaggtc-ctc-gaaagaggg--tctatgtttt-tc---acacccacatc-c--tt--------------tggtatggctacag-aaggt------a------tct-aggctt-gtcgctcgact-----------c--------ggtcgggtggcggtcg----aa-aaaat----catacaactttcagcaacggatctcttggttctcgcatcgatgaagaa-cgcagc-gaattgcgataagtaatgtgaattgcagattttcagtgaatcatcgaatctttgaacgcaccttgcgctccttggtattccgaggagcatgcctgtttgagtgtcatttgaattctcaacc-atgtctcgcgaacacacacgaggcttggc-ttgga-gttgggggttgctggcggc---gaaggt-c--gtcggctctcctgaaacgtattagc-aaagg-gca-gcaag-----tct--tgac--gtggcacggcct-ttcgacgtgataacgatcgtcgt-gggctggaagcg--ctgggg---catgcatg-gattgtcttgtttgcttccaaaac---cc--------at-cggact--ttgggaa-ctcgagcgaagg-------------------------------------------------------------------------------aggg-ttggc-tt-agctattagtt-ggtcgcgaggcc-gacgaacgc-ggctgg------------------------------------------------------------------------------------------------------------------------------------------------------------------------------ctttctttc-gagtt-tt-cttggt-ctcg-tt------------ctcgaacc-tttgacctcaaatcagTTCCCCTAGTAACTGCGAGTGAAGCGGGAAGAGCTCAAATTTTGAATCTGGC-GGTCG-TTTCGGCCGTCCGAGTTGTAATCTAGAGAAGCGTTTTCCGCGCTGGCCCGTGTACAAGTCTCCTGGAAGGGAGCGTCATGGAGGGTGAGAATCCCGTCTTTGACACGGACGACCAGTGC-TATGTGATGCGCTCTCGACGAGTCGAGTTGTTTGGGAATGCAGCTCAAAACGGGTGGTAAACTCCATCTAAAGCTAAATACAGGCGAGAGACCGATAGCGAACAAGTACCGTGAGGGAAAGATGAAAAGAACTTTGGAAAGAGAGTTAAACAGTACGTGAAATTGCTGAAAGGGAAACGCTTGATGTCAGTCGCGTCGGCTGGGGATCAACCTTGC--TTC------TCGCTGGGTGTACTTCCTGGT-CGACGGGTCAGCATCAGTTTCGGTCGTCGTACAAGGGCGAGGGGAACGTGGCACCC-TTCT--GGGTGTGTTATAGCCTTTCGTCGTATGCGGC-GGTCGGGACTGAGGAACTCAGC-A-TGG-CCTTC-G-GGCCTGTGC-TTAGGATGCTGGCATAATGGCCTTAAGCGACCCGTCTTGAAACACGGACCAAGGAGTCTAACATGCCTGCGAGTGTTCGGGTGGCAAACCCGTGTGCGAAATGAAAGTGAAAGTCGAGACCTCTGTCGTGGAGGGCACCGACGCCCGGACCTGAGTCTTCGACGACGGATCTGCGGTAGAGCATGCATGTTGGGACCCGAAAGATGGTGAACTATGCCTGAATAGGGTGAAGCCAGAGGAAACTCTGGTGGAGGCTCGTAGCGATTCTGACGTGCAAATCGATCGTCGAATTTGGGTATAGGGGCGAAAGACTAATCGAACCATCTAGTAGCTGGTTCCTGCCGAAGTTTCCCTCAGGACGTGACTTTATCAAAAACATGATCACTGGTACTTCCCAGGCTGACTGTGCCATCCTCATTATTGCTGGGGGTACCGGTGAGTTTGAGGCTGGTATCTCCAAGGACGGTCAGACCCGTGAACACGCTCTTCTGGCGTTCACCCTCGGTGTGCGTCAGCTTATCGTCGCTGTAAACAAAATGGACACGACCAAGGTGTGTTGTACATTCTCATCCGGTGAATGTGGTTTGATGTGTCTCCAATAGTGGAGCGAGGACCGCTTCAACGAAATTGTCAAGGAAACCTCGACCTTTATTAAGAAGGTCGGCTACAATCCCAAGGCTGTCGCTTTCGTGCCCATCTCTGGTTGGCATGGTGACAACATGCTGGAGGAGTCCCCCAAGTAAGCGTAATGTTATCCGATT-GACCTCCAGCATTCATAAAGCGTCGCAATAGCATGACCTGGTACAAGGGCTGGACTAAGGAGATCAAGGGTGGTGCCGTTAAGGGAAAGACCCTCCTTGATGCCATCGATGCCATCGAGCCTCCTGTTCGTCCCTCC-GAGAAACCCCTTCGCCTTCCTCTCCAAGATGTCTACAAGATCGGTGGTATCGGAACAGTACCCGTTGGTCGTGTTGAAACTGGTATTATCAAGGCTGGCATGGTTGTTACTTTCGCACCTTCAAACGTGACAACTGAAGTCAAGTCCGTCGAAATGCACCACGAGCAGCTTGTTGAGGGTCTCCCTGGTGACAATGTCGGTTTCAATGTCAAGTATGTCATTTATCTCTCGAAACCATTGTCTCCTCACGCACTTATTTGCAGGAACGTCTCTGTCAAGGATATCCGTCGTGGGAACGTGGCTTCCGACTCCAAGAATGACCCCGCCAAGGAGGCTGCTTCCTTCAATGCTCAGGTCATCGTCCTCAACCACCCTGGTCAGATTGGTGCTGGTTATGCTCCAGTGCTCGACTGTCACACTGCCCACATCGCCTGCAAGTTCGCTGAGCTCATCGAGAAGATCGATCGTCGGAGTGGCAAGTCCCTTGAAACGGCGCCCAAGTTTGTTAAGTCAGGTGATGCTTGCATTGTGAAACTTGTTCCTTCGAAGCCCATGTGTGAAGCTTGTGGTCTCGTCAAGAACTTGGCGTTGATGGCCTGTATCTCTGTCGGTTCATATTCTGCTCCTGTCATCGAATTCTTGGAAGAATGGGGTCTCGAATCGCTTGAAGAGAATGCACATTCGTCGACGCCATGTACAAAGGTTTTCGTGAACGGTGTCTGGATGGGCGTGCATCGTGATCCCGCCAACCTTGTCAAGACGATCAAGAAACTTCGCCGGAAAGATGACATTAGTCCTGAAGTTTCGGTAGTCCGCGACATTCGTGAGAGGGAACTTCGTCTCTACACTGATGCTGGGCGAGTTTGTCGGCCCCTCTTTATTGTCGAAAATCAGCAACTTGCTCTGCAGAAGAAGCATATCAAATGGCTTAATCAAGGCTACCGCGAGGAGGATGGCGAGGAGTTCAAGTGGGAGCAGCTGGTGAAGACAGGGATAATCGAGTTATTGGACGCCGAGGAGGAGGAAACAGTGATGATTTCCATGACACCGGAGGACTTGGAGAATTCCAGGTTACAATCTGCAGGCATCAACCCCCATGAGAATGACGGAGACTTTGACCCCGCGGCGCGATTAAAGGCTGGAATCAATGCGCACACATGGACTCACTGCGAAATCCATCCT-AGTATGATTCTTGGTGTCTGTGCCAGTATCATTCCTTTCCCCGATCACAACCAGGTGCGTATTGCTTCGACGTGG-ACCGGTAATGGC-TTACACC-CTACAGTCACCGCGTAATACCTATCAATC---------------------------
>Hortiboletus_campestris_iNaturalist_128603275_US
cattatc-gaa-ctcggagg----------gggg--aagatgga----aggcggtag-actgtcgctggctttggagc-gat-ctggagcac-gtgcacgtctttc--ctttc--gtccagcctctccttt--------------aca--ca-acacac-ct-gtgcaccctttgtaggtc-ctc-gaaagaggg--tctatgtttt-tc---acacccacatc-c--tt--------------tggtatggctacag-aaggt------a------tct-aggctt-gtcgctcgact-----------c--------ggtcgggtggcggtcg----aa-aaaat----catacaactttcagcaacggatctcttggttctcgcatcgatgaagaa-cgcagc-gaattgcgataagtaatgtgaattgcagattttcagtgaatcatcgaatctttgaacgcaccttgcgctccttggtattccgaggagcatgcctgtttgagtgtcatttgaattctcaacc-atgtctcgcgaacacacacgaggcttggc-ttgga-gttgggggttgctggcggc---gaaggt-c--gtcggctctcctgaaacgtattagc-aaagg-gca-gcaag-----tct--tgac--gtggcacggcct-ttcgacgtgataacgatcgtcgt-gggctggaagcg--ctgggg---catgcatg-gattgtcttgtttgcttccaaaac---cc--------at-cggact--ttgggaa-ctcgagcgaagg-------------------------------------------------------------------------------aggg-ttggc-tt-agctattagtt-ggtcacgaggcc-gacgaacgc-ggctgg------------------------------------------------------------------------------------------------------------------------------------------------------------------------------ctttctttc-gagtt-tt-cttggt-ctcg-tt------------ctcgaacc-tttgacctcaaatcag----------------------------------------------------------------------------------------------------------------------------------------------------------------------------------------------------------------------------------------------------------------------------------------------------------------------------------------------------------------------------------------------------------------------------------------------------------------------------------------------------------------------------------------------------------------------------------------------------------------------------------------------------------------------------------------------------------------------------------------------------------------------------------------------------------------------------------------------------------------------------------------------------------------------------------------------------------------------------------------------------------------------------------------------------------------------------------------------------------------------------------------------------------------------------------------------------------------------------------------------------------------------------------------------------------------------------------------------------------------------------------------------------------------------------------------------------------------------------------------------------------------------------------------------------------------------------------------------------------------------------------------------------------------------------------------------------------------------------------------------------------------------------------------------------------------------------------------------------------------------------------------------------------------------------------------------------------------------------------------------------------------------------------------------------------------------------------------------------------------------------------------------------------------------------------------------------------------------------------------------------------------------------------------------------------------------------------------------------------------------------------------------------------------------------------------------------------------------------------------------------------------------------------------------------------------------------------------------------------------------------------------------------------------------------------------------------------------------------------------------------------------------------------------------------------------------------------------------------------------------------------------------------------------------
>Hortiboletus_campestris_iNaturalist_130550051_US
cattatc-gaa-ctcggagg----------gggg--aagatgga----aggcggtag-actgtcgctggcttcggagc-gat-ctggagcac-gtgcacgtctttc--ctttc--gtccagcctctccttt--------------aca--ca-acacac-ct-gtgcaccctttgtaggtc-ctc-gaaagaggg--tctatgtttt-tc---acacccacatc-c--tt--------------tggtatggctacag-aaggt------a------tct-aggctt-gtcgctcgact-----------c--------ggtcgggtggcggtcg---aaa-aaaat----catacaactttcagcaacggatctcttggttctcgcatcgatgaagaa-cgcagc-gaattgcgataagtaatgtgaattgcagattttcagtgaatcatcgaatctttgaacgcaccttgcgctccttggtattccgaggagcatgcctgtttgagtgtcatttgaattctcaacc-atgtctcgcgaacacacacgaggcttggc-ttgga-gttgggggttgctggcggc---gaaggt-c--gtcggctctcctgaaatgtattagc-aaagg-gca-gcaag-----tct--tgac--gtggcacggcct-ttcgacgtgataacgatcgtcgt-gggctggaagcg--ctgggg---catgcatg-gattgtcttgtttgcttccaaaac---cc--------at-cggact--ttgggaa-ctcgagtgaagg-------------------------------------------------------------------------------aggg-ttggc-tt-agctattagtt-ggtcgcgaggcc-gacgaacgc-ggctgg------------------------------------------------------------------------------------------------------------------------------------------------------------------------------ctttctttc-gagtt-tt-cttggt-ctcg-tt------------ctcgaacc-tttgacctcaaatcag----------------------------------------------------------------------------------------------------------------------------------------------------------------------------------------------------------------------------------------------------------------------------------------------------------------------------------------------------------------------------------------------------------------------------------------------------------------------------------------------------------------------------------------------------------------------------------------------------------------------------------------------------------------------------------------------------------------------------------------------------------------------------------------------------------------------------------------------------------------------------------------------------------------------------------------------------------------------------------------------------------------------------------------------------------------------------------------------------------------------------------------------------------------------------------------------------------------------------------------------------------------------------------------------------------------------------------------------------------------------------------------------------------------------------------------------------------------------------------------------------------------------------------------------------------------------------------------------------------------------------------------------------------------------------------------------------------------------------------------------------------------------------------------------------------------------------------------------------------------------------------------------------------------------------------------------------------------------------------------------------------------------------------------------------------------------------------------------------------------------------------------------------------------------------------------------------------------------------------------------------------------------------------------------------------------------------------------------------------------------------------------------------------------------------------------------------------------------------------------------------------------------------------------------------------------------------------------------------------------------------------------------------------------------------------------------------------------------------------------------------------------------------------------------------------------------------------------------------------------------------------------------------------------------
>Hortiboletus_campestris_iNaturalist_91671059_US
cattatc-gaa-ctcggagg----------gggg--aagatgga----aggcggtag-actgtcgctggcttyggagc-gat-ctggagcay-gtgcacgtctttc--ctttc--gtccagcctctccttt--------------aca--ca-acacac-ct-gtgcaccctttgtaggtc-ctc-gaaagaggg--tctatgtttt-tc---acacccacatc-c--tt--------------tggtatggctacag-aaggt------a------tct-aggctt-gtcgctcgact-----------c--------ggtcgggtggcggtcg----aa-aaaat----catacaactttcagcaacggatctcttggttctcgcatcgatgaagaa-cgcagc-gaattgcgataagtaatgtgaattgcagattttcagtgaatcatcgaatctttgaacgcaccttgcgctccttggtattccgaggagcatgcctgtttgagtgtcatttgaattctcaacc-atgtctcgcgaacacacacgaggcttggc-ttgga-gttgggggttgctggcggc---gaaggt-c--gtcggctctcctgaaacgtattagc-aaagg-gca-gcaag-----tct--tgac--gtggcacggcct-ttcgacgtgataacgatcgtcgt-gggctggaagcg--ctgggg---catgcatg-gattgtcttgtttgcttccaaaac---cc--------at-cggact--ttgggaa-ctcgagcgaagg-------------------------------------------------------------------------------aggg-ttggc-tt-agctattagtt-ggtcgcgaggcc-gacgaacgc-ggctgg------------------------------------------------------------------------------------------------------------------------------------------------------------------------------ctttctttc-gagtt-tt-cttggt-ctcg-tt------------ctcgaacc-t-------------------------------------------------------------------------------------------------------------------------------------------------------------------------------------------------------------------------------------------------------------------------------------------------------------------------------------------------------------------------------------------------------------------------------------------------------------------------------------------------------------------------------------------------------------------------------------------------------------------------------------------------------------------------------------------------------------------------------------------------------------------------------------------------------------------------------------------------------------------------------------------------------------------------------------------------------------------------------------------------------------------------------------------------------------------------------------------------------------------------------------------------------------------------------------------------------------------------------------------------------------------------------------------------------------------------------------------------------------------------------------------------------------------------------------------------------------------------------------------------------------------------------------------------------------------------------------------------------------------------------------------------------------------------------------------------------------------------------------------------------------------------------------------------------------------------------------------------------------------------------------------------------------------------------------------------------------------------------------------------------------------------------------------------------------------------------------------------------------------------------------------------------------------------------------------------------------------------------------------------------------------------------------------------------------------------------------------------------------------------------------------------------------------------------------------------------------------------------------------------------------------------------------------------------------------------------------------------------------------------------------------------------------------------------------------------------------------------------------------------------------------------------------------------------------------------------------------------------------------------------------------------------------------------------------
>Hortiboletus_campestris_iNaturalist_91671838_US
cattatc-gaa-ctcggagg----------gggg--aagatgga----aggcggtag-actgtcgctggcttyggagc-gat-ctggagcay-gtgcacgtctttc--ctttc--gtccagcctctccttt--------------aca--ca-acacac-ct-gtgcaccctttgtaggtc-ctc-gaaagaggg--tctatgtttt-tc---acacccacatc-c--tt--------------tggtatggctacag-aaggt------a------tct-aggctt-gtcgctcgact-----------c--------ggtcgggtggcggtcg----aa-aaaat----catacaactttcagcaacggatctcttggttctcgcatcgatgaagaa-cgcagc-gaattgcgataagtaatgtgaattgcagattttcagtgaatcatcgaatctttgaacgcaccttgcgctccttggtattccgaggagcatgcctgtttgagtgtcatttgaattctcaacc-atgtctcgcgaacacacacgaggcttggc-ttgga-gttgggggttgctggcggc---gaaggt-c--gtcggctctcctgaaacgtattagc-aaagg-gca-gcaag-----tct--tgac--gtggcacggcct-ttcgacgtgataacgatcgtcgt-gggctggaagcg--ctgggg---catgcatg-gattgtcttgtttgcttccaaaac---cc--------at-cggact--ttgggaa-ctcgagcgaagg-------------------------------------------------------------------------------aggg-ttggc-tt-agctattagtt-ggtcgcgaggcc-gacgaacgc-ggctgg------------------------------------------------------------------------------------------------------------------------------------------------------------------------------ctttctttc-gagtt-tt-cttggt-ctcg-tt------------ctcgaacc---------------------------------------------------------------------------------------------------------------------------------------------------------------------------------------------------------------------------------------------------------------------------------------------------------------------------------------------------------------------------------------------------------------------------------------------------------------------------------------------------------------------------------------------------------------------------------------------------------------------------------------------------------------------------------------------------------------------------------------------------------------------------------------------------------------------------------------------------------------------------------------------------------------------------------------------------------------------------------------------------------------------------------------------------------------------------------------------------------------------------------------------------------------------------------------------------------------------------------------------------------------------------------------------------------------------------------------------------------------------------------------------------------------------------------------------------------------------------------------------------------------------------------------------------------------------------------------------------------------------------------------------------------------------------------------------------------------------------------------------------------------------------------------------------------------------------------------------------------------------------------------------------------------------------------------------------------------------------------------------------------------------------------------------------------------------------------------------------------------------------------------------------------------------------------------------------------------------------------------------------------------------------------------------------------------------------------------------------------------------------------------------------------------------------------------------------------------------------------------------------------------------------------------------------------------------------------------------------------------------------------------------------------------------------------------------------------------------------------------------------------------------------------------------------------------------------------------------------------------------------------------------------------------------------------------
>Hortiboletus_campestris_MICH4999_US_h
cattatc-gaa-ctcggagg----------gggg--aagatgga----aggcggtag-actgtcgctggcttcggagc-gat-ctggagcay-gtgcacgtctttc--ctttc--gtccagcctctccttt--------------aca--ca-acacac-ct-gtgcaccctttgtaggtc-ctc-gaaagaggg--tctatgtttt-tc---acacccacatc-c--tt--------------tggtatggctacag-aaggt------a------tct-aggctt-gtcgctcgact-----------c--------ggtcgggtggcggtcg----aa-aaaat----catacaactttcagcaacggatctcttggttctcgcatcgatgaagaa-cgcagc-gaattgcgataagtaatgtgaattgcagattttcagtgaatcatcgaatctttgaacgcaccttgcgctccttggtattccgaggagcatgcctgtttgagtgtcatttgaattctcaacc-atgtctcgsgaacacacacgaggcttggc-ttgga-gttgggggttgctggcggc---gaaggt-c--gtcggctctcctgaaacgtattagc-aaagg-gca-gcaag-----tct--tgac--gtggcacggcct-ttcgacgtgataacgatcgtcgt-gggctggaagcg--ctgggg---catgcatg-gattgtcttgtttgcttccaaaac---cc--------at-cggact--ttgggaa-ctcgagygaagg-------------------------------------------------------------------------------aggg-ttggc-tt-agctattagtt-ggtcgcgaggcc-gacgaacgc-ggctgg------------------------------------------------------------------------------------------------------------------------------------------------------------------------------ctttctttc-gagtt-tt-cttggt-ctcg-tt------------ctcgaacc-tttgacctcaaatcagTTCCCCTAGTAACTGCGAGTGAAGCGGGAAGAGCTCAAATTTTGAATCTGGC-GGTCG-TTTCGGCCGTCCGAGTTGTAATCTAGAGAAGCGTTTTCCGCGCTGGCCCGTGTACAAGTCTCCTGGAAGGGAGCGTCATGGAGGGTGAGAATCCCGTCTTTGACACGGACGACCAGTGC-TATGTGATGYGCTCTCGACGAGTCGAGTTGTTTGGGAATGCAGCTCAAAACGGGTGGTAAACTCCATCTAAAGCTAAATACAGGCGAGAGACCGATAGCGAACAAGTACCGTGAGGGAAAGATGAAAAGAACTTTGGAAAGAGAGTTAAACAGTACGTGAAATTGCTGAAAGGGAAACGCTTGATGTCAGTCGCGTCGGCTGGGGATCAACCTTGC--TTC------TCGCTGGGTGTACTTCCTGGT-CGACGGGTCAGCATCAGTTTCGGTCGTCGTACAAGGGCGAGGGGAACGTGGCACCC-TTCT--GGGTGTGTTATAGCCTTTCGTCGTATGCGGC-GGTCGGGACTGAGGAACTCAGC-A-TGG-CCTTC-G-GGCCTGTGC-TTAGGATGCTGGCATAATGGCCTTAAGCGACCCGTCTTGAAACACGGACCAAGGAGTCTAACATGCCTGCGAGTGTTCGGGTGGCAAACCCGTGTGCGAAATGAAAGTGAAAGTCGAGACCTCTGTCGTGGAGGGCACCGACGCCCGGACCTGAGTCTTCGACGACGGATCTGCGGTAGAGCATGCATGTTGGGACCCGAAAGATGGTGAACTATGCCTGAATAGGGTGAAGCCAGAGGAAACTCTGGTGGAGGCTCGTAGCGATTCTGACGTGCAAATCGATCGTCGAATTTGGGTATAGGGGCGAAAGACTAATCGAACCATCTAGTAGCTGGTTCCTGCCGAAGTTTCCCTCAGGACGTGACTTTATCAAAAACATGATCACTGGTACTTCCCAGGCTGACTGTGCCATCCTCATTATTGCTGGGGGTACCGGTGAGTTTGAGGCTGGTATCTCCAAGGACGGTCAGACCCGTGAACACGCTCTTCTGGCGTTCACCCTCGGTGTGCGTCAGCTTATCGTCGCTGTAAACAAAATGGACACGACCAAGGTGTGTTGTACATTCTCATCCGGTGAATGTGGTTTGATGTGTCTCCAATAGTGGAGCGAGGACCGCTTCAACGAAATTGTCAAGGAAACCTCGACCTTTATTAAGAAGGTCGGCTACAATCCCAAGGCTGTCGCTTTCGTGCCCATCTCTGGTTGGCATGGTGACAACATGCTGGAGGAGTCCCCCAAGTAAGCGTAATGTTATCCGATT-GACCTCCAGCATTCATAAAGCGTCGCAATAGCATGACCTGGTACAAGGGCTGGACTAAGGAGATCAAGGGTGGTGCCGTTAAGGGAAAGACCCTCCTTGATGCCATCGATGCCATCGAGCCTCCTGTTCGTCCCTCC-GAGAAACCCCTTCGCCTTCCTCTCCAAGATGTCTACAAGATCGGTGGTATCGGAACAGTACCCGTTGGTCGTGTTGAAACTGGTATTATCAAGGCTGGCATGGTTGTTACTTTCGCACCTTCAAACGTGACAACTGAAGTCAAGTCCGTCGAAATGCACCACGAGCAGCTTGTTGAGGGTCTCCCTGGTGACAACGTCGGTTTCAATGTCAAGTATGTCATTTATCTCTCGAAACCATTGTCTCCTCACGCACTTATTTGCAGGAACGTCTCTGTCAAGGATATCCGTCGTGGGAACGTGGCTTCCGACTCCAAGAATGACCCCGCCAAGGAGGCTGCTTCCTTCAATGCTCAGGTCATCGTCCTCAACCACCCTGGTCAGATTGGTGCTGGTTATGCTCCAGTGCTCGACTGTCACACTGCCCACATCGCCTGCAAGTTCGCTGAGCTCATCGAGAAGATCGATCGTCGGAGTGGCAAGTCCCTTGAAACGGCGCCCAAGTTTGTTAAGTCAGGTGATGCTTGCATTGTGAAACTTGTTCCTTCGAAGCCCATGTGTGAAGCTTGTGGTCTCGTCAAGAACTTGGCGTTGATGGCCTGTATCTCTGTCGGTTCATATTCTGCTCCCGTCATCGAATTCTTGGAAGAATGGGGTCTCGAATCGCTTGAAGAGAATGCACATTCGTCGACGCCATGTACAAAGGTTTTCGTGAACGGTGTCTGGATGGGCGTGCATCGTGATCCCGCCAACCTTGTCAAGACGATCAAGAAACTTCGCCGGAAAGATGACATTAGTCCTGAAGTTTCGGTAGTCCGCGACATTCGTGAGAGGGAACTTCGTCTCTACACTGATGCTGGGCGAGTTTGTCGACCCCTCTTTATTGTCGAAAATCAGCAACTTGCTCTGCAGAAGAAGCATATCAAATGGCTTAATCAAGGCTACCGCGAGGAGGATGGCGAGGAGTTCAAGTGGGAGCAGCTGGTGAAGACAGGGATAATTGAGTTATTGGACGCCGAGGAGGAGGAAACAGTGATGATTTCCATGACACCGGAGGACTTGGAGAATTCCAGGTTACAATCTGCAGGCATCAACCCCCATGAGAATGACGGAGACTTTGACCCCGCGGCGCGATTAAAGGCTGGAATCAATGCGCACACATGGACTCACTGCGAAATCCATCCT-AGTATGATTCTTGGTGTCTGTGCCAGTATCATTCCTTTCCCCGATCACAACCAGGTGCGTATTGCTTCGACGTGG-ACCGGTAATGGC-TTACACCTCTACAGTCACCGCGTAATACCTATCAATC---------------------------
>Hortiboletus_campestris_Mushroom_Observer_106649_US
cattatc-gaa-ctcggagg----------gggg--aagatgga----aggcggtag-actgtcgctggcttcggagc-gat-ctggagcat-gtgcacgtctttc--ctttc--gtccagcctctccttt--------------aca--ca-acacac-ct-gtgcaccctttgtaggtc-ctc-gaaagaggg--tctatgtttt-tc---acacccacatc-c--tt--------------tggtatggctacag-aaggt------a------tct-aggctt-gtcgctcgact-----------c--------ggtcgggtggcggtcg----aa-aaaat----catacaactttcagcaacggatctcttggttctcgcatcgatgaagaa-cgcagc-gaattgcgataagtaatgtgaattgcagattttcagtgaatcatcgaatctttgaacgcaccttgcgctccttggtattccgaggagcatgcctgtttgagtgtcatttgaattctcaacc-atgtctcgcgaacacacacgaggcttggc-ttgga-gttgggggttgctggcggc---gaaggt-c--gtcggctctcctgaaacgtattagc-aaagg-gca-gcaag-----tct--tgac--gtggcacggcct-ttcgacgtgataacgatcgtcgt-gggctggaagcg--ctgggg---catgcatg-gattgtcttgtttgcttccaaaac---cc--------at-cggact--ttgggaa-ctcgagtgaagg-------------------------------------------------------------------------------aggg-ttggc-tt-agctattagtt-ggtcgcgaggcc-gacgaacgc-ggctgg------------------------------------------------------------------------------------------------------------------------------------------------------------------------------ctttctttc-gagtt-tt-cttggt-ctcg-tt------------ctcgaacc-tttgacctcaaatc------------------------------------------------------------------------------------------------------------------------------------------------------------------------------------------------------------------------------------------------------------------------------------------------------------------------------------------------------------------------------------------------------------------------------------------------------------------------------------------------------------------------------------------------------------------------------------------------------------------------------------------------------------------------------------------------------------------------------------------------------------------------------------------------------------------------------------------------------------------------------------------------------------------------------------------------------------------------------------------------------------------------------------------------------------------------------------------------------------------------------------------------------------------------------------------------------------------------------------------------------------------------------------------------------------------------------------------------------------------------------------------------------------------------------------------------------------------------------------------------------------------------------------------------------------------------------------------------------------------------------------------------------------------------------------------------------------------------------------------------------------------------------------------------------------------------------------------------------------------------------------------------------------------------------------------------------------------------------------------------------------------------------------------------------------------------------------------------------------------------------------------------------------------------------------------------------------------------------------------------------------------------------------------------------------------------------------------------------------------------------------------------------------------------------------------------------------------------------------------------------------------------------------------------------------------------------------------------------------------------------------------------------------------------------------------------------------------------------------------------------------------------------------------------------------------------------------------------------------------------------------------------------------------------
>Hortiboletus_campestris_Mushroom_Observer_327553_US
cattatc-gaa-ctcggagg----------gggg--aagatgga----aggcggtag-actgtcgctggcttcggagc-gat-ctggagcat-gtgcacgtctttc--ctttc--gtccagcctctccttt--------------aca--ca-acacac-ct-gtgcaccctttgtaggtc-ctc-gaaagaggg--tctatgtttt-tc---acacccacatc-c--tt--------------tggtatggctacag-aaggt------a------tct-aggctt-gtcgctcgact-----------c--------ggtcgggtggcggtcg----aa-aaaat----catacaactttcagcaacggatctcttggttctcgcatcgatgaagaa-cgcagc-gaattgcgataagtaatgtgaattgcagattttcagtgaatcatcgaatctttgaacgcaccttgcgctccttggtattccgaggagcatgcctgtttgagtgtcatttgaattctcaacc-atgtctcgcgaacacacacgaggcttggc-ttgga-gttgggggttgctggcggc---gaaggt-c--gtcggctctcctgaaacgtattagc-aaagg-gca-gcaag-----tct--tgac--gtggcacggcct-ttcgacgtgataacgatcgtcgt-gggctggaagcg--ctgggg---catgcatg-gattgtcttgtttgcttccaaaac---cc--------at-cggact--ttgggaa-ctcgagtgaagg-------------------------------------------------------------------------------aggg-ttggc-tt-agctattagtt-ggtcgcgaggcc-gacgaacgc-ggctgg------------------------------------------------------------------------------------------------------------------------------------------------------------------------------ctttctttc-gagtt-tt-cttggt-ctcg-tt------------ctcgaacc-tttgacctcaaatcag----------------------------------------------------------------------------------------------------------------------------------------------------------------------------------------------------------------------------------------------------------------------------------------------------------------------------------------------------------------------------------------------------------------------------------------------------------------------------------------------------------------------------------------------------------------------------------------------------------------------------------------------------------------------------------------------------------------------------------------------------------------------------------------------------------------------------------------------------------------------------------------------------------------------------------------------------------------------------------------------------------------------------------------------------------------------------------------------------------------------------------------------------------------------------------------------------------------------------------------------------------------------------------------------------------------------------------------------------------------------------------------------------------------------------------------------------------------------------------------------------------------------------------------------------------------------------------------------------------------------------------------------------------------------------------------------------------------------------------------------------------------------------------------------------------------------------------------------------------------------------------------------------------------------------------------------------------------------------------------------------------------------------------------------------------------------------------------------------------------------------------------------------------------------------------------------------------------------------------------------------------------------------------------------------------------------------------------------------------------------------------------------------------------------------------------------------------------------------------------------------------------------------------------------------------------------------------------------------------------------------------------------------------------------------------------------------------------------------------------------------------------------------------------------------------------------------------------------------------------------------------------------------------------------
>Hortiboletus_campestris_Mushroom_Observer_327973_US
cattatc-gaa-ctcggagg----------gggg--aagatgga----aggcggtag-actgtcgctggcttcggagc-gat-ctggagcac-gtgcacgtctttc--ctttc--gtccagcctctccttt--------------aca--ca-acacac-cy-gtgcaccctttgtaggtc-ctc-gaaagaggg--tctatgtttt-tc---acacccacatc-c--tt--------------tggtatggctacag-aaggt------a------tct-aggctt-gtcgctcgact-----------c--------ggtcgggtggcggtcg----aa-aaaat----catacaactttcagcaacggatctcttggttctcgcatcgatgaagaa-cgcagc-gaattgcgataagtaatgtgaattgcagattttcagtgaatcatcgaatctttgaacgcaccttgcgctccttggtattccgaggagcatgcctgtttgagtgtcatttgaattctcaacc-atgtctcgsgaacacacacgaggcttggc-ttgga-gttgggggttgctggcggc---gaaggt-c--gtcggctctcctgaaacgtattagc-aaagg-gca-gcaag-----tct--tgac--gtggcacggcct-ttcgacgtgataacgatcgtcgt-gggctggaagcg--ctgggg---catgcatg-gattgtcttgtttgcttccaaaac---cc--------at-cggact--ttgggaa-ctcgagcgaagg-------------------------------------------------------------------------------aggg-ttggc-tt-agctattagtt-ggtcgcgaggcc-gacgaacgc-ggctgg------------------------------------------------------------------------------------------------------------------------------------------------------------------------------ctttctttc-gagtt-tt-cttggt-ctcg-tt------------ctcgaacc-tttgacctcaaatcag----------------------------------------------------------------------------------------------------------------------------------------------------------------------------------------------------------------------------------------------------------------------------------------------------------------------------------------------------------------------------------------------------------------------------------------------------------------------------------------------------------------------------------------------------------------------------------------------------------------------------------------------------------------------------------------------------------------------------------------------------------------------------------------------------------------------------------------------------------------------------------------------------------------------------------------------------------------------------------------------------------------------------------------------------------------------------------------------------------------------------------------------------------------------------------------------------------------------------------------------------------------------------------------------------------------------------------------------------------------------------------------------------------------------------------------------------------------------------------------------------------------------------------------------------------------------------------------------------------------------------------------------------------------------------------------------------------------------------------------------------------------------------------------------------------------------------------------------------------------------------------------------------------------------------------------------------------------------------------------------------------------------------------------------------------------------------------------------------------------------------------------------------------------------------------------------------------------------------------------------------------------------------------------------------------------------------------------------------------------------------------------------------------------------------------------------------------------------------------------------------------------------------------------------------------------------------------------------------------------------------------------------------------------------------------------------------------------------------------------------------------------------------------------------------------------------------------------------------------------------------------------------------------------------
>Hortiboletus_coccyginus_CFS111711_US
------------------------------------------GA----aggtggtag-actgtcgctggctttggagc-gat-ctggagcat-gtgcacgtctctc--ttttc--gtcgaccctttctt----------------aca-acacacacac-ct-gtgcaccctttgtaggtc-ctc-gaaagaggg--tctatgtctt-tc---acatc-gcaac-ctttt--------------atgtatggccatag-aatgt------a------act-agact--gtcgctcgact----------tt--------ggtcggggggcggtcg----aa-cgaat----catacaactttcagcaacggatctcttggctctcgcatcgatgaagaa-cgcagc-gaattgcgataagtaatgtgaattgcagattttcagtgaatcatcgaatctttgaacgcaccttgcgctcctcggtattccgaggagcatgcctgtttgagtgtcattttaattctcaacc-atgtctcgta-------acaaggcttggc-ttgga-gttgggggttgctggcggc---gaaggt-c--gtcggctctcctgaaatgtattagcaaaagg-aca-gcgag-----tctc-tgac--gtggcacggccttttcgatgtgataacgatcgtcgt-gggctggaagcg--ttggggg--catgcatg-gatcgtc-----------------------------------------------------------------------------------------------------------------------------------------------------------------------------------------------------------------------------------------------------------------------------------------------------------------------------------------------------------------------------------------------------------------------------------------------------------------------------------------------------------------------------------------------------------------------------------------------------------------------------------------------------------------------------------------------------------------------------------------------------------------------------------------------------------------------------------------------------------------------------------------------------------------------------------------------------------------------------------------------------------------------------------------------------------------------------------------------------------------------------------------------------------------------------------------------------------------------------------------------------------------------------------------------------------------------------------------------------------------------------------------------------------------------------------------------------------------------------------------------------------------------------------------------------------------------------------------------------------------------------------------------------------------------------------------------------------------------------------------------------------------------------------------------------------------------------------------------------------------------------------------------------------------------------------------------------------------------------------------------------------------------------------------------------------------------------------------------------------------------------------------------------------------------------------------------------------------------------------------------------------------------------------------------------------------------------------------------------------------------------------------------------------------------------------------------------------------------------------------------------------------------------------------------------------------------------------------------------------------------------------------------------------------------------------------------------------------------------------------------------------------------------------------------------------------------------------------------------------------------------------------------------------------------------------------------------------------------------------------------------------------------------------------------------------------------------------------------------------------------------------------------------------------------------------------------------------------------------------------------------------------------------------------------------------------------------------------------------------------------------
>Hortiboletus_coccyginus_iNaturalist_14291078_US
cattata-gaa-atgggaga----gggaggggga--aagacgga----aggtggtag-actgtcgctggctttggagc-gat-ctggagcat-gtgcacgtctctc--ttttc--gtcgaccctttctt----------------aca-acacacacac-ct-gtgcaccctt-gtaggtc-ctc-gaaagaggg--tctatgtctt-c----acatc-gcaac-ctttt--------------atgtatggccatag-aatgt------a------act-agact--gtcgctcgact----------tt--------ggtcggggggcggtcg----aa-cgaat----catacaactttcagcaacggatct------------------------------------------------------------------------------------------------------------------------------------------------------------------------------------------------------------------------------------------------------------------------------------------------------------------------------------------------------------------------------------------------------------------------------------------------------------------------------------------------------------------------------------------------------------------------------------------------------------------------------------------------------------------------------------------------------------------------------------------------------------------------------------------------------------------------------------------------------------------------------------------------------------------------------------------------------------------------------------------------------------------------------------------------------------------------------------------------------------------------------------------------------------------------------------------------------------------------------------------------------------------------------------------------------------------------------------------------------------------------------------------------------------------------------------------------------------------------------------------------------------------------------------------------------------------------------------------------------------------------------------------------------------------------------------------------------------------------------------------------------------------------------------------------------------------------------------------------------------------------------------------------------------------------------------------------------------------------------------------------------------------------------------------------------------------------------------------------------------------------------------------------------------------------------------------------------------------------------------------------------------------------------------------------------------------------------------------------------------------------------------------------------------------------------------------------------------------------------------------------------------------------------------------------------------------------------------------------------------------------------------------------------------------------------------------------------------------------------------------------------------------------------------------------------------------------------------------------------------------------------------------------------------------------------------------------------------------------------------------------------------------------------------------------------------------------------------------------------------------------------------------------------------------------------------------------------------------------------------------------------------------------------------------------------------------------------------------------------------------------------------------------------------------------------------------------------------------------------------------------------------------------------------------------------------------------------------------------------------------------------------------------------------------------------------------------------------------------------------------------
>Hortiboletus_coccyginus_iNaturalist_34423971_US
CATTATA-GAA-ATTGGAGA----GGGAGGGGGA--AAGACGGA----AGGTGGTAG-ACTGTCGCTGGCTTTGGAGC-GAT-CTGGAGCAT-GTGCACGTCTCTC--TTTTC--GTCGACCCTTTCTT----------------ACA-ACACACACAC-CT-GTGCACCCTTTGTAGGTC-CTC-GAAAGAGGG--TCTATGTCTT-TC---ACATC-GCAAC-CTTTT--------------ATGTATGGCCATAG-AATGT------A------ACT-AGACT--GTCGCTCGACT----------TT--------GGTCGGGGGGCGGTCG----AA-CGAAT----CATACAACTTTCAGCAACGGATCTCTTGGCTCTCGCATCGATGAAGAA-CGCAGC-GAATTGCGATAAGTAATGTGAATTGCAGATTTTCAGTGAATCATCGAATCTTTGAACGCACCTTGCGCTCCTCGGTATTCCGAGGAGCATGCCTGTTTGAGTGTCATTTTAATTCTCAACC-ATGTCTCGTA-------ACAAGGCTTGGC-TTGGA-GTTGGGGGTTGCTGGCGGC---GAAGGT-C--GTCGGCTCTCCTGAAATGTATTAGCAAAAGG-ACA-GCGAG-----TCTC-TGAC--GTGGCACGGCCTTTTCGATGTGATAACGATCGTCGT-GGGCTGGAAGCG--TTGGGGG--CATGCATG-GATCGTCTTGTTTGCTTCCAATCC---CC--------AT-CAGACT---TGGGA--CTCGAGC-----------------------------------------------------------------------------------GAAGGTT-GGC-TT-AGCTATTAGTC-GGTCGTGAGGCC-GACGAACGC-GGCCGG------------------------------------------------------------------------------------------------------------------------------------------------------------------------------CTT-------AGA-------------------CCTCG-AA-----CTCGAAAC-TTTGACCTCAGATCAG----------------------------------------------------------------------------------------------------------------------------------------------------------------------------------------------------------------------------------------------------------------------------------------------------------------------------------------------------------------------------------------------------------------------------------------------------------------------------------------------------------------------------------------------------------------------------------------------------------------------------------------------------------------------------------------------------------------------------------------------------------------------------------------------------------------------------------------------------------------------------------------------------------------------------------------------------------------------------------------------------------------------------------------------------------------------------------------------------------------------------------------------------------------------------------------------------------------------------------------------------------------------------------------------------------------------------------------------------------------------------------------------------------------------------------------------------------------------------------------------------------------------------------------------------------------------------------------------------------------------------------------------------------------------------------------------------------------------------------------------------------------------------------------------------------------------------------------------------------------------------------------------------------------------------------------------------------------------------------------------------------------------------------------------------------------------------------------------------------------------------------------------------------------------------------------------------------------------------------------------------------------------------------------------------------------------------------------------------------------------------------------------------------------------------------------------------------------------------------------------------------------------------------------------------------------------------------------------------------------------------------------------------------------------------------------------------------------------------------------------------------------------------------------------------------------------------------------------------------------------------------------------------------------------
>Hortiboletus_coccyginus_JLF3093_US
----------------------------------------------------------------------------gc-gat-ctggagcat-gtgcacgtctctc--ttttc--gtcgaccctttctt----------------aca-acacacacnc-ct-gtgcaccctttgtaggtc-ctc-gaaagaggg--tctatgtctt-tc---acatc-gcaac-ctttt--------------atgtatggccatag-aatgt------a------act-agact--gtcnctcgact----------tt--------ggtcggggggcggtcg----aa-cgaat----catacaactttcancaacggatctcttggctctcgcatcgatgaagaa-cgcagc-gaattgcgataagtaatgtgaattgcagattttcagtgaatcatcgaatctttgaacgcaccttgcgctcctcggtattccgaggagcatgcctgtttgagtgtcattttaattctcaacc-atgtctcgta-------acaaggcttggc-ttgga-gttgggggttgctggcggc---gaaggt-c--gtcggctctcctgatatgtattagcaaaagg-aca-gcgag-----tctc-tgac--gtggcacggccttttcgatgtgataacnatcgtcgt-gggctggaagcg--ttggggg--catgcatg-gatcgtc----------------------------------------------------------------------------------------------------------------------------------------------------------------------------------------------------------------------------------------------------------------------------------------------------------------------------------------------------------------------------------------------------------------------------------------------------------------------------------------------------------------------------------------------------------------------------------------------------------------------------------------------------------------------------------------------------------------------------------------------------------------------------------------------------------------------------------------------------------------------------------------------------------------------------------------------------------------------------------------------------------------------------------------------------------------------------------------------------------------------------------------------------------------------------------------------------------------------------------------------------------------------------------------------------------------------------------------------------------------------------------------------------------------------------------------------------------------------------------------------------------------------------------------------------------------------------------------------------------------------------------------------------------------------------------------------------------------------------------------------------------------------------------------------------------------------------------------------------------------------------------------------------------------------------------------------------------------------------------------------------------------------------------------------------------------------------------------------------------------------------------------------------------------------------------------------------------------------------------------------------------------------------------------------------------------------------------------------------------------------------------------------------------------------------------------------------------------------------------------------------------------------------------------------------------------------------------------------------------------------------------------------------------GAATGGGGTCTCGTATCGCTGGAAGAGAATGCACATTCGTCGACGCCATGTACAAAGGTTTTCGTGAACGGTGTCTGGATGGGCGTGCATCGTGATCCTGCCAACCTTGTCAAGACAATCAAGAAACTTCGCCGGAAAGATGACATTAGTCCCGAAGTTTCGGTAGTTCGCGACATTCGTGAGAGGGAACTTCGTCTCTACACTGATGCAGGGCGAGTTTGTCGACCTCTCTTTATTGTCGAAAATCAGCAACTTGCCCTGCAGAAGAAGCATATCAAATGGCTTAATCAAGGCTATCGCGATGAAGATGGCGAAGAGTTCAAGTGGGAGCAGCTGGTGAAGACAGGGATAATCGAGTTATTGGACGCCGAGGAGGAGGAAACGGTGATGATTTCCATGACACCGGAGGACTTGGAGAATTCCAGGTTACAATCTGCCGGCATCAACCCCCATGAGAATGACGGAGACTTTGACCCCGCAGCGCGACTAAAGGCTGGAATCAATGCGCACACATGGACTCACTGCGAGATTCATCCC-AGCATGATTCTCGGTGTGTGTGCCAGTATCATTCCTTTCCCCGATCACAACCAGGTGCGTTCTGCTTTGACGTGGGACCGATAATGGT-TTATACCTCTGCAGTCACCGCGTAATACCTATCAATCCGCTATGGGTAAACAAGCTATGGGTAT
>Hortiboletus_coccyginus_NS110511_US
-------------------------------------------------ggtggtag-actgtcgctggctttggagc-gat-ctggagcat-gtgcacgtctctc--ttttc--gtcgaccctttctt----------------aca-acacacacac-ct-gtgcaccctttgtaggtc-ctc-gaaagaggg--tctatgtctt-tc---acatc-gcaac-ctttt--------------atgtatggccatag-aatgt------a------act-agact--gtcgctcgact----------tt--------ggtcggggggcggtcg----aa-cgaat----catacaactttcagcaacggatctcttggctctcgcatcgatgaagaa-cgcagc-gaattgcgataagtaatgtgaattgcagattttcagtgaatcatcgaatctttgaacgcaccttgcgctcctcggtattccgaggagcatgcctgtttgagtgtcattttaattctcaacc-atgtctcgta-------acaaggcttggc-ttgga-gttgggggttgctggcggc---gaaggt-c--gtcggctctcctgaaatgtattagcaaaagg-aca-gcgag-----tctc-tgac--gtggcacggccttttcgatgtgataacgatcgtcgt---------------------------------------------------------------------------------------------------------------------------------------------------------------------------------------------------------------------------------------------------------------------------------------------------------------------------------------------------------------------------------------------------------------------------------------------------------------------------------------------------------------------------------------------------------------------------------------------------------------------------------------------------------------------------------------------------------------------------------------------------------------------------------------------------------------------------------------------------------------------------------------------------------------------------------------------------------------------------------------------------------------------------------------------------------------------------------------------------------------------------------------------------------------------------------------------------------------------------------------------------------------------------------------------------------------------------------------------------------------------------------------------------------------------------------------------------------------------------------------------------------------------------------------------------------------------------------------------------------------------------------------------------------------------------------------------------------------------------------------------------------------------------------------------------------------------------------------------------------------------------------------------------------------------------------------------------------------------------------------------------------------------------------------------------------------------------------------------------------------------------------------------------------------------------------------------------------------------------------------------------------------------------------------------------------------------------------------------------------------------------------------------------------------------------------------------------------------------------------------------------------------------------------------------------------------------------------------------------------------------------------------------------------------------------------------------------------------------------------------------------------------------------------------------------------------------------------------------------------------------------------------------------------------------------------------------------------------------------------------------------------------------------------------------------------------------------------------------------------------------------------------------------------------------------------------------------------------------------------------------------------------------------------------------------------------------------------------------------------------------------------------------------------------------
>Hortiboletus_engelii_TUR-A_209577_IT
CATTATC-GAA-CATGAATA---------------------------TGAGGGGGGG-ACTGTCGCTGGCTCCGGAGC-GAT-CTGGAGCAT-GTGCACGTCTCTT--TTCTT--------------------------------ACA-----ACACACCCT-GTGCACACATTGTAGGCC-CTC-GAGAGAGGG--ACTATGTTTT-TCC--ACATC-ACACA-CATCTTTATGTATGTAACATTGTATGGCCATAG-AAGGT------A------TCT-AGACT--GTCGCTCGACC----------TCC------GGGTCGGGTCATGGTCT----AA-CGAAT----ATTACAACTTTCAGCAACGGATCTCTTGGCTCTCGCATCGATGAAGAA-CGCAGC-GAATTGCGATAAGTAATGTGAATTGCAGATTTTCAGTGAATCATCGAATCTTTGAACGCACCTTGCGCTCCTCGGTATTCCGAGGAGCATGCCTGTTTGAGTGTCA-TTTAATTCTCAACC-ATGTCCT-TGT-----AACGAGGCTTGGC-TTGGA-CTTGGGGGTTGCTGGTGGC---AATGGC-C--GTCGGCTCTCCTGAAATGCATTAGC-AAAGG-GCA-GCAAG-----TCTG-TGGC--GTGGCACGGCCTTTTCGACGTGATAATGATCGTCGT-GGGCTGGAAGC---GTCGGA---CATGCATC-GATTGTCTTGTTTGCTTCCAAATC-ACCT-----TCGATT-GGACT----CGGAA-CTCGACC------------------------------------------------------------------------------------AGGGTT-GGC-TT-AGCTATTAGTT-GGTCGTGAGGCC-GACGAACGCAGGCCG-----------------------------------------------------------------------------------------------------------------------------------------------------------------------------GACTTGGCTTC-GAGCG-TT-CGTGGT-CTGG-CTATCG-AAA-CT-ACCGAAAC--TTGACCTCAAATCAGTTCCCCTAGTAACTGCGAGTGAAGCGGGAAAAGCTCAAATTTTGAATCTGGC-GGTCG-TTTCGGCCGTCCGAGTTGTAATCTAGAGAAGCGTCTTCCGCGCTGGCCCGTGTACAAGTCTCCTGGAAGGGAGCGTCATAGAGGGTGAGAATCCCGTCTTTGACACGGACCACCAGTGCTTATGTGATGCGCTCTCGACGAGTCGAGTTGTTTGGGAATGCAGCTCAAATCGGGTGGTAAACTCCATCTAAAGCTAAATACAGGCGAGAGACCGATAGCGAACAAGTACCGTGAGGGAAAGATGAAAAGAACTTTGGAAAGAGAGTTAAACAGTACGTGAAATTGCTGAAAGGGAAACGCTCGATGTCAGTCGCGTCGGCCAGGGATCAACCTCGC--TTC-----ATCGCTGGGTGCACTTTCTGGT-CGACGGGTCAGCATCGGTTTCGGTCGTCGTACAATGGCGGAGGGAACGTGGCACTC-TTCT--GAGTGTGTTATAGCCTTTCGTCGCATGCGGC-GGTCGGGACCGAGGAACTCAGCAA-CGA-CCTCC-G-GGTCTGTGC-TTAGGATGCTGGCATAATGGCCTTGAGCGACCCGTCTTGAAACACGGACCAAGGAGTCTAACATGCGTGCGAGTGTTCGGGTGGAAAACCCGCACGCGAAATGAAAGTGAAAGTCGAGACCTCTGTCGTGGAGGGCACCGACGCCCGGACCCGAGTCTTTGACCAAGGATCCGCGGTAGAGCATGTATGTTGGGACCCGAAAGATGGTGAACTATGCCTGAATAGGGTGAAGCCAGAGGAAACTCTGGTGGAGGCTCGTAGCGATTCTGACGTGCAAATCGATCGTCGAATTTGGGTATAGGGGCGAAAGACTAATCGAACC-------------------------------------CGTGATTTYATCAAAAACATGATCACTGGTACCTCCCAGGCTGACTGTGCCATCCTCATTATTGCTGGGGGTACCGGTGAGTTCGAGGCCGGTATCTCCAAGGACGGTCAGACCCGTGAACACGCTCTTCTGGCGTTCACCCTTGGTGTGCGTCAGCTTATYGTCGCTGTAAACAAAATGGACACGACGAAGGTGTGTTGCACATTCTTCACTGGTGAATGTGGTTTGATGTGTCTCCAATAGTGGAGTGAGGACCGCTTCAACGAAATTGTCAAGGAAACCTCGACCTTCATTAAGAAGGTCGGCTACAACCCCAAGGCTGTCGCTTTCGTGCCTATCTCTGGTTGGCATGGTGACAACATGCTGGAGGAGTCCCCCAAGTAAGCGTAATGTTATTCGATT-GGCCTACGGCATTTTTAAAGCGTCGCAATAGCATGCCCTGGTACAAGGGCTGGACCAAGGAAATCAAGGGTGGTAGCGTTAAGGGAAAGACCCTCCTCGATGCCATCGATGCCATCGAGCCTCCTGTTCGTCCCTCCCGATAAACCCCTTCGCCTTCCTTTCC------------------------------------------------------------------------------------------------------------------------------------------------------------------------------------------------------------------------------------------------------------------------------------------------------------------------------------------------------------------------------------------------------------------------------------------------------------------------------------------------------------------------------------------------------AAGCTTGTGGTCTCGTCAAGAACTTGGCATTGATGGCCTGTATTTCYGTCGGTTCATATTCTGCTCCCGTCATCGAATTCTTGGAAGAATGGGGTCTCGAATCGCTGGAAGAGAATGCACATTCGTCGACGCCATGTACAAAGGTTTTCGTGAACGGTGTCTGGATGGGCGTGCATCGTGATCCCGCCAACCTTGTCAAGACGATCAAGAAACTTCGCCGGAAAGATGACATTAGTCCCGAAGTTTCGGTAGTCCGCGACATTCGTGARAGGGAACTCCGTCTCTACACTGATGCAGGGCGAGTTTGTCGACCCCTSTTTATYGTCGARAACCARCAACTTGCCCTGCAGAAGAAGCACATTAAATGGCTTAATCAAGGCTATCGCGATGAGGATGGCGAAGAGTTCAAGTGGGAGCAGCTGGTAAAGACGGGGATAATCGAGTTATTGGACGCCGAGGAGGAGGARACAGTRATGATTTCCATGACACCGGAGGACTTGGAGAATTCCAGGTTACAATCTGCCGGCATCAACCCCCATGAGAATGACGGAGACTTTGACCCCGCAGCGCGACTAAAGGCTGGAATCAATGCGCACACGTGGACTCACTGCGAGATTCATCCCYAGTATGATTC-----------------------------------------------------------------------------------------------------------------------------------------------
>Hortiboletus_engelii_3Me2_AT
cattatc-gaa-catgaata---------------------------tgaggggggg-actgtcgctggctccggagc-gat-ctggagcat-gtgcacgtctctt--ttctt--------------------------------aca-----acacaccct-gtgcacacattgtaggcc-ctc-gagagaggg--actatgtttt-tcc--acatc-acaca-catctttatgtatgtaacattgtatggccatag-aaggt------a------tct-agact--gtcgctcgacc----------tcc------gggtcgggtcatggtct----aa-cgaat----attacaactttcagcaacggatctcttggctctcgcatcgatgaagaa-cgcagc-gaattgcgataagtaatgtgaattgcagattttcagtgaatcatcgaatctttgaacgcaccttgcgctcctcggtattccgaggagcatgcctgtttgagtgtca-tttaattctcaacc-atgtcct-tgt-----aacgaggcttggc-ttgga-cttgggggttgctggtggc---aatggc-c--gtcggctctcctgaaatgcattagc-aaagg-gca-gcaag-----tctg-tggc--gtggcacggccttttcgacgtgataatgatcgtcgt-gggctggaagc---gtcgga---catgcatc-gattgtcttgtttgcttccaaatc-acct-----tcgatt-ggact----cggaa-ctcgacc------------------------------------------------------------------------------------agggtt-ggc-tt-agctattagtt-ggtcgtgaggcc-gacgaacgcaggccg-----------------------------------------------------------------------------------------------------------------------------------------------------------------------------gacttggcttc-gagcg-tt-cgtggt-ctgg-ctatcg-aaa-ct-accga------------------------------------------------------------------------------------------------------------------------------------------------------------------------------------------------------------------------------------------------------------------------------------------------------------------------------------------------------------------------------------------------------------------------------------------------------------------------------------------------------------------------------------------------------------------------------------------------------------------------------------------------------------------------------------------------------------------------------------------------------------------------------------------------------------------------------------------------------------------------------------------------------------------------------------------------------------------------------------------------------------------------------------------------------------------------------------------------------------------------------------------------------------------------------------------------------------------------------------------------------------------------------------------------------------------------------------------------------------------------------------------------------------------------------------------------------------------------------------------------------------------------------------------------------------------------------------------------------------------------------------------------------------------------------------------------------------------------------------------------------------------------------------------------------------------------------------------------------------------------------------------------------------------------------------------------------------------------------------------------------------------------------------------------------------------------------------------------------------------------------------------------------------------------------------------------------------------------------------------------------------------------------------------------------------------------------------------------------------------------------------------------------------------------------------------------------------------------------------------------------------------------------------------------------------------------------------------------------------------------------------------------------------------------------------------------------------------------------------------------------------------------------------------------------------------------------------------------------------------------------------------------------------------------------------------
>Hortiboletus_engelii_ACAM2012-105_GR
------------catgaata---------------------------tgaggggggg-actgtcgctggctccggagc-gat-ctggagcat-gtgcacgtctctt--ttctt--------------------------------aca-----acacaccct-gtgcacacattgtaggcc-ctc-gagagaggg--actatgtttt-tcc--acatc-acaca-catctttatgtatgtaacattgtatggccatag-aaggt------a------tct-agact--gtcgctcgacc----------tcc------gggtcgggtcatggtct----aa-cgaat----attacaactttcagcaacggatctcttggctctcgcatcgatgaagaa-cgcagc-gaattgcgataagtaatgtgaattgcagattttcagtgaatcatcgaatctttgaacgcaccttgcgctcctcggtattccgaggagcatgcctgtttgagtgtca-tttaattctcaacc-atgtcct-tgt-----aacgaggcttggc-ttgga-cttgggggttgctggtggc---aatggc-c--gtcggctctcctgaaatgcattagc-aaagg-gca-gcaag-----tctg-tggc--gtggcacggccttttcgacgtgataatgatcgtcgt-ggg-----------------------------------------------------------------------------------------------------------------------------------------------------------------------------------------------------------------------------------------------------------------------------------------------------------------------------------------------------------------------------------------------------------------------------------------------------------------------------------------------------------------------------------------------------------------------------------------------------------------------------------------------------------------------------------------------------------------------------------------------------------------------------------------------------------------------------------------------------------------------------------------------------------------------------------------------------------------------------------------------------------------------------------------------------------------------------------------------------------------------------------------------------------------------------------------------------------------------------------------------------------------------------------------------------------------------------------------------------------------------------------------------------------------------------------------------------------------------------------------------------------------------------------------------------------------------------------------------------------------------------------------------------------------------------------------------------------------------------------------------------------------------------------------------------------------------------------------------------------------------------------------------------------------------------------------------------------------------------------------------------------------------------------------------------------------------------------------------------------------------------------------------------------------------------------------------------------------------------------------------------------------------------------------------------------------------------------------------------------------------------------------------------------------------------------------------------------------------------------------------------------------------------------------------------------------------------------------------------------------------------------------------------------------------------------------------------------------------------------------------------------------------------------------------------------------------------------------------------------------------------------------------------------------------------------------------------------------------------------------------------------------------------------------------------------------------------------------------------------------------------------------------------------------------------------------------------------------------------------------------------------------------------------------------------------------------------------------------------------------------------------------------------------------
>Hortiboletus_engelii_AL_15-56_HU
CATTATC-GAA-CATGAATA---------------------------TGAGGGGGGGGACNGTCCCNGGCTCCGKAGY-GAT-CTGGAGCAY-NTGCACGTNTCTT--TTCTT--------------------------------ACA-----ACACACCCT-GTGCACACATTGTAGGCC-CTC-GAGAGAGGG--ACTATGTTTT-TCC--ACATC-ACACA-CATCTTTATGTATGTAACATTGTATGGCCATAG-AAGGT------A------TCT-AGACT--GTCGCTCGACC----------TCC------GGGTCGGGTCATGGTCT----AA-CGAAT----ATTACAACTTTCAGCAACGGATCTCTTGGCTCTCGCATCGATGAAGAA-CGCAGC-GAATTGCGATAAGTAATGTGAATTGCAGATTTTCAGTGAATCATCGAATCTTTGAACGCACCTTGCGCTCCTCGGTATTCCGAGGAGCATGCCTGTTTGAGTGTCA-TTTAATTCTCAACC-ATGTCCT-TGT-----AACGAGGCTTGGC-TTGGA-CTTGGGGGTTGCTGGTGGC---AATGGC-C--GTCGGCTCTCCTGAAATGCATTAGC-AAAGG-GCA-GCAAG-----TCTG-TGGC--GTGGCACGGCCTTTTCGACGTGATAATGATCGTCGT-GGGCTGGAAGC---GTCGGA---CATGCATC-GATTGTCTTGTTTGCTTCCAAATC-ACCT-----TCGATT-GGACT----CGGAA-CTCGACC------------------------------------------------------------------------------------AGGGTT-GGC-TT-AGCTATTAGTT-GGTCGTGAGGCC-GACGAACGCAGGCCG-----------------------------------------------------------------------------------------------------------------------------------------------------------------------------GACTTGGCTTC-GAGCG-TT-CGTGGT-CTGG-CTATCG-AAA-CT-ACCGAAAC--TTGACCTCAAATCAG----------------------------------------------------------------------------------------------------------------------------------------------------------------------------------------------------------------------------------------------------------------------------------------------------------------------------------------------------------------------------------------------------------------------------------------------------------------------------------------------------------------------------------------------------------------------------------------------------------------------------------------------------------------------------------------------------------------------------------------------------------------------------------------------------------------------------------------------------------------------------------------------------------------------------------------------------------------------------------------------------------------------------------------------------------------------------------------------------------------------------------------------------------------------------------------------------------------------------------------------------------------------------------------------------------------------------------------------------------------------------------------------------------------------------------------------------------------------------------------------------------------------------------------------------------------------------------------------------------------------------------------------------------------------------------------------------------------------------------------------------------------------------------------------------------------------------------------------------------------------------------------------------------------------------------------------------------------------------------------------------------------------------------------------------------------------------------------------------------------------------------------------------------------------------------------------------------------------------------------------------------------------------------------------------------------------------------------------------------------------------------------------------------------------------------------------------------------------------------------------------------------------------------------------------------------------------------------------------------------------------------------------------------------------------------------------------------------------------------------------------------------------------------------------------------------------------------------------------------------------------------------------------------------------
>Hortiboletus_engelii_AL_21-73_HU
--------------------------------------------------------------------------------------------------------------------------------------------------------------------------------------------------------------------------------------------------------------------------------------------------------acc----------tcc------gggtcgggtcatggtct----aa-cgaat----attacaactttcagcaacggatctcttggctctcgcatcgatgaagaa-cgcagc-gaattgcgataagtaatgtgaattgcagattttcagtgaatcatcgaatctttgaacgcaccttgcgctcctcggtattccgaggagcatgcctgtttgagtgtca-tttaattctcaacc-atgtcct-tgt-----aacgaggcttggc-ttgga-cttgggggttgctggtggc---aatggc-c--gtcggctctcctgaaatgcattagc-aaagg-gca-gcaag-----tctg-tggc--gtggcacggccttttcgacgtgataatgatcgtcgt-gggctggaagc---gtcgga---catgcatc-gattgtcttgtttgcttccaaatc-acct-----tcgatt-ggact----cggaa-ctcgacc------------------------------------------------------------------------------------rgggtt-ggc-tt-agctattagtt-ggtcgtgaggcc-gacgaacgcaggccg-----------------------------------------------------------------------------------------------------------------------------------------------------------------------------gacttggcttc-gagcg-tt-cgtggt-ctgg-ctatcg-aaa-ct-accgaaacttttgacctcaaatcag-------------------------------------------------------------------------------------------------------------------------------------------------------------------------------------------------------------------------------------------------------------------------------------------------------------------------------------------------------------------------------------------------------------------------------------------------------------------------------------------------------------------------------------------------------------------------------------------------------------------------------------------------------------------------------------------------------------------------------------------------------------------------------------------------------------------------------------------------------------------------------------------------------------------------------------------------------------------------------------------------------------------------------------------------------------------------------------------------------------------------------------------------------------------------------------------------------------------------------------------------------------------------------------------------------------------------------------------------------------------------------------------------------------------------------------------------------------------------------------------------------------------------------------------------------------------------------------------------------------------------------------------------------------------------------------------------------------------------------------------------------------------------------------------------------------------------------------------------------------------------------------------------------------------------------------------------------------------------------------------------------------------------------------------------------------------------------------------------------------AAGCTTGTGGTCTCGTCAAGAACTTGGCATTGATGGCCTGTATTTCCGTCGGTTCATATTCTGCTCCCGTCATCGAATTCTTGGAAGAATGGGGTCTCGAATCGCTGGAAGAGAATGCACATTCGTCGACGCCATGTACAAAGGTTTTCGTGAACGGTGTCTGGATGGGCGTGCATCGTGATCCCGCCAACCTTGTCAAGACGATCAAGAAACTTCGCCGGAAAGATGACATTAGTCCCGAAGTTTCGGTAGTCCGCGACATTCGTGAAAGGGAACTCCGTCTCTACACTGATGCAGGGCGAGTTTGTCGACCCCTCTTTATCGTCGAAAACCAGCAACTTGCCCTGCAGAAGAAGCACATTAAATGGCTTAATCAAGGCTATCGCGATGAGGATGGCGAAGAGTTCAAGTGGGAGCAGCTGGTAAAGACGGGGATAATCGAGTTATTGGACGCCGAGGAGGAGGAGACAGTAATGATTTCCATGACACCGGAGGACTTGGAGAATTCCAGGTTACAATCTGCCGGCATCAACCCCCATGAGAATGACGGAGACTTTGACCCCGCAGCGCGACTAAAGGCTGGAATCAATGCGCACACGTGGACTCACTGCGAGATTCATCCT-AGTATGATTCTCGGTGTGTGTGCCAGTATTATTCCTTTCCCCGATCACAACCAGGTGCGTACTGCTTTGACGTGG-ACCGATAATGGC-TTATACCTCTGCAGTCGCCACGTAATACCTATCAATCCGCTATGGGTAAGCAAG----------
>Hortiboletus_engelii_AT1994006_UK
cattatc-gaa-catgaata---------------------------tgaggggggg-actgtcgctggctccggagc-gat-ccggagcat-gtgcacgtctctt--ttctt--------------------------------aca-----acacaccct-gtgcacacattgtaggcc-ctc-gagagaggg--actatgtttt-tcc--acatc-acaca-catctttatgtatgtaacattgtatggccatag-aaggt------a------tct-agact--gtcgctcgacc----------tcc------gggtcgggtcatggtct----aa-cgaat----attacaactttcagcaacggatctcttggctctcgcatcgatgaagaa-cgcagc-gaattgcgataagtaatgtgaattgcagattttcagtgaatcatcgaatctttgaacgcaccttgcgctcctcggtattccgaggagcatgcctgtttgagtgtca-tttaattctcaacc-atgtcct-tgt-----aacgaggcttggc-ttgga-cttgggggttgctggtggc---aatggc-c--gtcggctctcctgaaatgcattagc-aaagg-gca-gcaag-----tctg-tggc--gtggcacggccttttcgacgtgataatgatcgtcgt-gggctggaagc---gtcgga---catgcatc-gattgtcttgtttgcttccaaatc-acct-----tcgatt-ggact----cggaa-ctcgacc------------------------------------------------------------------------------------ggggtt-ggc-tt-agctattagttgggtcgtgaggcc-gacgaacgcaggccg-----------------------------------------------------------------------------------------------------------------------------------------------------------------------------gacttggcttc-Nagcg-tt-cgtggt-ctgg-ctatcg-aaa-ct-accgaaac-tttgacctcaaatcag----------------------------------------------------------------------------------------------------------------------------------------------------------------------------------------------------------------------------------------------------------------------------------------------------------------------------------------------------------------------------------------------------------------------------------------------------------------------------------------------------------------------------------------------------------------------------------------------------------------------------------------------------------------------------------------------------------------------------------------------------------------------------------------------------------------------------------------------------------------------------------------------------------------------------------------------------------------------------------------------------------------------------------------------------------------------------------------------------------------------------------------------------------------------------------------------------------------------------------------------------------------------------------------------------------------------------------------------------------------------------------------------------------------------------------------------------------------------------------------------------------------------------------------------------------------------------------------------------------------------------------------------------------------------------------------------------------------------------------------------------------------------------------------------------------------------------------------------------------------------------------------------------------------------------------------------------------------------------------------------------------------------------------------------------------------------------------------------------------------------------------------------------------------------------------------------------------------------------------------------------------------------------------------------------------------------------------------------------------------------------------------------------------------------------------------------------------------------------------------------------------------------------------------------------------------------------------------------------------------------------------------------------------------------------------------------------------------------------------------------------------------------------------------------------------------------------------------------------------------------------------------------------------------------
>Hortiboletus_engelii_AT1998032_DE
cattatc-gaa-catgaata---------------------------tgaggggggg-actgtcgctggctccggagc-gat-ccggagcat-gtgcacgtctctt--ttctt--------------------------------aca-----acacaccct-gtgcacacattgtaggcc-ctc-gagagaggg--actatgtttt-tcc--acatc-acaca-catctttatgtatgtaacattgtatggccatag-aaggt------a------tct-agact--gtcgctcgacc----------tcc------gggtcgggtcatggtct----aa-cgaat----attacaactttcagcaacggatctcttggctctcgcatcgatgaagaa-cgcagc-gaattgcgataagtaatgtgaattgcagattttcagtgaatcatcgaatctttgaacgcaccttgcgctcctcggtattccgaggagcatgcctgtttgagtgtca-tttaattctcaacc-atgtcct-tgt-----aacgaggcttggc-ttgga-cttgggggttgctggtggc---aatggc-c--gtcggctctcctgaaatgcattagc-aaagg-gca-gcaag-----tctg-tggc--gtggcacggccttttcgacgtgataatgatcgtcgt-gggctggaagc---gtcgga---catgcatc-gattgtcttgtttgcttccaaatc-acct-----tcgatt-ggact----cggaa-ctcgacc------------------------------------------------------------------------------------ggggtt-ggc-tt-agctattagtt-ggtcgtgaggcc-gacgaacgcaggccg-----------------------------------------------------------------------------------------------------------------------------------------------------------------------------gacttggcttc-gagcg-tt-cgtggt-ctgg-ctatcg-aaa-ct-accgaaac-tttgacctcaaatcag----------------------------------------------------------------------------------------------------------------------------------------------------------------------------------------------------------------------------------------------------------------------------------------------------------------------------------------------------------------------------------------------------------------------------------------------------------------------------------------------------------------------------------------------------------------------------------------------------------------------------------------------------------------------------------------------------------------------------------------------------------------------------------------------------------------------------------------------------------------------------------------------------------------------------------------------------------------------------------------------------------------------------------------------------------------------------------------------------------------------------------------------------------------------------------------------------------------------------------------------------------------------------------------------------------------------------------------------------------------------------------------------------------------------------------------------------------------------------------------------------------------------------------------------------------------------------------------------------------------------------------------------------------------------------------------------------------------------------------------------------------------------------------------------------------------------------------------------------------------------------------------------------------------------------------------------------------------------------------------------------------------------------------------------------------------------------------------------------------------------------------------------------------------------------------------------------------------------------------------------------------------------------------------------------------------------------------------------------------------------------------------------------------------------------------------------------------------------------------------------------------------------------------------------------------------------------------------------------------------------------------------------------------------------------------------------------------------------------------------------------------------------------------------------------------------------------------------------------------------------------------------------------------------------
>Hortiboletus_engelii_AT1998037_DE
cattatc-gaa-catgaata---------------------------tgaggggggg-actgtcgctggctccggagc-gat-ccggagcat-gtgcacgtctctt--ttctt--------------------------------aca-----acacaccct-gtgcacacattgtaggcc-ctc-gagagaggg--actatgtttt-tcc--acatc-acaca-catctttatgtatgtaacattgtatggccatag-aaggt------a------tct-agact--gtcgctcgacc----------tcc------gggtcgggtcatggtct----aa-cgaat----attacaactttcagcaacggatctcttggctctcgcatcgatgaagaa-cgcagc-gaattgcgataagtaatgtgaattgcagattttcagtgaatcatcgaatctttgaacgcaccttgcgctcctcggtattccgaggagcatgcctgtttgagtgtca-tttaattctcaacc-atgtcct-tgt-----aacgaggcttggc-ttgga-cttgggggttgctggtggc---aatggc-c--gtcggctctcctgaaatgcattagc-aaagg-gca-gcaag-----tctg-tggc--gtggcacggccttttcgacgtgataatgatcgtcgt-gggctggaagc---gtcgga---catgcatc-gattgtcttgtttgcttccaaatc-acct-----tcgatt-ggact----cggaa-ctcgacc------------------------------------------------------------------------------------ggggtt-ggc-tt-agctattagtt-ggtcgtgaggcc-gacgaacgcaggccg-----------------------------------------------------------------------------------------------------------------------------------------------------------------------------gacttggcttc-gagcg-tt-cgtggt-ctgg-ctatcg-aaa-ct-accgaaac-tttgacctcaaatcag----------------------------------------------------------------------------------------------------------------------------------------------------------------------------------------------------------------------------------------------------------------------------------------------------------------------------------------------------------------------------------------------------------------------------------------------------------------------------------------------------------------------------------------------------------------------------------------------------------------------------------------------------------------------------------------------------------------------------------------------------------------------------------------------------------------------------------------------------------------------------------------------------------------------------------------------------------------------------------------------------------------------------------------------------------------------------------------------------------------------------------------------------------------------------------------------------------------------------------------------------------------------------------------------------------------------------------------------------------------------------------------------------------------------------------------------------------------------------------------------------------------------------------------------------------------------------------------------------------------------------------------------------------------------------------------------------------------------------------------------------------------------------------------------------------------------------------------------------------------------------------------------------------------------------------------------------------------------------------------------------------------------------------------------------------------------------------------------------------------------------------------------------------------------------------------------------------------------------------------------------------------------------------------------------------------------------------------------------------------------------------------------------------------------------------------------------------------------------------------------------------------------------------------------------------------------------------------------------------------------------------------------------------------------------------------------------------------------------------------------------------------------------------------------------------------------------------------------------------------------------------------------------------------------
>Hortiboletus_engelii_AT2003001_SE
cattatc-gaa-catgaata---------------------------tgaggggggg-actgtcgctggccccggagc-gat-ccggagcat-gtgcacgtctctt--ttctt--------------------------------aca-----acacaccct-gtgcacacattgtaggcc-ctc-gagagaggg--actatgtttt-tcc--acatc-acaNa-catctttatgtatgtaacattgtatggccatag-aaggt------a------tct-agact--gtcgctcgacc----------tcc------gggtcgggtcatggtct----aa-cgaat----attacaactttcagcaacggatctcttggctctcgcatcgatgaagaa-cgcagc-gaattgcgataagtaatgtgaattgcagattttcagtgaatcatcgaatctttgaacgcaccttgcgctcctcggtattccgaggagcatgcctgtttgagtgtca-tttaattctcaacc-atgtcct-tgt-----aacgaggcttggc-ttgga-cttgggggttgctggtggc---aatggc-c--gtcggctctcctgaaatgcattagc-aaagg-gca-gcaag-----tctg-tggc--gtggcacggccttttcgacgtgataatgatcgtcgt-gggctggaagc---gtcgga---catgcatc-gattgtcttgtttgcttccaaatc-acct-----tcgatt-ggact----cggaa-ctcgacc------------------------------------------------------------------------------------agggtt-ggc-tt-agctattagtt-ggtcgtgaggcc-gacgaacgcaggccg-----------------------------------------------------------------------------------------------------------------------------------------------------------------------------gacttggcttc-gagcg-tt-cgtggt-ctgg-ctatcg-aaa-ct-accgaaac-tttgacctcaaatcag----------------------------------------------------------------------------------------------------------------------------------------------------------------------------------------------------------------------------------------------------------------------------------------------------------------------------------------------------------------------------------------------------------------------------------------------------------------------------------------------------------------------------------------------------------------------------------------------------------------------------------------------------------------------------------------------------------------------------------------------------------------------------------------------------------------------------------------------------------------------------------------------------------------------------------------------------------------------------------------------------------------------------------------------------------------------------------------------------------------------------------------------------------------------------------------------------------------------------------------------------------------------------------------------------------------------------------------------------------------------------------------------------------------------------------------------------------------------------------------------------------------------------------------------------------------------------------------------------------------------------------------------------------------------------------------------------------------------------------------------------------------------------------------------------------------------------------------------------------------------------------------------------------------------------------------------------------------------------------------------------------------------------------------------------------------------------------------------------------------------------------------------------------------------------------------------------------------------------------------------------------------------------------------------------------------------------------------------------------------------------------------------------------------------------------------------------------------------------------------------------------------------------------------------------------------------------------------------------------------------------------------------------------------------------------------------------------------------------------------------------------------------------------------------------------------------------------------------------------------------------------------------------------------------
>Hortiboletus_engelii_C_Napoli_clone_6_FR
cattatc-gaa-catgaata---------------------------tgaggggggg-actgtcgctgtctccggagc-gat-ctggagcat-gtgcacgtctctt--ttctt--------------------------------aca-----acacaccct-gtgcacacattgtaggcc-ctc-gagagaggg--actatgtttt-tcc--acatc-acaca-catctttatgtatgtaacattgtatggccatag-aaggt------a------tct-agact--gtcgctcgacc----------tcc------gggtcgggtcatggtct----aa-cgaat----attacaactttcagcaacggatctcttggctctcgcatcgatgaagaa-cgcagc-gaattgcgataagtaatgtgaattgcagattttcagtgaatcatcgaatctttgaacgcaccttgcgctcctcggtattccgaggagcatgcctgtttgagtgtca-tttaattctcaacc-atgtcct-tgt-----aacgaggcttggc-ttgga-cttgggggttgctggtggc---aatggc-c--gtcggctctcctgaaatgcattagc-aaagg-gca-gcaag-----tctg-tggc--gtggcacggccttttcgacgtgataatgatcgtcgt-gggctggaagc---gtcgga---catgcatc-gattgtcttgtctgcttccaaatc-acct-----tcgatt-ggact----cggaa-ctcgacc------------------------------------------------------------------------------------agggtt-ggc-tt-agctattagtt-ggtcgtgaggcc-gacgaacgcaggccg-----------------------------------------------------------------------------------------------------------------------------------------------------------------------------gacttggcttc-gagcg-tt-cgtggt-ctgg-ctatcg-aaa-ct-accgaaac-tttgacctcaaatcag----------------------------------------------------------------------------------------------------------------------------------------------------------------------------------------------------------------------------------------------------------------------------------------------------------------------------------------------------------------------------------------------------------------------------------------------------------------------------------------------------------------------------------------------------------------------------------------------------------------------------------------------------------------------------------------------------------------------------------------------------------------------------------------------------------------------------------------------------------------------------------------------------------------------------------------------------------------------------------------------------------------------------------------------------------------------------------------------------------------------------------------------------------------------------------------------------------------------------------------------------------------------------------------------------------------------------------------------------------------------------------------------------------------------------------------------------------------------------------------------------------------------------------------------------------------------------------------------------------------------------------------------------------------------------------------------------------------------------------------------------------------------------------------------------------------------------------------------------------------------------------------------------------------------------------------------------------------------------------------------------------------------------------------------------------------------------------------------------------------------------------------------------------------------------------------------------------------------------------------------------------------------------------------------------------------------------------------------------------------------------------------------------------------------------------------------------------------------------------------------------------------------------------------------------------------------------------------------------------------------------------------------------------------------------------------------------------------------------------------------------------------------------------------------------------------------------------------------------------------------------------------------------------------------
>Hortiboletus_engelii_ChL22_PL
cattatc-gaa-catgaata---------------------------tgaggggggg-actgtcgctggctccggagc-gat-ctggagcat-gtgcacgtctctt--ttctt--------------------------------aca-----acacaccct-gtgcacacattgtaggcc-ctc-gagagaggg--actatgtttt-tcc--acatc-acaca-catctttatgtatgtaacattgtatggccatag-aaggt------a------tct-agact--gtcgctcgacc----------tcc------gggtcgggtcatggtct----aa-cgaat----attacaactttcagcaacggatctcttggctctcgcatcgatgaagaa-cgcagc-gaattgcgataagtaatgtgaattgcagattttcagtgaatcatcgaatctttgaacgcaccttgcgctcctcggtattccgaggagcatgcctgtttgagtgtca-tttaattctcaacc-atgtcct-tgt-----aacgaggcttggc-ttgga-cttgggggttgctggtggc---aatggc-c--gtcggctctcctgaaatgcattagc-aaagg-gca-gcaag-----tctg-tggc--gtggcacggccttttcgacgtgataatgatcgtcgt-gggctggaagc---gtcgga---catgcatc-gattgtcttgtttgcttccaaatc-acct-----tcgatt-ggact----cggaa-ctcgacc------------------------------------------------------------------------------------agggtt-ggc-tt-agctattagtt-ggtcgtgaggcc-gacgaacgcaggccg-----------------------------------------------------------------------------------------------------------------------------------------------------------------------------gacttggcttc-gagcg-tt-cgtggt-ctgg-ctatcg-aaa-ct-accgaaac-tttgacctcaaat-------------------------------------------------------------------------------------------------------------------------------------------------------------------------------------------------------------------------------------------------------------------------------------------------------------------------------------------------------------------------------------------------------------------------------------------------------------------------------------------------------------------------------------------------------------------------------------------------------------------------------------------------------------------------------------------------------------------------------------------------------------------------------------------------------------------------------------------------------------------------------------------------------------------------------------------------------------------------------------------------------------------------------------------------------------------------------------------------------------------------------------------------------------------------------------------------------------------------------------------------------------------------------------------------------------------------------------------------------------------------------------------------------------------------------------------------------------------------------------------------------------------------------------------------------------------------------------------------------------------------------------------------------------------------------------------------------------------------------------------------------------------------------------------------------------------------------------------------------------------------------------------------------------------------------------------------------------------------------------------------------------------------------------------------------------------------------------------------------------------------------------------------------------------------------------------------------------------------------------------------------------------------------------------------------------------------------------------------------------------------------------------------------------------------------------------------------------------------------------------------------------------------------------------------------------------------------------------------------------------------------------------------------------------------------------------------------------------------------------------------------------------------------------------------------------------------------------------------------------------------------------------------------------------------
>Hortiboletus_engelii_EP05-M224_GR
cattatc-gaa-catgaata---------------------------tgaggggggg-actgtcgctggctccggagc-gat-ccggagcat-gtgcacgtctctt--ttctt--------------------------------aca-----acacaccctgctgcacacattgtaggcc-ctc-gagagaggg--actatgtttt-tcc--acatc-acaca-catctttatgtatgtaacattgtatggccatag-aaggt------a------tct-agact--gtcgctcgacc----------tcc------gggtcggatcatggtct----aa-cgaat----attacaactttcagcaacggatctcttggctctcgcatcgatgaagaa-cgcagc-gaattgcgataagtaatgtgaattgcagattttcagtgaatcatcgaatctttgaacgcaccttgcgctcctcggtattccgaggagcatgcctgtttgagtgtca-tttaattctcaacc-atgtcct-tgt-----aatgaggcttggc-ttgga-cttaggggttgctggtggc---aatggc-c--gtcggctctcctgaaatgcattagc-aaagg-gca-gcaag-----tctg-tggc--gtggcacggccttttcgacgtgataatgatcgtcgt-gggctagaagc---gtcgga---catgcatc-gattgtcttgtttgcttccaaatc-acct-----tcgatt-ggact----cggaa-ctcgacc------------------------------------------------------------------------------------ggggtt-ggc-tt-agctattagtt-ggtcgtgaggcc-gacgaacgcaggccg-----------------------------------------------------------------------------------------------------------------------------------------------------------------------------gacttggcttc-gagcg-tt-cgtggt-ctgg-ctatcg-aaa-ct-accgaaac-tttgacctcaaatcag----------------------------------------------------------------------------------------------------------------------------------------------------------------------------------------------------------------------------------------------------------------------------------------------------------------------------------------------------------------------------------------------------------------------------------------------------------------------------------------------------------------------------------------------------------------------------------------------------------------------------------------------------------------------------------------------------------------------------------------------------------------------------------------------------------------------------------------------------------------------------------------------------------------------------------------------------------------------------------------------------------------------------------------------------------------------------------------------------------------------------------------------------------------------------------------------------------------------------------------------------------------------------------------------------------------------------------------------------------------------------------------------------------------------------------------------------------------------------------------------------------------------------------------------------------------------------------------------------------------------------------------------------------------------------------------------------------------------------------------------------------------------------------------------------------------------------------------------------------------------------------------------------------------------------------------------------------------------------------------------------------------------------------------------------------------------------------------------------------------------------------------------------------------------------------------------------------------------------------------------------------------------------------------------------------------------------------------------------------------------------------------------------------------------------------------------------------------------------------------------------------------------------------------------------------------------------------------------------------------------------------------------------------------------------------------------------------------------------------------------------------------------------------------------------------------------------------------------------------------------------------------------------------------------
>Hortiboletus_engelii_FP_2016_06_06_HU
CATTATC-GAA-CATGAATA---------------------------TGAGGGGGGG-ACTGTCGCTGGCTCCGGAGC-GAT-CyGGAGCAT-GTGCACGTCTCTT--TTCTT--------------------------------ACA-----ACACACCCT-GTGCACACATTGTAGGCC-CTC-GAGAGAGGG--ACTATGTTTT-TCC--ACATC-ACACA-CATCTTTATGTATGTAACATTGTATGGCCATAG-AAGGT------A------TCT-AGACT--GTCGCTCGACC----------TCC------GGGTCGGGTCATGGTCT----AA-CGAAT----ATTACAACTTTCAGCAACGGATCTCTTGGCTCTCGCATCGATGAAGAA-CGCAGC-GAATTGCGATAAGTAATGTGAATTGCAGATTTTCAGTGAATCATCGAATCTTTGAACGCACCTTGCGCTCCTCGGTATTCCGAGGAGCATGCCTGTTTGAGTGTCA-TTTAATTCTCAACC-ATGTCCT-TGT-----AACGAGGCTTGGC-TTGGA-CTTGGGGGTTGCTGGTGGC---AATGGC-C--GTCGGCTCTCCTGAAATGCATTAGC-AAAGG-GCA-GCAAG-----TCTG-TGGC--GTGGCACGGCCTTTTCGACGTGATAATGATCGTCGT-GGGCTGGAAGC---GTCGGA---CATGCATC-GATTGTCTTGTTTGCTTCCAAATC-ACCT-----TCGATT-GGACT----CGGAA-CTCGACC------------------------------------------------------------------------------------AGGGTT-GGC-TT-AGCTATTAGTT-GGTCGTGAGGCC-GACGAACGCAGGCCG-----------------------------------------------------------------------------------------------------------------------------------------------------------------------------GACTTGGCTTC-GAGCG-TT-CGTGGT-CTGG-CTATCG-AAA-CT-ACCGAAAC--TTGACCTCAAATCAG----------------------------------------------------------------------------------------------------------------------------------------------------------------------------------------------------------------------------------------------------------------------------------------------------------------------------------------------------------------------------------------------------------------------------------------------------------------------------------------------------------------------------------------------------------------------------------------------------------------------------------------------------------------------------------------------------------------------------------------------------------------------------------------------------------------------------------------------------------------------------------------------------------------------------------------------------------------------------------------------------------------------------------------------------------------------------------------------------------------------------------------------------------------------------------------------------------------------------------------------------------------------------------------------------------------------------------------------------------------------------------------------------------------------------------------------------------------------------------------------------------------------------------------------------------------------------------------------------------------------------------------------------------------------------------------------------------------------------------------------------------------------------------------------------------------------------------------------------------------------------------------------------------------------------------------------------------------------------------------------------------------------------------------------------------------------------------------------------------------------------------------------------------------------------------------------------------------------------------------------------------------------------------------------------------------------------------------------------------------------------------------------------------------------------------------------------------------------------------------------------------------------------------------------------------------------------------------------------------------------------------------------------------------------------------------------------------------------------------------------------------------------------------------------------------------------------------------------------------------------------------------------------------------------
>Hortiboletus_engelii_GK11644_GR
---------------------------------------------------------------------------------------------------------------------------------------------------------acacaccct-gtgcacacattgtaggcc-ctc-gagagaggg--actatgtttt-tcc--acatc-acaca-catctttatgtatgtaacattgtatggccatag-aaggt------a------tct-agact--gtcgctcgacc----------tcc------gggtcgggtcatggtct----aa-cgaat----attacaactttcagcaacggatctcttggctctcgcatcgatgaagaa-cgcagc-gaattgcgataagtaatgtgaattgcagattttcagtgaatcatcgaatctttgaacgcaccttgcgctcctcggtattccgaggagcatgcctgtttgagtgtca-tttaattctcaacc-atgtcct-tgt-----aacgaggcttggc-ttgga-cttgggggttgctggtggc---aatggc-c--gtcggctctcctgaaatgcattagc-aaagg-gca-gcaag-----tctg-tggc--gtggcacggccttttcgacgtgataatgatcgtcgt-gggctggaagc---gtcgga---catgcatc-gattgtcttgtttgcttccaaatc-acct-----tcgatt-ggact----cggaa-ctcgacc------------------------------------------------------------------------------------agggtt-ggc-tt-agctattagtt-ggtcgtgaggcc-gacgaacgcaggccg-----------------------------------------------------------------------------------------------------------------------------------------------------------------------------gacttggcttc-gagcg-tt-cgtggt-ctgg-ctatcg-aaa-ct-accgaaac-tttgacctcaaatcag----------------------------------------------------------------------------------------------------------------------------------------------------------------------------------------------------------------------------------------------------------------------------------------------------------------------------------------------------------------------------------------------------------------------------------------------------------------------------------------------------------------------------------------------------------------------------------------------------------------------------------------------------------------------------------------------------------------------------------------------------------------------------------------------------------------------------------------------------------------------------------------------------------------------------------------------------------------------------------------------------------------------------------------------------------------------------------------------------------------------------------------------------------------------------------------------------------------------------------------------------------------------------------------------------------------------------------------------------------------------------------------------------------------------------------------------------------------------------------------------------------------------------------------------------------------------------------------------------------------------------------------------------------------------------------------------------------------------------------------------------------------------------------------------------------------------------------------------------------------------------------------------------------------------------------------------------------------------------------------------------------------------------------------------------------------------------------------------------------------------------------------------------------------------------------------------------------------------------------------------------------------------------------------------------------------------------------------------------------------------------------------------------------------------------------------------------------------------------------------------------------------------------------------------------------------------------------------------------------------------------------------------------------------------------------------------------------------------------------------------------------------------------------------------------------------------------------------------------------------------------------------------------------------------
>Hortiboletus_engelii_GK6124_GR
cattatc-gaa-catgaata---------------------------tgaggggggg-actgtcgctggcyccggagc-gat-ccggagcat-gtgcacgtctctt--ttctt--------------------------------aca-----acacaccct-gtgcacacattgtaggcc-ctc-gagagaggg--actatgtttt-tcc--acatc-acaca-catctttatgtatgtaacattgtatggccatag-aaggt------a------tct-agact--gtcgctcgacc----------tcc------gggtcgggtcatggtct----aa-cgaat----attacaactttcagcaacggatctcttggctctcgcatcgatgaagaa-cgcagc-gaattgcgataagtaatgtgaattgcagattttcagtgaatcatcgaatctttgaacgcaccttgcgctcctcggtattccgaggagcatgcctgtttgagtgtca-tttaattctcaacc-atgtcct-tgt-----aacgaggcttggc-ttgga-cttgggggttgctggtggc---aatggc-c--gtcggctctcctgaaatgcattagc-aaagg-gca-gcaag-----tctg-tggc--gtggcacggccttttcgacgtgataatgatcgtcgt-gggctggaagc---gtcgga---catgcatc-gattgtcttgtttgcttccaaatc-acct-----tcgatt-ggact----cggaa-ctcgacc------------------------------------------------------------------------------------rgggtt-ggc-tt-agctattagtt-ggtcgtgaggcc-gacgaacgcaggccg-----------------------------------------------------------------------------------------------------------------------------------------------------------------------------gacttggcttc-gagcg-tt-cgtggt-ctgg-ctatcg-aaa-ct-accgaaac-tttgacctcaaatcag----------------------------------------------------------------------------------------------------------------------------------------------------------------------------------------------------------------------------------------------------------------------------------------------------------------------------------------------------------------------------------------------------------------------------------------------------------------------------------------------------------------------------------------------------------------------------------------------------------------------------------------------------------------------------------------------------------------------------------------------------------------------------------------------------------------------------------------------------------------------------------------------------------------------------------------------------------------------------------------------------------------------------------------------------------------------------------------------------------------------------------------------------------------------------------------------------------------------------------------------------------------------------------------------------------------------------------------------------------------------------------------------------------------------------------------------------------------------------------------------------------------------------------------------------------------------------------------------------------------------------------------------------------------------------------------------------------------------------------------------------------------------------------------------------------------------------------------------------------------------------------------------------------------------------------------------------------------------------------------------------------------------------------------------------------------------------------------------------------------------------------------------------------------------------------------------------------------------------------------------------------------------------------------------------------------------------------------------------------------------------------------------------------------------------------------------------------------------------------------------------------------------------------------------------------------------------------------------------------------------------------------------------------------------------------------------------------------------------------------------------------------------------------------------------------------------------------------------------------------------------------------------------------------------
>Hortiboletus_engelii_GK8287_GR
cattatc-gaa-catgaata---------------------------tgaggggggg-actgtcgctggccccggagc-gat-ccggagcat-gtgcacgtctctt--ttctt--------------------------------aca-----acacaccct-gtgcacacattgtaggcc-ctc-gagagaggg--actatgtttt-tcc--acatc-acaca-catctttatgtatgtaacattgtatggccatag-aaggt------a------tct-agact--gtcgctcgacc----------tcc------gggtcgggtcatggtct----aa-cgaat----attacaactttcagcaacggatctcttggctctcgcatcgatgaagaa-cgcagc-gaattgcgataagtaatgtgaattgcagattttcagtgaatcatcgaatctttgaacgcaccttgcgctcctcggtattccgaggagcatgcctgtttgagtgtca-tttaattctcaacc-atgtcct-tgt-----aacgaggcttggc-ttgga-cttgggggttgctggtggc---aatggc-c--gtcggctctcctgaaatgcattagc-aaagg-gca-gcaag-----tctg-tggc--gtggcacggccttttcgacgtgataatgatcgtcgt-gggctggaagc---gtcgga---catgcatc-gattgtcttgtttgcttccaaatc-acct-----tcgatt-ggact----cggaa-ctcgacc------------------------------------------------------------------------------------agggtt-ggc-tt-agctattagtt-ggtcgtgaggcc-gacgaacgcaggccg-----------------------------------------------------------------------------------------------------------------------------------------------------------------------------gacttggcttc-gagcg-tt-cgtggt-ctgg-ctatcg-aaa-ct-accgaaac-tttgacctcaaatcag----------------------------------------------------------------------------------------------------------------------------------------------------------------------------------------------------------------------------------------------------------------------------------------------------------------------------------------------------------------------------------------------------------------------------------------------------------------------------------------------------------------------------------------------------------------------------------------------------------------------------------------------------------------------------------------------------------------------------------------------------------------------------------------------------------------------------------------------------------------------------------------------------------------------------------------------------------------------------------------------------------------------------------------------------------------------------------------------------------------------------------------------------------------------------------------------------------------------------------------------------------------------------------------------------------------------------------------------------------------------------------------------------------------------------------------------------------------------------------------------------------------------------------------------------------------------------------------------------------------------------------------------------------------------------------------------------------------------------------------------------------------------------------------------------------------------------------------------------------------------------------------------------------------------------------------------------------------------------------------------------------------------------------------------------------------------------------------------------------------------------------------------------------------------------------------------------------------------------------------------------------------------------------------------------------------------------------------------------------------------------------------------------------------------------------------------------------------------------------------------------------------------------------------------------------------------------------------------------------------------------------------------------------------------------------------------------------------------------------------------------------------------------------------------------------------------------------------------------------------------------------------------------------------------
>Hortiboletus_engelii_GK8378_GR
---------------------------------------------------------------------------------------------------------------------------------------------------------acacaccct-gtgcacacattgtaggcc-ctc-gagagaggg--actatgtttt-tcc--acatc-acaca-catctttatgtatgtaacattgtatggccatag-aaggt------a------tct-agact--gtcgctcgacc----------tcc------gggtcgggtcatggtct----aa-cgaat----attacaactttcagcaacggatctcttggctctcgcatcgatgaagaa-cgcagc-gaattgcgataagtaatgtgaattgcagattttcagtgaatcatcgaatctttgaacgcaccttgcgctcctcggtattccgaggagcatgcctgtttgagtgtca-tttaattctcaacc-atgtcct-tgt-----aacgaggcttggc-ttgga-cttgggggttgctggtggc---aatggc-c--gtcggctctcctgaaatgcattagc-aaagg-gca-gcaag-----tctg-tggc--gtggcacggccttttcgacgtgataatgatcgtcgt-gggctggaagc---gtcgga---catgcatc-gattgtcttgtttgcttccaaatc-acct-----tcgatt-ggact----cggaa-ctcgacc------------------------------------------------------------------------------------agggtt-ggc-tt-agctattagtt-ggtcgtgaggcc-gacgaacgcaggccg-----------------------------------------------------------------------------------------------------------------------------------------------------------------------------gacttggcttc-gagcg-tt-cgtggt-ctgg-ctatcg-aaa-ct-accgaaac-tttgacctcaaatcag----------------------------------------------------------------------------------------------------------------------------------------------------------------------------------------------------------------------------------------------------------------------------------------------------------------------------------------------------------------------------------------------------------------------------------------------------------------------------------------------------------------------------------------------------------------------------------------------------------------------------------------------------------------------------------------------------------------------------------------------------------------------------------------------------------------------------------------------------------------------------------------------------------------------------------------------------------------------------------------------------------------------------------------------------------------------------------------------------------------------------------------------------------------------------------------------------------------------------------------------------------------------------------------------------------------------------------------------------------------------------------------------------------------------------------------------------------------------------------------------------------------------------------------------------------------------------------------------------------------------------------------------------------------------------------------------------------------------------------------------------------------------------------------------------------------------------------------------------------------------------------------------------------------------------------------------------------------------------------------------------------------------------------------------------------------------------------------------------------------------------------------------------------------------------------------------------------------------------------------------------------------------------------------------------------------------------------------------------------------------------------------------------------------------------------------------------------------------------------------------------------------------------------------------------------------------------------------------------------------------------------------------------------------------------------------------------------------------------------------------------------------------------------------------------------------------------------------------------------------------------------------------------------------------
>Hortiboletus_engelii_GK9736_GR
cattatc-gaa-catgaata---------------------------tgaggggggg-actgtcgctggctccggagc-gat-ctggagcat-gtgcacgtctctt--ttctt--------------------------------aca-----acacaccct-gtgcacacattgtaggcc-ctc-gagagaggg--actatgtttt-tcc--acatc-acaca-catctttatgtatgtaacattgtatggccatag-aaggt------a------tct-agact--gtcgctcgacc----------tcc------gggtcgggtcatggtct----aa-cgaat----attacaactttcagcaacggatctcttggctctcgcatcgatgaagaa-cgcagc-gaattgcgataagtaatgtgaattgcagattttcagtgaatcatcgaatctttgaacgcaccttgcgctcctcggtattccgaggagcatgcctgtttgagtgtca-tttaattctcaacc-atgtcct-tgt-----aacgaggcttggc-ttgga-cttgggggttgctggtggc---aatggc-c--gtcggctctcctgaaatgcattagc-aaagg-gca-gcaag-----tctg-tggc--gtggcacggccttttcgacgtgataatgatcgtcgt-gggctggaagc---gtcgga---catgcatc-gattgtcttgtttgcttccaaatc-acct-----tcgatt-ggact----cggaa-ctcgacc------------------------------------------------------------------------------------agggtt-ggc-tt-agctattagtt-ggtcgtgaggcc-gacgaacgcaggccg-----------------------------------------------------------------------------------------------------------------------------------------------------------------------------gacttggcttc-gagcg-tt-cgtggt-ctgg-ctatcg-aaa-ct-accgaaac-tttgacctcaaatcag----------------------------------------------------------------------------------------------------------------------------------------------------------------------------------------------------------------------------------------------------------------------------------------------------------------------------------------------------------------------------------------------------------------------------------------------------------------------------------------------------------------------------------------------------------------------------------------------------------------------------------------------------------------------------------------------------------------------------------------------------------------------------------------------------------------------------------------------------------------------------------------------------------------------------------------------------------------------------------------------------------------------------------------------------------------------------------------------------------------------------------------------------------------------------------------------------------------------------------------------------------------------------------------------------------------------------------------------------------------------------------------------------------------------------------------------------------------------------------------------------------------------------------------------------------------------------------------------------------------------------------------------------------------------------------------------------------------------------------------------------------------------------------------------------------------------------------------------------------------------------------------------------------------------------------------------------------------------------------------------------------------------------------------------------------------------------------------------------------------------------------------------------------------------------------------------------------------------------------------------------------------------------------------------------------------------------------------------------------------------------------------------------------------------------------------------------------------------------------------------------------------------------------------------------------------------------------------------------------------------------------------------------------------------------------------------------------------------------------------------------------------------------------------------------------------------------------------------------------------------------------------------------------------------
>Hortiboletus_engelii_GS10138_IT
[truncated: 811,373 more chars]
